# Supplementary material for: Transcriptional profiling of equine endometrium before, during and after capsule disintegration during normal pregnancy and after oxytocin-induced luteostasis in non-pregnant mares
Source: PLoS One. 2021 Oct 6;16(10):e0257161. doi: 10.1371/journal.pone.0257161 (PMC8494348; doi:10.1371/journal.pone.0257161)
Supplement: S1 Table — (XLSX) [file pone.0257161.s001.xlsx]

## Sheet: all 3 comparisons
name	Gene Name	Description	EntrezGene	D14	D22	D28	FC D14 - D22	q-Value D14 - D22	FC D14 - D28	q-Value D14 - D28	FC D22 - D28	q-Value D22 - D28
ENSECAT00000000859	P19	uterocalin precursor	100034213	124359	45283.4	10828.8	0.364134	4.84973e-05	0.0870764	1.03551e-05	0.239133	0.00794553
ENSECAT00000010346	SERPINI1	serpin peptidase inhibitor, clade I (neuroserpin), member 1	100057410	0.630411	2.34116	4.81375	3.7137	0.00325931	7.63589	0.000157276	2.05614	0.00617308

## Sheet: D14-D22 and D14-D28
name	D14	D22	D28	FC D14 - D22	q-value D14 - D22	FC D14 - D28	q-value D14 - D28	Gene Name	Description
ENSECAT00000000042	20.0049	46.864	42.505	2.34262	0.00130314	2.12473	0.00322077	KIAA1217	KIAA1217
ENSECAT00000000050	53.135	21.607	20.2166	0.406643	0.00129732	0.380476	0.00148623	RCBTB1	RCC1 and BTB domain containing protein 1
ENSECAT00000000079	0.11745	0.0347656	0.0121667	0.296004	0.00656755	0.103591	0.00420218	GAD2	glutamate decarboxylase 2 (pancreatic islets and brain, 65kDa)
ENSECAT00000000187	0.0391528	0.0105543	0.0048372	0.269568	0.000233547	0.123547	0.000160206	RAB3C	RAB3C, member RAS oncogene family
ENSECAT00000000191	2.12382	0.983697	0.590784	0.463173	0.0060998	0.27817	0.00320364	SLC20A2	solute carrier family 20 (phosphate transporter), member 2
ENSECAT00000000221	3.65532	1.40435	1.14579	0.384194	0.00440742	0.313459	0.00432851	KITLG	Kit ligand Soluble KIT ligand Processed kit ligand
ENSECAT00000000257	23.9803	8.64777	6.84801	0.360619	0.00262529	0.285568	0.00255635	BACH1	BTB and CNC homology 1, basic leucine zipper transcription factor 1
ENSECAT00000000277	82.3556	33.0699	24.1647	0.401551	0.00556567	0.293419	0.00468715	MT	Metallothionein
ENSECAT00000000279	3.1596	8.41019	10.553	2.66179	0.00375418	3.33999	0.0015799	RASEF	RAS and EF-hand domain containing
ENSECAT00000000285	5.47649	1.17373	0.670535	0.214321	0.00202011	0.122439	0.00192161	LRP1B	LDL receptor related protein 1B
ENSECAT00000000289	0.117303	0.0586464	0.0438266	0.499956	0.00412289	0.373618	0.00263226	LOC100061400	cytochrome P450 2C21
ENSECAT00000000314	0.11657	0.332308	0.508997	2.85071	0.00624402	4.36645	0.00110959	RTKN2	rhotekin 2
ENSECAT00000000357	4.83746	19.6238	23.2107	4.05664	0.00340444	4.79812	0.00228434	FOXQ1	forkhead box Q1
ENSECAT00000000503	46.7724	19.4669	18.8006	0.416204	0.00385778	0.401959	0.00511111	TRIB3	tribbles homolog 3 (Drosophila)
ENSECAT00000000524	28.1731	60.0103	57.6513	2.13005	0.00162895	2.04632	0.00293064	DOLPP1	dolichyldiphosphatase 1
ENSECAT00000000591	48.8127	16.7472	7.82153	0.343091	0.000962394	0.160236	0.000529966	SMPDL3B	sphingomyelin phosphodiesterase, acid-like 3B
ENSECAT00000000664	16.3684	34.6449	38.7625	2.11658	0.00465161	2.36813	0.00322624	FXYD6	FXYD domain containing ion transport regulator 6
ENSECAT00000000742	1.6196	0.668891	0.649171	0.412998	0.00249271	0.400822	0.00320428	MC1R	Melanocyte-stimulating hormone receptor
ENSECAT00000000781	18.8631	39.0288	43.5687	2.06906	0.00256746	2.30974	0.00180826	TRAF3IP2	TRAF3 interacting protein 2
ENSECAT00000000788	597.531	221.598	175.673	0.370857	0.00151651	0.293999	0.00135058	CAMK2N1	calcium/calmodulin dependent protein kinase II inhibitor 1
ENSECAT00000000811	501.05	98.8283	58.2832	0.197242	0.000317948	0.116322	0.000286068	PNMA3	paraneoplastic Ma antigen 3
ENSECAT00000000848	24.0345	10.6497	7.68907	0.443098	0.00273182	0.319918	0.00193079	TAAR1	trace amine associated receptor 1
ENSECAT00000000857	1.09637	0.316826	0.2117	0.288978	4.39452e-05	0.193092	3.15167e-05	SLC26A8	solute carrier family 26, member 8
ENSECAT00000000916	224.896	110.544	108.517	0.491534	0.0016059	0.482524	0.0020663	EMB	embigin
ENSECAT00000000961	1.73488	0.244189	0.231106	0.140752	0.00366465	0.133211	0.0051304	KCNK13	potassium channel, subfamily K, member 13
ENSECAT00000001012	561.141	230.158	238.384	0.410161	0.00175552	0.42482	0.00260098	Hsp40	DnaJ heat shock protein family
ENSECAT00000001320	53.645	18.1358	16.4943	0.33807	0.000492852	0.307471	0.000542074	NKX3-1	NK3 homeobox 1
ENSECAT00000001706	124.782	53.9691	25.9179	0.432509	0.00253446	0.207706	0.00108115		carcinoembryonic antigen-related cell adhesion molecule 1 isoform 2S mRNA
ENSECAT00000002606	72.8037	171.322	177.073	2.35321	0.000840277	2.4322	0.000977155	MAGEE2	melanoma antigen family E, 2
ENSECAT00000002691	0.580224	0.136128	0.116186	0.234612	0.00423597	0.200243	0.00524321	AGPAT4	1-acylglycerol-3-phosphate O-acyltransferase 4
ENSECAT00000002730	37.8519	104.222	112.017	2.75343	0.00513837	2.95934	0.00514131	CAV2	caveolin-2
ENSECAT00000002752	179.772	62.1272	48.5089	0.345588	0.000560992	0.269835	0.000482401	ZADH2	zinc binding alcohol dehydrogenase domain containing 2
ENSECAT00000002836	2.04025	0.261078	0.153055	0.127964	5.32077e-05	0.0750179	5.6789e-05	MRO	maestro
ENSECAT00000002883	4.26055	11.9668	11.0491	2.80875	0.000547873	2.59334	0.0011483	SLC19A1	solute carrier family 19 (folate transporter), member 1
ENSECAT00000003027	10.7672	2.00693	1.27736	0.186393	0.00657244	0.118634	0.00724602	GREM2	gremlin 2, DAN family BMP antagonist
ENSECAT00000003093	584.371	73.0601	41.7982	0.125024	0.001432	0.0715268	0.00155456	C2orf88	chromosome 2 open reading frame 88
ENSECAT00000003118	21.4502	83.0406	108.794	3.87132	0.000534367	5.07195	0.000166558	BAMBI	BMP and activin membrane-bound inhibitor homolog (Xenopus laevis)
ENSECAT00000003271	216.12	45.2868	44.2467	0.209545	0.00163412	0.204732	0.00220692	TMEM229B	transmembrane protein 229B
ENSECAT00000003294	31.6173	12.5539	10.5306	0.397057	0.00207833	0.333064	0.00204652	FRMPD3	FERM and PDZ domain containing 3
ENSECAT00000003345	88.8357	41.9775	42.2934	0.472529	0.000626196	0.476085	0.000887795	LPIN2	lipin 2
ENSECAT00000003521	103.518	36.8875	21.7885	0.356338	0.00127147	0.21048	0.000847674	ST6GAL1	ST6 beta-galactosamide alpha-2,6-sialyltranferase 1
ENSECAT00000003600	7.79598	3.0151	2.63609	0.386751	0.000503446	0.338135	0.000495564	ZNF449	zinc finger protein 449
ENSECAT00000003783	813.253	261.538	186.623	0.321595	0.000123156	0.229477	0.00011928	ADRA2A	adrenoceptor alpha 2A
ENSECAT00000003790	572.459	238.788	249.038	0.417127	0.00241628	0.435033	0.0036601	Hsp40	DnaJ heat shock protein family
ENSECAT00000004028	606.046	150.055	97.2644	0.247597	0.00252595	0.16049	0.00246301	IHH	indian hedgehog
ENSECAT00000004191	379.393	39.1495	17.0027	0.10319	2.69612e-05	0.0448156	1.85716e-05	ALDH8
ENSECAT00000004792	1712.48	656.428	291.034	0.383321	0.00658509	0.169949	0.00344635	EPM2AIP1	EPM2A (laforin) interacting protein 1
ENSECAT00000004812	2.23989	15.9329	22.3054	7.11323	0.00396195	9.95827	0.00145249	LOC100067085	olfactory receptor 1052-like
ENSECAT00000004813	644.066	119.263	58.838	0.185172	0.00031008	0.0913541	0.000268543	EXO5	exonuclease 5
ENSECAT00000004966	0.474674	0.0308898	0.0450942	0.0650758	0.00253092	0.0950003	0.0039837		Uncharacterized protein
ENSECAT00000005018	3.86187	1.86441	1.4086	0.482775	0.00132994	0.364746	0.000879218	ARL9	ADP-ribosylation factor-like 9
ENSECAT00000005089	0.618808	0.307537	0.243671	0.496984	0.00456875	0.393775	0.00336526	BDH1	3-hydroxybutyrate dehydrogenase, type 1
ENSECAT00000005474	1.5289	0.688063	0.509673	0.450037	0.00486372	0.333359	0.00351093	C1orf177	chromosome 1 open reading frame 177
ENSECAT00000005498	518.143	128.533	90.7306	0.248064	0.00175469	0.175107	0.00175078	GJA1	gap junction protein, alpha 1, 43kDa
ENSECAT00000005648	7.27649	2.7466	1.88976	0.377461	0.00436101	0.259708	0.0033734		galactoside 2-alpha-L-fucosyltransferase 2
ENSECAT00000005668	270.94	106.594	68.1919	0.393423	3.29607e-05	0.251687	1.80969e-05		Uncharacterized protein
ENSECAT00000005682	2.76722	5.93845	6.52124	2.146	0.00428955	2.35661	0.00337709	HTR1D	5-hydroxytryptamine (serotonin) receptor 1D, G protein-coupled
ENSECAT00000005768	0.965738	3.49925	4.1839	3.62339	0.00245422	4.33234	0.00146001	CDT1	chromatin licensing and DNA replication factor 1
ENSECAT00000005821	125.472	35.4088	26.4479	0.282204	0.00012615	0.210787	0.000144294		galactoside 2-alpha-L-fucosyltransferase 2
ENSECAT00000005832	1.84942	0.319343	0.232337	0.172672	0.0063347	0.125627	0.00753042	F7	coagulation factor VII (serum prothrombin conversion accelerator)
ENSECAT00000005849	29.8189	1.27876	0.454958	0.0428843	1.19071e-06	0.0152574	1.00472e-06	GCG	glucagon
ENSECAT00000005852	22.1391	58.5465	61.1635	2.64448	0.0022964	2.76269	0.00253282	ANKRD23	ankyrin repeat domain 23
ENSECAT00000005893	71.2571	33.9343	25.8695	0.476224	0.00175254	0.363045	0.0011817	GPR160	G protein-coupled receptor 160
ENSECAT00000005915	1.94601	5.69278	5.30026	2.92535	0.0025669	2.72365	0.00544969	TLL1	tolloid-like 1
ENSECAT00000005970	313.062	82.5758	49.5649	0.263768	0.000523714	0.158323	0.000393297		galactoside 2-alpha-L-fucosyltransferase 2-like
ENSECAT00000005997	34.0822	15.5292	15.703	0.45564	0.00439713	0.460739	0.00642522	EFNA4	ephrin-A4
ENSECAT00000006003	174.08	31.6356	26.8497	0.181731	0.0028804	0.154238	0.003582		claudin-22
ENSECAT00000006092	2.31491	6.18402	5.52758	2.67138	0.00162239	2.38781	0.00429763		Uncharacterized protein
ENSECAT00000006399	47.8686	11.8503	9.51332	0.247559	2.1438e-05	0.198738	2.11954e-05	SMOX	spermine oxidase
ENSECAT00000006419	1.97915	4.73755	5.75547	2.39373	0.00227487	2.90805	0.00103564	LOC100067739	short-chain dehydrogenase/reductase family 16C member 6
ENSECAT00000006557	17.3508	5.94271	4.76583	0.342503	0.00277236	0.274674	0.00279022	ODAM	odontogenic, ameloblast asssociated
ENSECAT00000006628	31.5164	5.04773	4.38117	0.160162	0.00251462	0.139012	0.00321562	FBXO45	F-box protein 45
ENSECAT00000006659	85.2144	15.7154	12.844	0.184422	0.00045752	0.150725	0.000497411	OGDHL	oxoglutarate dehydrogenase-like
ENSECAT00000006684	120.312	41.2292	37.1528	0.342687	0.00311988	0.308805	0.00359757	ARHGAP27	Rho GTPase activating protein 27
ENSECAT00000006697	9.7917	1.02466	0.523519	0.104645	0.00185158	0.0534656	0.00216462	KCNT1	potassium channel, subfamily T, member 1
ENSECAT00000006835	0.738325	0.241481	0.333215	0.327065	0.0024673	0.451312	0.00689004	NPFFR2	neuropeptide FF receptor 2
ENSECAT00000006884	3.4303	0.683605	0.677895	0.199284	0.000533162	0.19762	0.000729812	GRIK1	glutamate receptor, ionotropic, kainate 1
ENSECAT00000006949	17.8285	5.05845	5.09723	0.283729	7.65342e-05	0.285904	0.0001467	ADRA2B	alpha-2B adrenergic receptor
ENSECAT00000006961	1.32426	0.608364	0.410598	0.459398	0.00644229	0.310057	0.00406974	HIST1H2AC	histone cluster 1, H2ac
ENSECAT00000006963	2.15337	0.834824	0.585283	0.387682	0.00315469	0.271798	0.00243555	SMCO1	single-pass membrane protein with coiled-coil domains 1
ENSECAT00000007180	30.6207	6.63302	6.62174	0.216619	0.00145494	0.21625	0.00197439	PDK1	pyruvate dehydrogenase kinase, isozyme 1
ENSECAT00000007306	0.259853	0.0810748	0.0516132	0.312002	0.00064733	0.198625	0.000482764	PLA2G4D	phospholipase A2, group IVD (cytosolic)
ENSECAT00000007437	18.1878	6.65841	5.86886	0.366091	0.00117369	0.32268	0.00124677	ME2	malic enzyme 2, NAD(+)-dependent, mitochondrial
ENSECAT00000007447	8.39829	32.6493	32.172	3.88762	0.000843602	3.83078	0.00126585	TK2	thymidine kinase 2, mitochondrial
ENSECAT00000007574	99.4022	36.7102	30.7066	0.369309	0.000649578	0.308912	0.000669648	IDH2	isocitrate dehydrogenase 2 (NADP+), mitochondrial
ENSECAT00000007606	0.119623	1.52815	1.75481	12.7747	0.00430832	14.6695	0.00360017	SCN4A	sodium channel, voltage-gated, type IV, alpha subunit
ENSECAT00000007958	22.5343	3.16365	0.946259	0.140393	0.00583908	0.041992	0.00605781	HEPACAM	hepatic and glial cell adhesion molecule
ENSECAT00000007988	3.8508	8.77858	9.67	2.27968	0.00575599	2.51117	0.0048937	C1orf116	chromosome 1 open reading frame 116
ENSECAT00000008146	20.1326	41.7702	46.3396	2.07475	0.00156971	2.30172	0.00106564	INF2	inverted formin, FH2 and WH2 domain containing
ENSECAT00000008195	36.4379	107.952	97.8797	2.96264	0.00251889	2.68621	0.00607764	MUT	methylmalonyl CoA mutase
ENSECAT00000008200	39.1164	3.69697	6.47049	0.094512	0.00265724	0.165416	0.005126	RASL10B	RAS-like, family 10, member B
ENSECAT00000008296	70.9389	21.2782	19.8506	0.299951	0.00177046	0.279826	0.00225329	ZNF750	zinc finger protein 750
ENSECAT00000008324	0.0759389	0.37737	0.316615	4.96939	0.00252293	4.16934	0.00750847	ADTRP	androgen-dependent TFPI-regulating protein
ENSECAT00000008530	0.352469	0.065537	0.0711721	0.185937	0.001233	0.201925	0.00178328	PADI6	peptidyl arginine deiminase 6
ENSECAT00000008539	3223.31	589.185	270.688	0.182789	0.000125723	0.0839782	0.000136454	TSC22D3	TSC22 domain family, member 3
ENSECAT00000008593	63.573	25.267	24.5288	0.397449	0.000455772	0.385837	0.000559454		Aldehyde dehydrogenase
ENSECAT00000008610	247.359	21.8077	9.94429	0.0881619	0.00281164	0.0402018	0.00331236	AQP5	aquaporin 5
ENSECAT00000008692	0.110609	0.0471703	0.0386479	0.426461	0.003774	0.34941	0.00338624	CHST8	carbohydrate (N-acetylgalactosamine 4-0) sulfotransferase 8
ENSECAT00000008721	44.0175	14.7813	17.9737	0.335804	0.000446657	0.40833	0.000930248	CCL28	chemokine (C-C motif) ligand 28
ENSECAT00000008730	0.409432	1.51566	1.80208	3.70185	0.00125228	4.40142	0.000756	AGXT	alanine-glyoxylate aminotransferase
ENSECAT00000008737	27.2501	63.6975	61.6821	2.33752	0.00293932	2.26356	0.00513511	SPPL2A	signal peptide peptidase like 2A
ENSECAT00000008739	30.0582	95.7122	104.241	3.18423	0.0011582	3.46798	0.00102317	SDR16C5	short chain dehydrogenase/reductase family 16C, member 5
ENSECAT00000008760	142.874	45.8063	24.3493	0.320606	0.00139923	0.170425	0.000950787	COL17A1	collagen, type XVII, alpha 1
ENSECAT00000008982	2.23541	0.411335	0.252094	0.184009	0.00167212	0.112773	0.00172282	CNTNAP2	contactin associated protein-like 2
ENSECAT00000008987	4.41799	2.12391	1.87004	0.480742	0.000794206	0.423278	0.000786235	KIAA1715	KIAA1715
ENSECAT00000008988	52.7546	21.0543	12.8936	0.399099	0.00439724	0.244407	0.00282508	ABCC5	ATP-binding cassette, sub-family C (CFTR/MRP), member 5
ENSECAT00000009059	18.0121	54.0392	49.6579	3.00017	0.000802574	2.75692	0.0018162	ICOSLG	inducible T-cell co-stimulator ligand
ENSECAT00000009095	11.1432	4.70838	4.01882	0.422536	0.00201715	0.360654	0.00196931	MPDZ	multiple PDZ domain protein
ENSECAT00000009153	3.51741	1.09043	1.0626	0.31001	0.00485246	0.302097	0.00653622	FLRT2	fibronectin leucine rich transmembrane protein 2
ENSECAT00000009265	8.15709	17.061	16.4671	2.09155	0.000851992	2.01875	0.00154173	SQOR	sulfide quinone oxidoreductase
ENSECAT00000009288	47.3654	99.5258	98.4549	2.10123	7.09919e-05	2.07863	0.000148857	WBSCR27	Williams Beuren syndrome chromosome region 27
ENSECAT00000009297	116.959	17.3622	15.8289	0.148448	0.000804679	0.135338	0.00106573	POR	NADPH--cytochrome P450 reductase
ENSECAT00000009307	165.523	26.1399	24.2209	0.157923	0.000674378	0.146329	0.000929001	DACT1	dishevelled binding antagonist of beta catenin 1
ENSECAT00000009322	599.048	234.107	274.402	0.390798	0.000358106	0.458063	0.000782109	SOX17	SRY-box 17
ENSECAT00000009366	3.78734	19.6949	18.8088	5.2002	0.00286475	4.96624	0.00503686	UPK3A	uroplakin 3A
ENSECAT00000009367	190.557	48.2053	50.6579	0.25297	0.000546352	0.265841	0.000810342	SOX17	SRY (sex determining region Y)-box 17
ENSECAT00000009501	22.588	79.3915	71.8442	3.51477	0.00098968	3.18064	0.00233069	SLC45A3	solute carrier family 45, member 3
ENSECAT00000009507	157.191	67.2189	46.7741	0.427625	0.000442217	0.297562	0.000268119	XRCC3	X-ray repair complementing defective repair in Chinese hamster cells 3
ENSECAT00000009529	28.017	11.517	8.25157	0.411071	0.00238443	0.29452	0.00175231	TMEM249	transmembrane protein 249
ENSECAT00000009567	2.42273	0.694608	0.649672	0.286705	0.00142064	0.268157	0.00175951	PARVB	parvin, beta
ENSECAT00000009592	3.149	1.34223	1.32919	0.426241	0.00540897	0.422098	0.00751451	SAMHD1	SAM domain and HD domain 1
ENSECAT00000009702	104.908	38.0885	38.5883	0.363065	0.00137493	0.367829	0.00190067	LTA4H	leukotriene A4 hydrolase
ENSECAT00000009747	42.4731	13.714	8.76214	0.322887	0.00313167	0.206298	0.0025369	CCDC15	coiled-coil domain containing 15
ENSECAT00000009809	84.4046	190.607	208.122	2.25825	0.00055503	2.46576	0.000396464	LOC100059239	complement C4-A
ENSECAT00000009911	235.799	97.4592	97.5789	0.413314	0.00093915	0.413822	0.00129539	PGRMC1	progesterone receptor membrane component 1
ENSECAT00000010061	14.2468	2.43656	1.11996	0.171025	0.00416026	0.0786109	0.00404417	AQP6	aquaporin 6, kidney specific
ENSECAT00000010158	7.79767	23.007	28.3066	2.9505	0.000622092	3.63013	0.000272869	AMOTL2	angiomotin like 2
ENSECAT00000010186	7.13329	15.9976	15.6274	2.24267	0.00177351	2.19077	0.00285705	MPP1	membrane protein, palmitoylated 1, 55kDa
ENSECAT00000010232	2.12566	4.90861	4.65599	2.30922	0.00186612	2.19037	0.00359485	BCKDHB	branched chain keto acid dehydrogenase E1, beta polypeptide
ENSECAT00000010243	5.29283	19.141	42.7866	3.7	0.052871	8.08387	0.00259778	PTGS1	prostaglandin G/H synthase 1
ENSECAT00000010294	22.4251	3.46341	1.59125	0.154444	0.000125891	0.0709584	0.000150916	LGB1	Beta-lactoglobulin-1
ENSECAT00000010416	0.84689	1.84117	1.88014	2.17404	0.00439726	2.22006	0.00559312	INSR	insulin receptor
ENSECAT00000010454	5.02978	11.0741	13.3001	2.20171	0.00489951	2.64427	0.00238092
ENSECAT00000010486	0.0902967	0.29625	0.279692	3.28085	0.00369533	3.09748	0.00688477	ATRNL1	attractin-like 1
ENSECAT00000010493	6.36325	14.112	15.0994	2.21773	0.000233306	2.37291	0.000200315	ZNF365	zinc finger protein 365
ENSECAT00000010519	25.8381	12.7042	7.58168	0.491685	0.00544871	0.29343	0.00255416	LOC100069287	carcinoembryonic antigen-related cell adhesion molecule 1
ENSECAT00000010536	38.6863	11.0979	10.0309	0.286868	0.000791859	0.259289	0.000972502	C11orf93	chromosome 11 open reading frame 93
ENSECAT00000010564	0.102954	0.021623	0.016093	0.210026	0.000240892	0.156313	0.000276064	ADAMTSL3	ADAMTS-like 3
ENSECAT00000010580	118.976	58.6371	48.539	0.492849	0.00147569	0.407974	0.00112727	EVPL	envoplakin
ENSECAT00000010629	4.81236	36.574	29.5474	7.6	0.000585423	6.1399	0.00191858	ST6GALNAC1	ST6 (alpha-N-acetyl-neuraminyl-2,3-beta-galactosyl-1,3)-N-acetylgalactosaminide alpha-2,6-sialyltransferase 1
ENSECAT00000010753	2.99607	0.603635	0.645884	0.201476	0.00152396	0.215577	0.00220442	CES3	carboxylesterase 3
ENSECAT00000010903	1.2752	0.542485	0.540237	0.42541	0.00175743	0.423648	0.00237811	PTGFR	prostaglandin F2-alpha receptor
ENSECAT00000010935	10.3813	26.8094	25.1616	2.58248	0.000235076	2.42375	0.000498812	CNNM4	cyclin M4
ENSECAT00000010940	8.99779	3.07573	2.21144	0.341832	0.00298736	0.245776	0.00259761		secretoglobin family 1D member-like
ENSECAT00000010987	4.36639	1.39213	1.3323	0.318828	0.00384806	0.305126	0.00513554	DHH	desert hedgehog
ENSECAT00000011049	104.723	44.2156	42.8385	0.422214	0.0028253	0.409064	0.00363953	Hsp40	DnaJ heat shock protein family member A1
ENSECAT00000011252	1.75692	0.0668865	0.018604	0.0380703	0.00077821	0.0105889	0.000975884	INHBC	inhibin, beta C
ENSECAT00000011284	3.67963	1.81939	1.40903	0.494449	0.00144549	0.382927	0.00097413	CAND2	cullin-associated and neddylation-dissociated 2 (putative)
ENSECAT00000011341	5.55517	2.69484	1.96532	0.485106	0.00105708	0.353782	0.000662412	LRP2BP	LRP2 binding protein
ENSECAT00000011378	2.72789	5.63877	5.6607	2.06708	0.000647235	2.07512	0.000872116	CLIC3	chloride intracellular channel 3
ENSECAT00000011427	65.5454	18.4206	13.9322	0.281036	0.00160381	0.212558	0.00158003	CBLL1	Cbl proto-oncogene-like 1, E3 ubiquitin protein ligase
ENSECAT00000011543	77.8943	27.372	28.8701	0.351399	0.000645457	0.370632	0.000975783	TPM3	tropomyosin 3
ENSECAT00000011544	4.8838	1.49353	1.73844	0.305813	0.00238403	0.355961	0.00428666	SLC1A1	solute carrier family 1 (neuronal/epithelial high affinity glutamate transporter, system Xag), member 1
ENSECAT00000011548	9.42168	0.173483	0.0356024	0.0184132	0.00476916	0.00377877	0.00638755	INHBE	inhibin, beta E
ENSECAT00000011563	8.79527	1.59032	2.08307	0.180815	0.00185068	0.23684	0.00331297	CECR1	cat eye syndrome chromosome region, candidate 1
ENSECAT00000011605	23.0558	9.37922	7.17615	0.406805	0.000268154	0.311251	0.000201989	ACSL3	acyl-CoA synthetase long-chain family member 3
ENSECAT00000011657	80.9635	27.2876	12.1963	0.337036	0.00279192	0.15064	0.00166049	FKBP5	FK506 binding protein 5
ENSECAT00000011720	658.403	320.844	238.966	0.487306	0.00206831	0.362948	0.00132569	SALL1	sal-like 1 (Drosophila)
ENSECAT00000011721	87.7535	18.712	17.814	0.213234	0.000669324	0.203	0.000937308	AP1S2	adaptor-related protein complex 1, sigma 2 subunit
ENSECAT00000011764	6.87322	0.537482	0.416229	0.0781995	0.00486662	0.0605582	0.00645034	MOV10L1	Mov10l1, Moloney leukemia virus 10-like 1, homolog (mouse)
ENSECAT00000011886	0.128885	0.0574569	0.047265	0.4458	0.00349176	0.366723	0.00309092	FMN2	formin 2
ENSECAT00000012037	3.85895	1.20391	0.858961	0.31198	0.000499532	0.222589	0.000393573	RNF180	ring finger protein 180
ENSECAT00000012140	57.8819	16.155	11.1389	0.279103	0.0014171	0.192441	0.00125094	CHIT1	chitinase 1 (chitotriosidase)
ENSECAT00000012177	2.20947	6.76119	7.61348	3.0601	0.0061715	3.44584	0.00514323	BLVRA	biliverdin reductase A
ENSECAT00000012187	1.05401	0.188525	0.0754736	0.178865	0.00500184	0.0716062	0.00478594	LRP1B	LDL receptor related protein 1B
ENSECAT00000012200	38.747	18.9419	14.0447	0.488862	0.00250332	0.362471	0.00159209	CHKA	choline kinase alpha
ENSECAT00000012202	0.18009	0.0626234	0.0720426	0.347734	0.00253293	0.400037	0.00487268	PTPRZ1	protein tyrosine phosphatase, receptor-type, Z polypeptide 1
ENSECAT00000012268	0.379591	0.0391845	0.0313681	0.103228	0.00427584	0.0826364	0.00570622	CNTN1	contactin 1
ENSECAT00000012287	1.88212	0.818277	0.842342	0.434763	0.00167012	0.447549	0.00251598	FAM65B	family with sequence similarity 65, member B
ENSECAT00000012624	0.789009	0.262854	0.154771	0.333144	0.00177617	0.196159	0.00125274	PTPN5	protein tyrosine phosphatase, non-receptor type 5 (striatum-enriched)
ENSECAT00000012647	10.1681	4.40424	1.93094	0.433141	0.00459878	0.189901	0.00189857	AFMID	arylformamidase
ENSECAT00000012711	37.5735	3.5823	4.58966	0.0953411	0.00132701	0.122151	0.00197798	AGR3	anterior gradient 3 homolog (Xenopus laevis)
ENSECAT00000012775	0.992156	0.226967	0.155967	0.228761	0.00385762	0.157201	0.00396587	LRP1B	LDL receptor related protein 1B
ENSECAT00000012796	37.3703	9.79464	10.0286	0.262097	0.000736341	0.268357	0.00104276	FAP	fibroblast activation protein, alpha
ENSECAT00000012805	23.3517	82.582	80.3932	3.53644	0.00152074	3.44271	0.00236313	FAM118A	family with sequence similarity 118, member A
ENSECAT00000012963	0.623922	0.293153	0.284653	0.469855	0.000519517	0.456231	0.00066414	ACYP2	Acylphosphatase-2
ENSECAT00000012984	396.762	105.915	68.7323	0.266948	5.67758e-05	0.173233	4.74173e-05	METTL7A	methyltransferase like 7A
ENSECAT00000013003	65.0968	26.7649	20.7534	0.411156	0.00517922	0.318809	0.00453886	BCKDHA	branched chain keto acid dehydrogenase E1, alpha polypeptide
ENSECAT00000013029	1.78667	0.863196	0.705759	0.483132	0.000977668	0.395014	0.000812656	DLG1	discs, large homolog 1 (Drosophila)
ENSECAT00000013107	9.95403	3.56196	4.34896	0.357841	0.00065102	0.436905	0.00140543	FAM189A2	family with sequence similarity 189, member A2
ENSECAT00000013138	0.938977	0.278033	0.225521	0.296101	0.00160268	0.240177	0.00165662	KY	kyphoscoliosis peptidase
ENSECAT00000013163	0.743478	0.192538	0.134825	0.258969	0.00222886	0.181343	0.00220754	LONRF1	LON peptidase N-terminal domain and ring finger 1
ENSECAT00000013188	0.380043	0.114711	0.0639472	0.301836	0.00367443	0.168263	0.00282506	BBOX1	butyrobetaine (gamma), 2-oxoglutarate dioxygenase (gamma-butyrobetaine hydroxylase) 1
ENSECAT00000013318	170.979	24.0372	13.0407	0.140586	5.29783e-05	0.0762709	5.8843e-05	PLA2G4F	phospholipase A2, group IVF
ENSECAT00000013324	65.9214	16.2163	13.4685	0.245994	0.000867191	0.204312	0.00101238	ACADS	acyl-CoA dehydrogenase, C-2 to C-3 short chain
ENSECAT00000013421	18.9732	1.09795	0.606571	0.0578682	0.000961964	0.0319698	0.00120543	FMO3	flavin containing monooxygenase 3
ENSECAT00000013425	2.16115	0.3083	0.180867	0.142656	1.9253e-05	0.0836904	1.68436e-05	LGB2	beta-lactoglobulin-2 precursor
ENSECAT00000013695	4.33284	1.89175	1.46133	0.436609	0.00517553	0.337269	0.00426211	CDKL2	cyclin-dependent kinase-like 2 (CDC2-related kinase)
ENSECAT00000013782	163.759	64.2198	40.5177	0.392159	1.43311e-06	0.247422	7.87573e-07	ATOX1	antioxidant 1 copper chaperone
ENSECAT00000013963	36.3386	14.0408	12.8043	0.386388	0.00540579	0.352361	0.00646644	HIGD1C	HIG1 hypoxia inducible domain family, member 1C
ENSECAT00000013979	167.842	39.1391	33.8291	0.23319	0.000676549	0.201554	0.000836519	ATP2A3	ATPase, Ca++ transporting, ubiquitous
ENSECAT00000014054	48.4357	130.417	111.801	2.69258	0.000940886	2.30824	0.00322013	SLC26A6	solute carrier family 26, member 6
ENSECAT00000014171	969.782	367.271	447.136	0.378715	0.00045618	0.461069	0.00103204	CD320	CD320 molecule
ENSECAT00000014201	18.2921	43.5446	46.4189	2.38051	0.000400219	2.53765	0.000316101	CRYM	crystallin, mu
ENSECAT00000014211	28.3582	0.0491866	0.0676454	0.00173447	0.00558477	0.00238539	0.0079772		Uncharacterized protein
ENSECAT00000014308	119	20.6	12.75	0.173109	0.000439165	0.107143	0.000399054	EPB41L2	erythrocyte membrane protein band 4.1-like 2
ENSECAT00000014415	7.63027	3.38961	3.00644	0.444232	0.00283713	0.394016	0.00295516	LYN	v-yes-1 Yamaguchi sarcoma viral related oncogene homolog
ENSECAT00000014420	15.8267	6.6359	7.23922	0.419285	0.00448816	0.457405	0.00779855	KIAA1211	KIAA1211 ortholog
ENSECAT00000014545	1.33744	0.578657	0.460889	0.432661	0.00329692	0.344605	0.00282433	HHAT	hedgehog acyltransferase
ENSECAT00000014582	0.209508	0.0439847	0.0303349	0.209943	0.000965585	0.144791	0.00101455	XKR6	XK, Kell blood group complex subunit-related family, member 6
ENSECAT00000014633	1.78908	0.314295	0.357571	0.175674	0.00407907	0.199863	0.00631035	SAMD7	sterile alpha motif domain containing 7
ENSECAT00000014786	12.757	5.99695	5.43085	0.470092	0.00532236	0.425716	0.00592687	TRAF3	TNF receptor-associated factor 3
ENSECAT00000014886	0.589653	0.170953	0.167998	0.289921	0.00366072	0.284909	0.00514731	GCM1	glial cells missing homolog 1 (Drosophila)
ENSECAT00000014933	25.9249	12.7033	7.96425	0.490006	0.00334853	0.307205	0.00161568	ROBO3	roundabout, axon guidance receptor, homolog 3 (Drosophila)
ENSECAT00000014934	14.2993	5.423	5.39406	0.379249	0.00277737	0.377225	0.00384887	OMD	osteomodulin
ENSECAT00000014970	33.0276	6.85278	5.5229	0.207486	0.000341853	0.167221	0.000358757	SLC7A8	solute carrier family 7 (amino acid transporter light chain, L system), member 8
ENSECAT00000014979	13.7976	5.48146	5.70435	0.397277	0.00340398	0.413431	0.0053988	KIAA1211	KIAA1211 ortholog
ENSECAT00000014995	19.1574	8.35771	7.10835	0.436264	0.00164461	0.371049	0.00153434	KAT2B	K(lysine) acetyltransferase 2B
ENSECAT00000015003	5.92365	16.4759	12.188	2.78138	0.000337564	2.05751	0.00303281	BAIAP3	BAI1-associated protein 3
ENSECAT00000015147	6.3153	33.1203	22.3475	5.24446	0.00067839	3.53863	0.00573997	TTLL6	tubulin tyrosine ligase-like family, member 6
ENSECAT00000015172	35.093	5.85859	2.54131	0.166944	0.00260166	0.0724164	0.00255585	GABRP	gamma-aminobutyric acid (GABA) A receptor, pi
ENSECAT00000015187	15.1909	60.8105	42.6646	4.00309	0.0008127	2.80856	0.00673915	LOC100054688	xanthine dehydrogenase/oxidase
ENSECAT00000015426	0.444477	1.03571	0.996255	2.33018	0.0020201	2.24141	0.00356002	SPATA21	spermatogenesis associated 21
ENSECAT00000015470	0.893288	0.31737	0.25433	0.355283	0.00160777	0.284713	0.00151762	DYNC1I1	dynein, cytoplasmic 1, intermediate chain 1
ENSECAT00000015503	0.0967783	0.0227869	0.0290584	0.235454	0.00418901	0.300257	0.00778095	ADARB2	adenosine deaminase, RNA-specific, B2 (non-functional)
ENSECAT00000015514	178.204	83.3027	55.8108	0.467457	0.00493333	0.313185	0.00292982	TMEM180	transmembrane protein 180
ENSECAT00000015567	83.5175	29.2446	28.9523	0.350162	0.00329694	0.346661	0.00463272	ELOVL5	ELOVL fatty acid elongase 5
ENSECAT00000015625	48.3558	12.341	9.32033	0.255212	0.00330022	0.192745	0.00349406	CBFB	core-binding factor, beta subunit
ENSECAT00000015675	2.601	0.456441	0.518615	0.175487	0.00394235	0.199391	0.00616916	PLBD1	phospholipase B domain containing 1
ENSECAT00000015731	35.9686	9.84021	8.78806	0.273578	0.000403531	0.244326	0.000427751	PGC	progastricsin
ENSECAT00000015761	20.7224	5.5658	5.08694	0.268588	0.00229723	0.24548	0.00287227	TPM1	tropomyosin 1 (alpha)
ENSECAT00000015807	22.3661	912	577.934	40.7759	0.00334813	40.7921	0.0272273	LIF	leukemia inhibitory factor
ENSECAT00000015919	8.17805	3.88317	3.87399	0.474828	0.00049469	0.473706	0.000691365	C11orf54	chromosome 11 open reading frame 54
ENSECAT00000015959	11.4915	4.10835	2.1608	0.357511	0.00179407	0.188034	0.00107978	TGFB3	transforming growth factor, beta 3
ENSECAT00000016076	14.2395	6.15839	6.0468	0.432487	0.00031225	0.42465	0.000383722	RNF122	ring finger protein 122
ENSECAT00000016084	1.99775	0.253927	0.222807	0.127107	0.00566734	0.111529	0.00766101	GRPR	gastrin-releasing peptide receptor
ENSECAT00000016127	4.32866	1.49556	0.764538	0.345502	0.00168905	0.176622	0.0010266	RYR3	ryanodine receptor 3
ENSECAT00000016225	48.6291	20.263	17.1847	0.416684	0.00252152	0.353383	0.00247282	BCL7B	B-cell CLL/lymphoma 7B
ENSECAT00000016495	7.5736	3.31341	2.80236	0.437495	0.000733615	0.370017	0.000688979	GDPD1	glycerophosphodiester phosphodiesterase domain containing 1
ENSECAT00000016542	162.421	339.153	343.639	2.08811	0.00288703	2.11573	0.00367052	IMP3	U3 small nucleolar ribonucleoprotein
ENSECAT00000016571	9.24839	59.3949	62.8013	6.42219	0.00476916	6.79052	0.00549296	ETV4	ets variant 4
ENSECAT00000016586	7.6181	3.75045	3.28474	0.492307	0.00329932	0.431176	0.00313909	CDK8	cyclin-dependent kinase 8
ENSECAT00000016591	3.35317	1.57966	1.49676	0.471095	0.00266007	0.446372	0.00319657	ZFP92	ZFP92 zinc finger protein
ENSECAT00000016628	83.9401	20.1643	14.6694	0.240223	0.00486805	0.174761	0.00528163	KIAA0513	KIAA0513
ENSECAT00000016634	123.862	43.4361	54.6972	0.350682	0.00117626	0.441599	0.00270791	SLC19A3	solute carrier family 19, member 3
ENSECAT00000016702	19.9585	8.90097	7.2841	0.445974	0.00389327	0.364962	0.00337456	KLHL15	kelch-like family member 15
ENSECAT00000016810	19.5656	4.57775	4.37997	0.233969	0.00152339	0.223861	0.00196848		canalicular multispecific organic anion transporter 1
ENSECAT00000016814	16.9368	3.80166	2.08382	0.224461	0.00277478	0.123035	0.00255969	FREM1	FRAS1 related extracellular matrix 1
ENSECAT00000016820	0.364457	1.19586	1.22357	3.28122	0.00214023	3.35725	0.00264232	CABLES1	Cdk5 and Abl enzyme substrate 1
ENSECAT00000016890	34.891	12.1891	8.01317	0.349348	0.000240117	0.229663	0.000163953	FGD3	FYVE, RhoGEF and PH domain containing 3
ENSECAT00000016893	91.6099	24.7737	27.4532	0.270426	0.00061	0.299675	0.000957134	ADIPOR2	adiponectin receptor protein 2
ENSECAT00000016905	26.2782	86.3861	106.358	3.28736	0.00161503	4.04739	0.000807075	HNF1B	HNF1 homeobox B
ENSECAT00000016920	0.560407	0.24676	0.241587	0.440323	0.00177808	0.431092	0.00235206	MAMDC2	MAM domain containing 2
ENSECAT00000016931	8.96945	4.12581	3.47454	0.459984	0.00112632	0.387375	0.000979983	NDP	Norrie disease (pseudoglioma)
ENSECAT00000016935	7.19824	15.2713	17.967	2.12153	0.00208512	2.49603	0.00105065	AGPAT5	1-acylglycerol-3-phosphate O-acyltransferase 5
ENSECAT00000016981	16.3271	7.73296	5.77874	0.473626	0.00321891	0.353935	0.00224011	STX18	syntaxin 18
ENSECAT00000017008	11.1409	5.20246	5.01545	0.46697	0.00597296	0.450184	0.00770997	LOC100053001	Equus caballus granzyme H-like
ENSECAT00000017036	1.39865	0.682209	0.55152	0.487763	0.00388635	0.394324	0.00304659	PKD1L2	polycystin 1 like 2
ENSECAT00000017105	13.976	3.67207	1.02654	0.262741	0.000562203	0.0734501	0.000291863	LRCOL1	leucine rich colipase like 1
ENSECAT00000017111	37.6118	17.2781	4.75368	0.45938	0.00185472	0.126388	0.000427695	TK1	thymidine kinase 1, soluble
ENSECAT00000017115	33.9542	11.2991	7.409	0.332776	0.00313388	0.218206	0.00254547	ASB13	ankyrin repeat and SOCS box containing 13
ENSECAT00000017278	5.08548	1.17888	1.17006	0.231813	0.00276023	0.230078	0.00382243	FAM3B	family with sequence similarity 3, member B
ENSECAT00000017315	2.38228	0.852851	0.7338	0.357998	0.00222958	0.308025	0.0023809	PDE3A	cGMP-inhibited 3',5'-cyclic phosphodiesterase A
ENSECAT00000017320	7.92533	0.554933	0.239363	0.0700202	0.00145616	0.0302022	0.00171694	SLC26A3	solute carrier family 26, member 3
ENSECAT00000017610	0.289891	1.79461	2.18084	6.19063	0.00253884	7.52297	0.0015998	ABLIM3	actin binding LIM protein family, member 3
ENSECAT00000017704	47.4192	119.211	133.974	2.51398	0.00155499	2.82531	0.00106688	ECE1	endothelin converting enzyme 1
ENSECAT00000017708	11.4639	24.9578	27.1493	2.17709	0.00549478	2.36825	0.00486966	NABP1	nucleic acid binding protein 1
ENSECAT00000017734	1.55028	4.43478	6.23674	2.86063	0.00313267	4.02298	0.000811386	PHLDB2	pleckstrin homology-like domain, family B, member 2
ENSECAT00000017841	23.8897	7.73195	6.90848	0.323652	0.000124286	0.289183	0.000159912	RNF128	ring finger protein 128, E3 ubiquitin protein ligase
ENSECAT00000017944	1.05738	0.12827	0.0725298	0.121309	0.00338822	0.0685939	0.00388454	IL31RA	interleukin 31 receptor A
ENSECAT00000017996	9.71844	1.21293	0.737791	0.124807	0.000629595	0.0759166	0.000721355	CDC14A	cell division cycle 14A
ENSECAT00000018045	23.5073	5.05665	4.0055	0.21511	0.00257657	0.170394	0.00302476		putative claudin-24
ENSECAT00000018091	60.9619	14.1302	8.18246	0.231787	0.000918047	0.134223	0.000876858	EPB41L5	erythrocyte membrane protein band 4.1 like 5
ENSECAT00000018106	35.2698	14.391	10.0641	0.408025	0.00402571	0.285345	0.00293039	NOXRED1	NADP-dependent oxidoreductase domain containing 1
ENSECAT00000018124	44.186	11.2585	9.53828	0.254799	0.000469661	0.215867	0.000498072	BCL2L1	BCL2-like 1
ENSECAT00000018140	115.791	52.2929	48.7816	0.451614	0.0019886	0.421289	0.00229195	SEC62	SEC62 homolog (S. cerevisiae)
ENSECAT00000018180	11.5002	3.84596	2.76083	0.334427	0.00223037	0.240069	0.00194205	OLFM1	olfactomedin 1
ENSECAT00000018206	46.1358	21.6887	12.5745	0.470106	0.000705202	0.272553	0.000292365	FAM171A2	family with sequence similarity 171, member A2
ENSECAT00000018256	17.7127	7.84818	6.21746	0.443083	0.00365848	0.351018	0.00302888	STRA6	stimulated by retinoic acid 6
ENSECAT00000018317	923.364	94.9518	77.7522	0.102833	0.000401702	0.0842054	0.000479174	SPP1	secreted phosphoprotein 1
ENSECAT00000018362	6.55343	1.61218	2.12677	0.246005	0.00152582	0.324527	0.00303353	OTOR	otoraplin
ENSECAT00000018389	52.0909	25.8342	15.4263	0.495946	0.00537911	0.296143	0.00246871	CMTM8	CKLF-like MARVEL transmembrane domain containing 8
ENSECAT00000018391	121.825	47.0663	38.1957	0.386344	0.00154211	0.31353	0.00137348	TBC1D20	TBC1 domain family, member 20
ENSECAT00000018448	5.52217	21.0126	20.7975	3.80513	0.000891075	3.76619	0.00130081	LOC100146633	inhibitor of carbonic anhydrase (PREDICTED)
ENSECAT00000018464	121.988	273.614	272.15	2.24296	0.000801964	2.23096	0.00113093	SELH	selenoprotein H
ENSECAT00000018478	8.65425	1.65972	1.1669	0.191781	0.000758754	0.134836	0.000841858	GPR62	G protein-coupled receptor 62
ENSECAT00000018511	5.34105	2.31662	1.62454	0.433739	0.00352268	0.304161	0.00244707	MOXD1	monooxygenase, DBH-like 1
ENSECAT00000018614	2.3898	7.204	8.52977	3.01447	0.000793384	3.56924	0.000404267	ENDOD1	endonuclease domain containing 1
ENSECAT00000018636	0.15911	0.0731731	0.0556071	0.45989	0.00399036	0.349489	0.00293086	COLEC11	collectin sub-family member 11
ENSECAT00000018654	160.629	59.6807	40.263	0.371543	0.00227642	0.250658	0.00171581	TP53INP1	tumor protein p53 inducible nuclear protein 1
ENSECAT00000018813	1.3929	0.649008	0.434037	0.465939	0.000817629	0.311606	0.000419349	UPB1	ureidopropionase, beta
ENSECAT00000019038	52.3554	15.2195	14.5985	0.290696	0.000116056	0.278834	0.000164589	ATP1B1	ATPase, Na+/K+ transporting, beta 1 polypeptide
ENSECAT00000019039	0.18543	0.439511	0.383116	2.37022	0.00204714	2.06609	0.00676965	RNFT2	ring finger protein, transmembrane 2
ENSECAT00000019089	1.91808	0.860794	0.88177	0.448778	0.00191009	0.459714	0.00288089	PAMR1	peptidase domain containing associated with muscle regeneration 1
ENSECAT00000019208	22.9089	9.35692	8.37536	0.40844	0.00240023	0.365594	0.00260035	ZC4H2	zinc finger, C4H2 domain containing
ENSECAT00000019255	227.2	50.774	38.4791	0.223477	0.000977828	0.169363	0.00106763		Glutathione S-transferase
ENSECAT00000019562	25.3931	5.30794	2.4255	0.209031	0.000543296	0.0955182	0.000412246	KCNN3	potassium intermediate/small conductance calcium-activated channel, subfamily N, member 3
ENSECAT00000019564	0.948951	2.40323	2.00374	2.53251	0.0017569	2.11153	0.00726832	HCK	hemopoietic cell kinase
ENSECAT00000019727	0.367816	1.14498	1.18122	3.11293	0.00162329	3.21146	0.00190487	LOC100629216	myelin and lymphocyte protein
ENSECAT00000019828	2.63928	1.31246	1.29947	0.497277	0.00190951	0.492356	0.00259588	MRAS	muscle RAS oncogene homolog
ENSECAT00000019851	87.3205	15.9907	14.4522	0.183126	0.000420643	0.165508	0.000493739	DPP4	dipeptidyl-peptidase 4
ENSECAT00000020067	16.4456	4.74284	3.69074	0.288395	0.00226018	0.224421	0.00231759	GREB1	growth regulation by estrogen in breast cancer 1
ENSECAT00000020173	0.412624	0.205526	0.187395	0.498096	0.0033504	0.454155	0.00350407	ADAM23	ADAM metallopeptidase domain 23
ENSECAT00000020254	7.32416	3.05155	1.98449	0.416642	0.00631598	0.270951	0.00432783		UDP-glucuronosyltransferase 2C1
ENSECAT00000020279	3.09472	1.36856	1.34844	0.442225	0.00287952	0.435723	0.00388445	TTC7A	tetratricopeptide repeat domain 7A
ENSECAT00000020347	15.2824	33.2311	34.4385	2.17447	0.00188682	2.25347	0.00210983	NOXA1	NADPH oxidase activator 1
ENSECAT00000020352	1322.06	185.386	129.091	0.140225	1.85339e-05	0.0976435	1.79938e-05	PEA15	phosphoprotein enriched in astrocytes 15
ENSECAT00000020445	280.522	134.593	83.9534	0.479795	0.000502636	0.299276	0.000205263	ARL4A	ADP-ribosylation factor-like 4A
ENSECAT00000020634	2.06225	0.848549	0.699915	0.411467	0.00600166	0.339393	0.00605549	HDC	histidine decarboxylase
ENSECAT00000020679	3.63704	0.143243	0.0860273	0.0393846	5.45794e-05	0.0236531	7.40313e-05	HEPACAM2	HEPACAM family member 2
ENSECAT00000020739	36.692	109.449	89.7841	2.98289	0.000639287	2.44696	0.00258002	LDLRAP1	low density lipoprotein receptor adaptor protein 1
ENSECAT00000020800	10.4103	4.55385	4.74649	0.437436	0.00329977	0.45594	0.00528571	VCAN	versican
ENSECAT00000020933	2.7379	0.841324	0.571446	0.307288	7.0486e-05	0.208717	5.19862e-05	FMO5	flavin containing monooxygenase 5
ENSECAT00000020941	74.2531	26.3985	30.7677	0.35552	0.000630521	0.414363	0.00115597	KCNS3	potassium voltage-gated channel, delayed-rectifier, subfamily S, member 3
ENSECAT00000020943	42.9845	17.23	16.7542	0.400842	0.00079015	0.389774	0.00101767	GNPNAT1	glucosamine-phosphate N-acetyltransferase 1
ENSECAT00000021066	234.912	91.3825	79.0361	0.389008	0.00139092	0.33645	0.00137362	GSN	gelsolin
ENSECAT00000021228	5.31962	17.9261	15.1365	3.36981	0.00229956	2.84541	0.00744928	TNFRSF4	tumor necrosis factor receptor superfamily, member 4
ENSECAT00000021233	6.8001	1.73741	1.65953	0.255498	8.61881e-05	0.244045	0.000155488	FMO5	flavin containing monooxygenase 5
ENSECAT00000021363	22.4764	48.7626	45.2062	2.1695	0.00316189	2.01127	0.00722749	MRPL43	mitochondrial ribosomal protein L43
ENSECAT00000021402	47.7481	120.389	118.812	2.52133	0.000812116	2.48831	0.00123753	GSTP1	glutathione S-transferase pi 1
ENSECAT00000021409	1004.59	278.861	160.074	0.277586	1.715e-05	0.159342	6.60384e-06	METTL7A	methyltransferase like 7A
ENSECAT00000021422	2.05678	0.496749	0.560304	0.241518	0.000940573	0.272418	0.00152113	LOC100051301	serpin B3
ENSECAT00000021430	13.7405	4.63308	2.28521	0.337185	0.000703754	0.166312	0.000387449	NCAM1	neural cell adhesion molecule 1
ENSECAT00000021473	91.2834	185.245	218.605	2.02934	0.00185848	2.3948	0.000915724	LOC111772418	60S ribosomal protein L11
ENSECAT00000021563	9.59532	4.15864	2.53462	0.433403	0.00114274	0.264152	0.000608266		serpin B3
ENSECAT00000021675	15.4865	6.41691	5.77327	0.414355	0.00485218	0.372793	0.00552726	ISM2	isthmin 2
ENSECAT00000021712	277.95	37.3792	19.711	0.134482	0.000339703	0.0709158	0.000333122	MAMSTR	MEF2 activating motif and SAP domain containing transcriptional regulator
ENSECAT00000021741	26.974	11.921	10.9319	0.441944	0.000504739	0.405276	0.000497318	RBP1	retinol binding protein 1, cellular
ENSECAT00000021770	16.9261	2.509	0.972304	0.148233	0.00073181	0.057444	0.000731807	SOAT2	sterol O-acyltransferase 2
ENSECAT00000021773	11.3156	4.40145	2.91349	0.388972	0.00245363	0.257476	0.00173141	GEN1	GEN1 Holliday junction 5' flap endonuclease
ENSECAT00000021815	7.57301	3.74403	3.24343	0.494392	0.000616898	0.428287	0.000496247	WNK2	WNK lysine deficient protein kinase 2
ENSECAT00000021951	31.0027	12.7778	14.4515	0.412152	0.000243768	0.466138	0.000497464	HMGB3	high mobility group box 3
ENSECAT00000021960	0.662793	0.307323	0.255115	0.463679	0.00562064	0.384909	0.00524426	PCOLCE2	procollagen C-endopeptidase enhancer 2
ENSECAT00000021977	5076.75	794.35	1001.15	0.156468	9.99411e-05	0.197203	0.000201683	CLDN8	claudin 8
ENSECAT00000022097	0.103566	0.277113	0.251556	2.67571	0.00276083	2.42894	0.00672185	GFRA2	GDNF family receptor alpha 2
ENSECAT00000022178	259.915	69.082	46.6733	0.265787	0.00562808	0.179571	0.00577323	ROBO4	roundabout, axon guidance receptor, homolog 4 (Drosophila)
ENSECAT00000022277	26.7736	10.7928	12.7202	0.403113	0.000680824	0.475103	0.00145364	PSPH	phosphoserine phosphatase
ENSECAT00000022424	6.28336	14.371	17.3675	2.28715	0.00583673	2.76404	0.00291001	PANK3	pantothenate kinase 3
ENSECAT00000022443	10.6909	38.2688	34.8419	3.57957	0.00179541	3.25903	0.00396148	SYNE2	spectrin repeat containing nuclear envelope protein 2
ENSECAT00000022468	5.97157	0.879618	0.548325	0.147301	0.00245606	0.0918225	0.00271231	PVALB	parvalbumin alpha
ENSECAT00000022496	136.433	60.0705	47.6352	0.440293	9.67852e-05	0.349147	6.97179e-05	RHBDD2	rhomboid domain containing 2
ENSECAT00000022529	0.412553	0.154643	0.195439	0.374844	0.00211204	0.473729	0.00546754	ECA.12916	hyaluronan synthase 2
ENSECAT00000022559	2.94959	1.40733	1.10606	0.477128	0.00123355	0.374989	0.000899402	APLP1	amyloid beta (A4) precursor-like protein 1
ENSECAT00000022560	49.2758	14.2931	13.6152	0.290062	0.000205619	0.276306	0.000271291	RASIP1	Ras interacting protein 1
ENSECAT00000022625	4.70507	17.1465	12.5508	3.64427	0.000633452	2.66751	0.0042967	MXD3	MAX dimerization protein 3
ENSECAT00000022635	0.118177	0.0217242	0.0196717	0.183828	0.00276577	0.16646	0.00357278	STAC	SH3 and cysteine rich domain
ENSECAT00000022644	1.90646	0.285607	0.125974	0.14981	0.00253848	0.0660776	0.00259392	FMO2	flavin containing monooxygenase 2 (non-functional)
ENSECAT00000022645	20.6953	10.1496	10.1714	0.49043	0.000991661	0.491484	0.00138956	DET1	de-etiolated homolog 1 (Arabidopsis)
ENSECAT00000022668	0.55528	0.257435	0.140086	0.463614	0.000897122	0.25228	0.000344063	BMP2	bone morphogenetic protein 2
ENSECAT00000022689	3.5183	0.679941	0.296385	0.193259	0.00133213	0.0842411	0.00110891	IQGAP3	IQ motif containing GTPase activating protein 3
ENSECAT00000022726	463.422	225.869	153.937	0.487394	2.25782e-05	0.332175	6.54027e-06	ABHD14A	abhydrolase domain containing 14A
ENSECAT00000022734	1.62383	0.289729	0.265845	0.178423	0.000249349	0.163715	0.000317529	SLC41A2	solute carrier family 41 (magnesium transporter), member 2
ENSECAT00000022745	2.11176	1.03468	0.96836	0.489958	0.0014504	0.458555	0.00156772	TMEFF1	transmembrane protein with EGF like and two follistatin like domains 1
ENSECAT00000022859	14.8136	5.74135	4.77071	0.387572	0.00204966	0.322049	0.00201007	CHRNA5	cholinergic receptor, nicotinic, alpha 5 (neuronal)
ENSECAT00000022869	16.6261	4.58874	3.6715	0.275996	0.00523465	0.220828	0.00593981	MLLT11	myeloid/lymphoid or mixed-lineage leukemia (trithorax homolog, Drosophila); translocated to, 11
ENSECAT00000022933	1.68282	0.693187	0.702555	0.41192	0.00310741	0.417487	0.00451527	ACOT12	acyl-CoA thioesterase 12
ENSECAT00000022959	18.6129	46.4141	41.3741	2.49365	0.00131972	2.22287	0.00350635	FBP1	fructose-1,6-bisphosphatase 1
ENSECAT00000023110	112.465	40.8508	30.2982	0.36323	0.0011514	0.2694	0.000978176	SPDEF	SAM pointed domain containing ets transcription factor
ENSECAT00000023132	21.2474	8.4941	8.71845	0.399772	0.00276563	0.410331	0.00415315	SLC16A1	monocarboxylate transporter 1
ENSECAT00000023196	100.156	241.578	203.641	2.41201	0.000542938	2.03324	0.00224878	SHROOM1	shroom family member 1
ENSECAT00000023258	50.1596	10.3059	8.5467	0.205463	0.00223249	0.17039	0.00263892	C8G	complement component 8, gamma polypeptide
ENSECAT00000023353	107.498	45.7264	34.2168	0.425368	0.00253505	0.3183	0.00198215	NIPSNAP1	nipsnap homolog 1 (C. elegans)
ENSECAT00000023411	313.275	67.3853	62.6563	0.215099	0.00285523	0.200004	0.00371232	IL12RB1	interleukin 12 receptor, beta 1
ENSECAT00000023545	2.35869	0.0711422	0.0320654	0.0301618	0.0023185	0.0135946	0.00302922	MYL10	myosin, light chain 10, regulatory
ENSECAT00000023567	52.6685	23.1958	20.2712	0.440411	0.000966512	0.384883	0.000977157	CPT2	carnitine palmitoyltransferase 2
ENSECAT00000023588	0.4035	0.157243	0.169107	0.389697	0.00463844	0.419099	0.00760619	OTUD7A	OTU domain containing 7A
ENSECAT00000023599	1.57	0.546505	0.307437	0.348091	0.00562574	0.195819	0.00397417	RALYL	RALY RNA binding protein-like
ENSECAT00000023625	0.917262	0.233588	0.12945	0.254658	0.00040735	0.141127	0.000291744		Uncharacterized protein
ENSECAT00000023697	35.9057	16.6003	15.5339	0.462331	0.000853496	0.432631	0.00100871	NRGN	neurogranin (protein kinase C substrate, RC3)
ENSECAT00000023864	25.0295	9.3034	9.69741	0.371697	0.000442931	0.387438	0.000678942	CASP3	caspase-3
ENSECAT00000023958	96.219	46.0355	23.574	0.478445	0.000857046	0.245004	0.000287433	PDXK	pyridoxal (pyridoxine, vitamin B6) kinase
ENSECAT00000023964	26.9823	227.557	200.658	8.43357	0.00145465	7.43665	0.00322367	TAS1R3	taste receptor, type 1, member 3
ENSECAT00000024027	45.3045	19.6951	14.5413	0.434727	0.0036537	0.320967	0.00270612	SMC6	structural maintenance of chromosomes 6
ENSECAT00000024028	443.672	219.661	152.742	0.495097	0.00143553	0.344268	0.000789332	ZBTB7B	zinc finger and BTB domain containing 7B
ENSECAT00000024033	15.2548	7.56662	7.04692	0.496017	0.00174427	0.461948	0.00191094	MAL2	mal, T-cell differentiation protein 2 (gene/pseudogene)
ENSECAT00000024126	11.8723	94.3142	86.1082	7.94406	0.00151914	7.25287	0.00292888	TMPRSS2	transmembrane protease, serine 2
ENSECAT00000024150	0.476978	0.19187	0.148543	0.402263	0.00516493	0.311426	0.00461997	ZFHX4	zinc finger homeobox 4
ENSECAT00000024154	8.00095	0.924087	0.547326	0.115497	0.000240988	0.0684076	0.000283345	NUP62CL	nucleoporin 62kDa C-terminal like
ENSECAT00000024297	8.5479	2.84243	2.35785	0.33253	0.00551245	0.275839	0.00614074	EMCN	endomucin
ENSECAT00000024452	38.4883	9.70857	8.28429	0.252247	0.0038	0.215242	0.00458955	WIPF3	WAS/WASL interacting protein family, member 3
ENSECAT00000024506	14.8353	2.85161	1.27044	0.192217	0.00258007	0.0856364	0.00238451	HK2	hexokinase-2
ENSECAT00000024524	3.47241	11.1684	8.15962	3.21632	0.000633673	2.34984	0.00494275	LOC100054641	xanthine dehydrogenase/oxidase
ENSECAT00000024576	78.7846	14.5409	14.0487	0.184565	7.1773e-05	0.178317	0.000132741		serpin B4
ENSECAT00000024682	1.25897	0.273864	0.259951	0.21753	0.00411334	0.206479	0.00560321		very-long-chain 3-oxoacyl-CoA reductase-like
ENSECAT00000024754	5.50484	2.45426	2.42595	0.445836	0.00178533	0.440694	0.00241958	SLAIN1	SLAIN motif family, member 1
ENSECAT00000024830	14.6855	6.63608	6.80576	0.45188	0.00246665	0.463435	0.00362493	LOC100049805	granzyme B
ENSECAT00000024863	235.219	667.5	571.882	2.83778	0.000400792	2.43127	0.00129412	GLTPD1	glycolipid transfer protein domain containing 1
ENSECAT00000024904	8.32737	4.00261	4.02309	0.480657	0.000206781	0.483116	0.000293503	GYG1	glycogenin 1
ENSECAT00000024926	0.12784	12.1204	17.002	94.8087	0.00433505	132.994	0.001896	HGD	homogentisate 1,2-dioxygenase
ENSECAT00000025099	27.3865	13.2508	12.5942	0.483844	0.00182537	0.459869	0.00220853	ZHX1	zinc fingers and homeoboxes 1
ENSECAT00000025158	113.472	36.7329	20.6755	0.323719	3.5079e-05	0.182209	1.84281e-05	GADD45G	growth arrest and DNA-damage-inducible, gamma
ENSECAT00000025180	2.38989	9.49525	10.3596	3.97309	0.00339123	4.33477	0.0032045	SCIN	scinderin
ENSECAT00000025195	52.3984	17.5938	18.2201	0.335771	0.000492665	0.347722	0.000740662	F3	coagulation factor III (thromboplastin, tissue factor)
ENSECAT00000025202	6.96852	3.09376	1.92919	0.443962	0.000814696	0.276844	0.000402789	MICAL2	microtubule associated monooxygenase, calponin and LIM domain containing 2
ENSECAT00000025211	56.4529	14.9537	11.7598	0.264888	0.00312221	0.208312	0.00334577	SUDS3	suppressor of defective silencing 3 homolog (S. cerevisiae)
ENSECAT00000025261	8.50496	43.1397	56.4366	5.07229	0.000670181	6.63573	0.000280538	KLHDC7A	kelch domain containing 7A
ENSECAT00000025282	51.4755	20.3168	15.2756	0.39469	0.00080179	0.296755	0.000680066	ELOVL3	ELOVL fatty acid elongase 3
ENSECAT00000025354	14.2456	5.50845	5.2873	0.386677	0.00249718	0.371153	0.00318264	HIBCH	3-hydroxyisobutyryl-CoA hydrolase
ENSECAT00000025463	10.9789	1.80253	1.00674	0.164181	0.000733943	0.0916975	0.000783321	MAPK4	mitogen-activated protein kinase 4
ENSECAT00000025503	56.9805	23.4257	19.6869	0.411117	0.00138144	0.345502	0.00124425	ATL2	atlastin GTPase 2
ENSECAT00000025517	5.39352	0.408845	0.229079	0.075803	0.00507057	0.042473	0.0063992	AQP2	aquaporin-2
ENSECAT00000025548	102.033	25.2607	24.2578	0.247574	0.00138102	0.237744	0.0017567	SLC16A11	solute carrier family 16, member 11 (monocarboxylic acid transporter 11)
ENSECAT00000025555	36.6944	4.95619	4.10816	0.135067	0.0052845	0.111956	0.00692991	ZNF774	zinc finger protein 774
ENSECAT00000025558	0.246549	0.608148	0.601635	2.46664	0.00238457	2.44022	0.00348831	ABAT	4-aminobutyrate aminotransferase
ENSECAT00000025734	48.3834	23.8448	16.5829	0.49283	0.00160365	0.34274	0.000885077	PYROXD1	pyridine nucleotide-disulphide oxidoreductase domain 1
ENSECAT00000025896	13.2296	101.927	107.502	7.70445	0.00208039	8.12587	0.0023664	AADAC	arylacetamide deacetylase
ENSECAT00000025997	61.0382	24.2134	13.6825	0.396693	0.00375041	0.224164	0.00220775	XKR8	XK, Kell blood group complex subunit-related family, member 8
ENSECAT00000026098	113.738	19.917	20.4899	0.175113	0.00356878	0.180149	0.00523598	CTNS	cystinosin, lysosomal cystine transporter
ENSECAT00000026188	267.501	50.1637	34.9271	0.187527	0.00149849	0.130568	0.00157962	PCBP4	poly(rC) binding protein 4
ENSECAT00000026196	4.15856	0.556465	0.0868252	0.133812	0.0031723	0.0208787	0.00290627	SOHLH1	spermatogenesis and oogenesis specific basic helix-loop-helix 1
ENSECAT00000026228	0.0765158	2.44827	2.5091	31.9969	0.00270441	32.7919	0.00347623	TEX35	testis expressed 35
ENSECAT00000026277	52.8488	1.80388	0.815429	0.0341329	0.00177617	0.0154295	0.00233042	LCN1	lipocalin 1
ENSECAT00000026282	467.16	67.9267	88.7571	0.145404	0.00267775	0.189993	0.00464001	TAX1BP3	Tax1 (human T-cell leukemia virus type I) binding protein 3
ENSECAT00000026292	0.675583	0.337643	0.301354	0.499781	0.00615758	0.446065	0.00634159	SALL2	sal-like 2 (Drosophila)
ENSECAT00000026303	544.7	234.285	203.893	0.430117	0.00314509	0.374321	0.00317904		glutathione S-transferase Mu 1
ENSECAT00000026356	43.713	19.9427	17.302	0.45622	0.00427935	0.395809	0.0042246	FOXO3	forkhead box O3
ENSECAT00000026399	7.16186	2.64077	2.86998	0.368727	0.000404245	0.400732	0.000665179	ARMC2	armadillo repeat containing 2
ENSECAT00000026431	2.60471	1.06069	1.02128	0.407221	0.00584046	0.392088	0.00768743	TTC39B	tetratricopeptide repeat domain 39B
ENSECAT00000026458	30.3143	10.0348	8.18954	0.331025	0.000943276	0.270154	0.000972119	PDIA2	protein disulfide isomerase family A member 2
ENSECAT00000026461	24.0995	8.31313	8.2633	0.344951	0.00371299	0.342883	0.00524481	PDIA2	protein disulfide isomerase family A member 2
ENSECAT00000026494	16.6446	4.82201	3.39568	0.289704	0.000583734	0.204011	0.000491472	DPYSL5	dihydropyrimidinase-like 5
ENSECAT00000026525	26.565	8.11525	6.52083	0.305487	0.00177787	0.245467	0.00185465	ARHGDIG	Rho GDP dissociation inhibitor (GDI) gamma
ENSECAT00000026559	1.16609	0.536886	0.547958	0.460414	0.000205547	0.469909	0.000295663	IGDCC4	immunoglobulin superfamily DCC subclass member 4
ENSECAT00000026587	160.84	48.7528	39.4834	0.303115	0.00117507	0.245483	0.00118418	PLIN2	perilipin 2
ENSECAT00000026590	16.3587	6.17293	4.74802	0.377347	0.000964182	0.290243	0.00087532	GPR153	G protein-coupled receptor 153
ENSECAT00000026704	2.60536	0.841371	0.585728	0.322939	0.00486344	0.224817	0.00436722	IGDCC3	immunoglobulin superfamily, DCC subclass, member 3
ENSECAT00000026929	128.013	32.0192	23.1861	0.250126	0.0019571	0.181124	0.00200207	AOX4	aldehyde oxidase 4
ENSECAT00000026959	0.575993	8.76084	11.834	15.21	0.00267197	20.5454	0.00121399	SLC22A18	solute carrier family 22, member 18
ENSECAT00000026974	0.616644	0.237718	0.158192	0.385503	0.00185565	0.256536	0.00131326	DDAH1	dimethylarginine dimethylaminohydrolase 1
ENSECAT00000027090	34.7784	12.2776	10.2035	0.353024	0.00185913	0.293387	0.00192881	TMEM161B	transmembrane protein 161B
ENSECAT00000027097	776.373	68.5505	50.9443	0.0882958	3.44909e-05	0.0656183	4.47989e-05	CTTNBP2	cortactin-binding protein 2
ENSECAT00000027115	1.16253	2.5626	2.71586	2.20433	0.00552646	2.33616	0.00577499	REC8	REC8 homolog (yeast)
ENSECAT00000027149	66.1168	173.488	153.192	2.62397	0.00122058	2.31699	0.00337875	GALE	UDP-galactose-4-epimerase
ENSECAT00000028924	0.124269	1.01328	0.650624	8.15392	0.000786587	5.23562	0.00677679	LOC100630682	A-kinase anchor protein 2
ENSECAT00000028949	125.676	43.861	27.853	0.349001	0.0016702	0.221626	0.00119719	ST6GAL1	ST6 beta-galactosamide alpha-2,6-sialyltranferase 1
ENSECAT00000028953	0.219875	0.0918509	0.0657604	0.417742	0.00161884	0.299081	0.00109786	TMEM182	transmembrane protein 182
ENSECAT00000028996	6.60607	0.81386	0.645711	0.123199	0.00414866	0.0977452	0.00539045	ST6GALNAC3	ST6 (alpha-N-acetyl-neuraminyl-2,3-beta-galactosyl-1,3)-N-acetylgalactosaminide alpha-2,6-sialyltransferase 3
ENSECAT00000029008	2.44672	1.16923	0.841851	0.477877	0.000650144	0.344073	0.000345278	KALRN	kalirin, RhoGEF kinase
ENSECAT00000029019	39.7866	17.9179	18.0573	0.45035	0.00067588	0.453853	0.000969143	UTP23	UTP23, small subunit (SSU) processome component, homolog (yeast)
ENSECAT00000029084	7.70189	2.11446	1.2438	0.274538	0.00410184	0.161493	0.00344598	SLC7A11	solute carrier family 7 (anionic amino acid transporter light chain, xc- system), member 11

## Sheet: D14-D22 and D22-D28
name	D14	D22	D28	FC D14 - D22	q-value D14 - D22	FC D22 - D28	q-value D22 - D28	Associated Gene Name	Description
ENSECAT00000017720	3.47079	22.4023	5.93298	6.45454	0.00423865	0.264838	0.0116859	GALNT15	UDP-N-acetyl-alpha-D-galactosamine:polypeptide N-acetylgalactosaminyltransferase 15
ENSECAT00000007576	7.60582	1.81052	5.05365	0.238044	0.000826014	2.79128	0.0112819
ENSECAT00000004699	0.561023	2.69268	1.32056	4.79958	0.00112254	0.490426	0.0106504	RUNX1	runt-related transcription factor 1
ENSECAT00000008032	19.7666	50.5549	5.46165	2.55759	0.000656149	0.108034	0.00142506	CYP2F1	cytochrome P450, family 2, subfamily F, polypeptide 1

## Sheet: D14-D28 and D22-D28
name	Gene Name	D14	D22	D28	FC D14 - D28	p-Value D14 - D28	FC D22 - D28	q-Value D22 - D28	Description
ENSECAT00000002395	ERCC6L	0.437043	0.444698	1.18222	2.70504	0.00344104	2.65848	0.00898509	excision repair cross-complementing rodent repair deficiency, complementation group 6-like
ENSECAT00000003664	SESN2	21.7043	19.8734	9.59368	0.442018	0.00236351	0.482739	0.00862756	sestrin 2
ENSECAT00000005397	HPGD	1.11109	2.21194	7.96563	7.16922	0.00548473	3.60119	0.0116716	15-hydroxyprostaglandin dehydrogenase
ENSECAT00000005511	PRSS23	134.068	191.429	420.341	3.13529	0.00192485	2.19581	0.00859815	protease, serine, 23
ENSECAT00000008904	MKI67	1.2285	2.19021	8.28098	6.74074	0.00292839	3.7809	0.00942171	marker of proliferation Ki-67
ENSECAT00000009292	NDC80	0.0789255	0.0836722	0.196361	2.48793	0.0050092	2.34679	0.0101782	NDC80 kinetochore complex component
ENSECAT00000010192	THY1	63.0115	98.8421	246.232	3.90774	0.00307511	2.49117	0.0105999	Thy-1 cell surface antigen
ENSECAT00000010319	HJURP	0.165512	0.200121	0.744395	4.49753	0.00247709	3.71973	0.00870077	Holliday junction recognition protein
ENSECAT00000011130	TEX15	0.0674354	0.0883518	0.35897	5.32317	0.000805735	4.06296	0.00551714	testis expressed 15, meiosis and synapsis associated
ENSECAT00000011966	TMIGD2	0.280984	0.32578	1.26108	4.48808	0.00344815	3.87096	0.00867771	transmembrane and immunoglobulin domain containing 2
ENSECAT00000013038	XKR5	0.434565	1.1207	3.58786	8.25619	0.00146229	3.20145	0.00928033	XK related 5
ENSECAT00000014604	TOP2A	0.297761	0.356181	1.17629	3.95044	0.00312457	3.3025	0.00875296	topoisomerase (DNA) II alpha 170kDa
ENSECAT00000015059	TAF7L	0.0305986	0.0800121	0.280781	9.1763	0.00127559	3.50924	0.00859701	TAF7-like RNA polymerase II, TATA box binding protein (TBP)-associated factor, 50kDa
ENSECAT00000015457	UBE2C	0.97786	0.898521	2.88686	2.95222	0.00437971	3.2129	0.00881718	ubiquitin-conjugating enzyme E2C
ENSECAT00000016855	CCNB1	0.714287	0.695948	1.45464	2.03649	0.00705673	2.09015	0.0106285	cyclin B1
ENSECAT00000017391	PHOSPHO1	0.638554	0.856302	2.41344	3.77954	0.00249756	2.81845	0.00861999	phosphatase, orphan 1
ENSECAT00000018637	WFDC2	29.5327	36.8418	95.5996	3.23708	0.00351989	2.59487	0.0100136	WAP four-disulfide core domain 2
ENSECAT00000020328	LY49F	0.482557	0.572395	1.79869	3.72742	0.00066449	3.1424	0.00382401	killer cell lectin-like receptor
ENSECAT00000020390	GPLD1	0.583889	0.814863	1.63377	2.79808	0.00020097	2.00496	0.00325577	glycosylphosphatidylinositol specific phospholipase D1
ENSECAT00000022034	RAP1GAP2	1.70388	2.23751	6.88904	4.04314	0.000881242	3.07889	0.00578861	RAP1 GTPase activating protein 2
ENSECAT00000022122	DPYS	0.0196989	0.0314285	0.118276	6.00418	0.00183722	3.76333	0.00862109	dihydropyrimidinase
ENSECAT00000022366	GPR114	0.571607	0.65647	1.59765	2.79501	0.00548679	2.43369	0.0105854	G protein-coupled receptor 114
ENSECAT00000022919	ZMAT4	0.0516095	0.141383	0.428976	8.31196	0.000160164	3.03414	0.00354044	zinc finger, matrin-type 4
ENSECAT00000023166	LOC100146271	0.00381619	0.0409717	0.821354	215.229	0.00192504	20.0469	0.00799157	alpha-fetoprotein
ENSECAT00000023340	BUB1B	0.161728	0.145057	0.331663	2.05074	0.00580284	2.28643	0.00869177	BUB1 mitotic checkpoint serine/threonine kinase B
ENSECAT00000025668	SERPINB5	0.595666	0.663321	1.39265	2.33797	0.002802	2.09951	0.00873426	serpin peptidase inhibitor, clade B (ovalbumin), member 5
ENSECAT00000025781	KCNK9	0.00972772	0.0160808	0.0505973	5.20136	0.00105081	3.14644	0.00807689	potassium channel, subfamily K, member 9
ENSECAT00000026216	DENND4A	3.08	10.838	25.5343	8.29037	0.00105152	2.35599	0.00920078	DENN/MADD domain containing 4A
ENSECAT00000026521	KIRREL3	0.0875739	0.126198	0.271649	3.10194	0.00396204	2.15257	0.0113999	kin of IRRE like 3 (Drosophila)

## Sheet: only D14-D28 
name	Associated Gene Name	Description	D14	D28	FC D28	q-Value
ENSECAT00000021500	FURIN	furin (paired basic amino acid cleaving enzyme)	1322.66	416.168	0.314645	2.99991e-05
ENSECAT00000021028	A4GALT	alpha 1,4-galactosyltransferase (P blood group)	1096.89	362.899	0.330845	4.70486e-05
ENSECAT00000001371	KIF3C	kinesin family member 3C	1.75831	0.717153	0.407864	0.000121909
ENSECAT00000020838	CORO1C	coronin, actin binding protein, 1C	9.94654	4.46178	0.448576	0.000145263
ENSECAT00000017225	KANK1	KN motif and ankyrin repeat domains 1	11.9896	5.3827	0.448947	0.000162237
ENSECAT00000014760	PER1	period circadian clock 1	318.314	131.899	0.414368	0.000204106
ENSECAT00000008082	LDLRAD4	low density lipoprotein receptor class A domain containing 4	24.4176	11.2203	0.459519	0.00023467
ENSECAT00000007771	FZD4	frizzled family receptor 4	29.4622	14.0301	0.476206	0.000269126
ENSECAT00000000438	CMPK1	cytidine monophosphate (UMP-CMP) kinase 1, cytosolic	68.2999	32.7767	0.479894	0.000272704
ENSECAT00000009394	LPAR2	lysophosphatidic acid receptor 2	72.3611	35.7548	0.494117	0.000289936
ENSECAT00000011744	TMEM86A	transmembrane protein 86A	250.679	82.9348	0.330841	0.000290872
ENSECAT00000025725	NXN	nucleoredoxin	72.9251	28.1803	0.386428	0.000290328
ENSECAT00000023968	ABHD14B	abhydrolase domain containing 14B	577.285	256.4	0.444148	0.000291203
ENSECAT00000009879	MAST2	microtubule associated serine/threonine kinase 2	8.72653	3.77419	0.432497	0.000292824
ENSECAT00000024012	CLK3	CDC-like kinase 3	150.112	74.766	0.498068	0.000310062
ENSECAT00000007736	CARD14	caspase recruitment domain family, member 14	14.9122	4.92532	0.330289	0.000343823
ENSECAT00000010265	ARHGAP29	Rho GTPase activating protein 29	3.85776	8.24688	2.13774	0.000348807
ENSECAT00000013068	MRPS6	mitochondrial ribosomal protein S6	21.7943	9.63082	0.441897	0.000345743
ENSECAT00000018522	CYP27C1	cytochrome P450, family 27, subfamily C, polypeptide 1	35.1268	10.562	0.300683	0.000353133
ENSECAT00000018345	MCF2L	MCF.2 cell line derived transforming sequence-like	7.44308	3.25443	0.437242	0.000364775
ENSECAT00000021443	PRR5L	proline rich 5 like	73.1049	28.2987	0.387098	0.000366188
ENSECAT00000020773	ELMO1	engulfment and cell motility 1	4.26803	1.24805	0.292419	0.000361759
ENSECAT00000019452	CIB1	calcium and integrin binding 1 (calmyrin)	157.643	77.5574	0.491981	0.000358928
ENSECAT00000005083	TSC22D1-201	TSC22 domain family member 1	284.187	105.934	0.372761	0.00037775
ENSECAT00000025247	ARMCX4	armadillo repeat containing, X-linked 4	9.73963	20.2634	2.08051	0.000383475
ENSECAT00000024067	B4GALNT4	beta-1,4-N-acetyl-galactosaminyl transferase 4	2.58081	6.82678	2.6452	0.000415145
ENSECAT00000022725	PAX2	paired box 2	37.7276	15.1824	0.40242	0.000455353
ENSECAT00000012501	PPM1M	protein phosphatase, Mg2+/Mn2+ dependent, 1M	249.977	108.699	0.434838	0.000465545
ENSECAT00000003025	TSHZ1	teashirt zinc finger homeobox 1	171.822	73.2165	0.426118	0.000480214
ENSECAT00000012243	ASPSCR1	alveolar soft part sarcoma chromosome region, candidate 1	38.7346	19.1394	0.494116	0.000494872
ENSECAT00000014838	RAC3	ras-related C3 botulinum toxin substrate 3 (rho family, small GTP binding protein Rac3)	118.651	56.4873	0.47608	0.000551345
ENSECAT00000008536	LMNB1	lamin B1	1.69991	3.73848	2.19923	0.000547762
ENSECAT00000017758	ABCA2	ATP-binding cassette, sub-family A (ABC1), member 2	501.852	203.86	0.406215	0.000585845
ENSECAT00000026561	MLPH	melanophilin	55.7992	24.377	0.436871	0.000658075
ENSECAT00000019749	PP2D1	protein phosphatase 2C-like domain containing 1	0.675009	0.333195	0.493615	0.000670111
ENSECAT00000021708	C1orf210	chromosome 1 open reading frame 210	279.166	131.757	0.471965	0.000696636
ENSECAT00000021091	ARID5B	AT rich interactive domain 5B (MRF1-like)	4.16196	9.05181	2.17489	0.00071834
ENSECAT00000021217	PRM1	Sperm protamine P1	123.536	307.877	2.49222	0.000721406
ENSECAT00000009502	RPS2	ribosomal protein S2	949.496	1939.29	2.04245	0.000722948
ENSECAT00000017092	ZFYVE21	zinc finger, FYVE domain containing 21	283.524	135.563	0.478134	0.000784235
ENSECAT00000004086	DDIT4	DNA-damage-inducible transcript 4	263.256	99.8278	0.379205	0.000780687
ENSECAT00000002642	TOB1	transducer of ERBB2, 1	701.088	291.252	0.415428	0.000810986
ENSECAT00000015929	DUSP26	dual specificity phosphatase 26 (putative)	105.162	37.6808	0.358314	0.000804538
ENSECAT00000008067	MAPK8IP1	mitogen-activated protein kinase 8 interacting protein 1	178.072	75.1413	0.421971	0.00083274
ENSECAT00000025422	DLGAP5	DLG associated protein 5	248.571	119.175	0.479441	0.000878419
ENSECAT00000008733	THEMIS2	thymocyte selection associated family member 2	2.6292	0.845384	0.321537	0.000931956
ENSECAT00000006428	BNIP3L	BCL2/adenovirus E1B 19kDa interacting protein 3-like	66.0535	28.2352	0.427459	0.000929881
ENSECAT00000018412	C3orf62	chromosome 3 open reading frame 62	98.8603	48.1443	0.486994	0.000926655
ENSECAT00000017994	TRIM26	tripartite motif containing 26	78.1146	38.8612	0.49749	0.000935867
ENSECAT00000026997	SLC39A8	solute carrier family 39 (zinc transporter), member 8	10.9991	3.20872	0.291725	0.000944093
ENSECAT00000011669	FCHSD2	FCH and double SH3 domains 2	0.59766	1.35844	2.27294	0.000962571
ENSECAT00000005784	WIPI1	WD repeat domain, phosphoinositide interacting 1	82.8992	24.0503	0.290115	0.000973843
ENSECAT00000024657	TRPV1	transient receptor potential cation channel subfamily V member 1	8.15475	3.61331	0.443092	0.00101154
ENSECAT00000006173	CRYL1	crystallin, lambda 1	3.5628	1.76912	0.496552	0.00101559
ENSECAT00000012889	RPS20	ribosomal protein S20	962.634	2023.39	2.10193	0.00102098
ENSECAT00000008652	VIPR1	vasoactive intestinal peptide receptor 1	4.47809	1.25885	0.281113	0.0010159
ENSECAT00000016155	KLHL22	kelch-like family member 22	38.7007	15.0797	0.38965	0.00105853
ENSECAT00000014014	CNOT8	CCR4-NOT transcription complex, subunit 8	91.6582	45.1641	0.492745	0.00110265
ENSECAT00000027166	MAD2L1BP	MAD2L1 binding protein	46.9733	21.4285	0.456185	0.00109381
ENSECAT00000019657	CD99L2	CD99 molecule-like 2	6.10153	3.04725	0.499423	0.00109165
ENSECAT00000009168	ADAM15	ADAM metallopeptidase domain 15	186.738	84.1474	0.450618	0.00109566
ENSECAT00000016709	TBC1D9	TBC1 domain family, member 9 (with GRAM domain)	22.8454	10.5973	0.463872	0.0011107
ENSECAT00000009464	AUTS2	autism susceptibility candidate 2	7.11975	2.77739	0.390097	0.00110848
ENSECAT00000021841	LRIG3	leucine-rich repeats and immunoglobulin-like domains 3	17.2125	8.23434	0.478392	0.00113052
ENSECAT00000017094	NAALADL2	N-acetylated alpha-linked acidic dipeptidase-like 2	0.374625	0.843074	2.25045	0.0011272
ENSECAT00000021711	TMEM106C	transmembrane protein 106C	905.284	406.202	0.448701	0.00115462
ENSECAT00000008520	SLC28A1	solute carrier family 28 (concentrative nucleoside transporter), member 1	0.163986	1.21191	7.3903	0.00119635
ENSECAT00000026194	LOC100064777	angiotensin-converting enzyme-like protein Ace3	27.8726	9.74075	0.349474	0.00124934
ENSECAT00000015752	LOC100147151	L-amino-acid oxidase	1087.26	359.682	0.330814	0.00127053
ENSECAT00000025231	TNFAIP8	tumor necrosis factor, alpha-induced protein 8	1.91504	6.54482	3.41759	0.0012733
ENSECAT00000027169	ATP5F1E	TP synthase F1 subunit epsilon	156.472	460.409	2.94244	0.0013047
ENSECAT00000012936	CRYAB	crystallin, alpha B	41.4051	120.615	2.91305	0.00130265
ENSECAT00000008339	NFIC	nuclear factor I/C (CCAAT-binding transcription factor)	11.6665	5.79411	0.496644	0.00131516
ENSECAT00000010419	PYCARD	PYD and CARD domain containing	9.43518	20.3695	2.15889	0.00131437
ENSECAT00000016842	EME2	essential meiotic structure-specific endonuclease subunit 2	7.42687	16.0278	2.15808	0.00132195
ENSECAT00000003570	C8orf48	chromosome 8 open reading frame 48	29.1887	14.0635	0.481814	0.00133174
ENSECAT00000019668	RPL38	ribosomal protein L38	204.044	410.38	2.01123	0.00134828
ENSECAT00000011065	PVRL1	poliovirus receptor-related 1 (herpesvirus entry mediator C)	2.91936	1.35212	0.463157	0.00135501
ENSECAT00000015792	SFTA2	surfactant associated 2	42.3255	90.1594	2.13014	0.00136684
ENSECAT00000005462	LOC100053499	histone H2B type 1	37.4608	17.156	0.457971	0.00140191
ENSECAT00000011379	SERPING1	serpin peptidase inhibitor, clade G (C1 inhibitor), member 1	48.8782	123.694	2.53065	0.00141407
ENSECAT00000003406	CKS1B	CDC28 protein kinase regulatory subunit 1B	20.0445	46.2804	2.30889	0.00142942
ENSECAT00000024110	CERS1	ceramide synthase 1	1.98347	4.11433	2.07431	0.0014509
ENSECAT00000019083	CCDC113	coiled-coil domain containing 113	1.68126	4.30584	2.56108	0.00145476
ENSECAT00000010681	ARP3	actin related protein 3 homolog B	21.9818	10.3741	0.47194	0.00151895
ENSECAT00000000446	SOGA2	SOGA family member 2	1.72256	0.681314	0.395523	0.00154348
ENSECAT00000012826	C3orf83	chromosome 3 open reading frame 83	0.591982	4.92325	8.31655	0.0015391
ENSECAT00000018735	C15orf39	chromosome 15 open reading frame 39	101.381	39.5561	0.390173	0.00154863
ENSECAT00000011677	MFSD11	major facilitator superfamily domain containing 11	38.7843	18.3073	0.472028	0.00158431
ENSECAT00000029132	EFCAB8	EF-hand calcium binding domain 8	3.29076	0.744986	0.226387	0.0015854
ENSECAT00000009222	TMEM25	transmembrane protein 25	25.7782	12.4764	0.48399	0.00159987
ENSECAT00000005703	HIST1H2AG	histone cluster 1, H2ag	9.60999	4.56602	0.475133	0.00159945
ENSECAT00000019843	SLC43A2	solute carrier family 43 (amino acid system L transporter), member 2	10.3381	4.97499	0.481231	0.00160941
ENSECAT00000022327	TMCO4	transmembrane and coiled-coil domains 4	11.9391	5.94496	0.497941	0.00160745
ENSECAT00000010395	SH3PXD2B	SH3 and PX domains 2B	7.2507	3.14559	0.433832	0.00166289
ENSECAT00000018788	NDST1	N-deacetylase/N-sulfotransferase (heparan glucosaminyl) 1	34.9834	13.721	0.392214	0.00166161
ENSECAT00000023136	LOC100055584	60S ribosomal protein L23a	40.1966	80.97	2.01435	0.00165878
ENSECAT00000016440	FARP1	FERM, RhoGEF (ARHGEF) and pleckstrin domain protein 1 (chondrocyte-derived)	8.90398	19.0296	2.1372	0.00167657
ENSECAT00000021865	MSX1	msh homeobox 1	139.969	61.9988	0.442946	0.00168306
ENSECAT00000026958	FAM234A		58.4641	28.3198	0.484396	0.00172495
ENSECAT00000014288	C4BPA	complement component 4 binding protein, alpha	20.2018	110.163	5.45311	0.00173366
ENSECAT00000020245	FAM3D	family with sequence similarity 3, member D	2.31868	8.58004	3.70039	0.00174705
ENSECAT00000010324	NRBP2	nuclear receptor binding protein 2	1093.15	506.91	0.463714	0.00174396
ENSECAT00000005363	MARCKSL1	MARCKS-like 1	457.426	202.435	0.442552	0.00178253
ENSECAT00000015486	CDR2	cerebellar degeneration-related protein 2, 62kDa	4.92948	13.0602	2.6494	0.00181859
ENSECAT00000023774	ASB4	ankyrin repeat and SOCS box containing 4	5.98095	2.078	0.347437	0.00181804
ENSECAT00000027091	TUBB1	tubulin, beta 1 class VI	0.193734	2.02254	10.4398	0.00184545
ENSECAT00000026037	LOC100630731	disintegrin and metalloproteinase domain-containing protein 5	0.876541	0.398501	0.454629	0.00188367
ENSECAT00000023014	SGK2	serum/glucocorticoid regulated kinase family member 3	15.3877	6.48352	0.421346	0.0018848
ENSECAT00000012599	NAGPA	N-acetylglucosamine-1-phosphodiester alpha-N-acetylglucosaminidase	5.86343	13.3605	2.27861	0.00190366
ENSECAT00000017452	ARRDC2	arrestin domain containing 2	397.47	158.253	0.398152	0.00190082
ENSECAT00000014129	HOMER1	homer homolog 1 (Drosophila)	0.982604	0.442462	0.450296	0.00193134
ENSECAT00000017972	TPC3	two pore channel 3	0.636153	0.196395	0.308723	0.00193766
ENSECAT00000007704	PRSS37	protease, serine, 37	7.4968	2.78535	0.371539	0.00197009
ENSECAT00000018525	ST3GAL4	ST3 beta-galactoside alpha-2,3-sialyltransferase 4	10.93	28.7635	2.63161	0.00197949
ENSECAT00000007444	FOLR4	folate receptor 4, delta (putative)	5.90839	2.67983	0.453563	0.00204182
ENSECAT00000000208	CILP2	cartilage intermediate layer protein 2	0.447576	1.57205	3.51237	0.00204305
ENSECAT00000026995	MKNK2	MAP kinase interacting serine/threonine kinase 2	172.045	71.3757	0.414867	0.00206432
ENSECAT00000016461	TTC39A	tetratricopeptide repeat domain 39A	320.928	149.531	0.465934	0.00206322
ENSECAT00000027096	CHD5	chromodomain helicase DNA binding protein 5	0.686508	0.252008	0.367086	0.00207803
ENSECAT00000011645	AIDA	axin interactor, dorsalization associated	37.7502	15.9325	0.422051	0.00211627
ENSECAT00000017026	TET1	tet methylcytosine dioxygenase 1	24.0197	10.2327	0.426013	0.00220044
ENSECAT00000018172	ACACB	acetyl-CoA carboxylase beta	20.1145	8.18059	0.406701	0.00222108
ENSECAT00000017565	NELFCD	negative elongation factor complex member C/D	75.6827	225.72	2.98245	0.00222418
ENSECAT00000017785	HSF4	heat shock transcription factor 4	10.7288	4.60158	0.428899	0.00223547
ENSECAT00000003110	PIRT	phosphoinositide-interacting regulator of transient receptor potential channels	20.1918	6.59766	0.326749	0.00224581
ENSECAT00000023674	RDM1	RAD52 motif 1	0.244334	0.530242	2.17015	0.00225212
ENSECAT00000000583	ZWINT	ZW10 interacting kinetochore protein	1.00766	2.12234	2.1062	0.00224801
ENSECAT00000021190	GPR161	G protein-coupled receptor 161	1.30019	0.60157	0.462677	0.00227235
ENSECAT00000025701	GRK5	G protein-coupled receptor kinase 5	11.1297	4.61439	0.414603	0.00229486
ENSECAT00000019382	TRANK1	tetratricopeptide repeat and ankyrin repeat containing 1	65.3578	25.3677	0.388136	0.00233034
ENSECAT00000008135	AWAT1	acyl-CoA wax alcohol acyltransferase 1	0.994604	0.375145	0.37718	0.00232757
ENSECAT00000015941	UXS1	UDP-glucuronate decarboxylase 1	18.6734	9.11056	0.487889	0.00235288
ENSECAT00000016098	CRYBA2	crystallin, beta A2	0.331436	3.68187	11.1088	0.00234964
ENSECAT00000011529	RACGAP1	Rac GTPase activating protein 1	0.342415	0.953405	2.78435	0.00236711
ENSECAT00000026246	KIF21A	kinesin family member 21A	13.7847	6.17489	0.447951	0.00236823
ENSECAT00000018733	ECA20	MHC class II region on chromosome	0.461241	1.2151	2.63443	0.00236685
ENSECAT00000026330	ABLIM1	actin binding LIM protein 1	1.73201	3.55261	2.05115	0.00237946
ENSECAT00000026836	EDNRB	endothelin B receptor precursor	22.2407	6.50643	0.292546	0.00242468
ENSECAT00000013172	FAM81A	family with sequence similarity 81, member A	6.17548	14.2843	2.31306	0.0024349
ENSECAT00000016366	MECR	mitochondrial trans-2-enoyl-CoA reductase	2.12221	5.53062	2.60607	0.00247924
ENSECAT00000013254	DDX52	DEAD (Asp-Glu-Ala-Asp) box polypeptide 52	8.54511	27.346	3.20019	0.0024791
ENSECAT00000017116	NUDT16	nudix (nucleoside diphosphate linked moiety X)-type motif 16	34.1647	81.9279	2.39803	0.00247239
ENSECAT00000021419	FAM131B	family with sequence similarity 131, member B	0.943595	0.367714	0.389695	0.00247039
ENSECAT00000025484	HOMER2	homer homolog 2 (Drosophila)	11.3213	3.41031	0.30123	0.00254004
ENSECAT00000018991	CKAP2	cytoskeleton associated protein 2	0.294291	0.661696	2.24844	0.00255079
ENSECAT00000017170	GPR152	G protein-coupled receptor 152	17.0061	42.7228	2.51221	0.00255105
ENSECAT00000002135	LOC100058847	N-acetyltransferase 8B	19.486	61.7306	3.16795	0.00260175
ENSECAT00000020539	LOC100060505	complement C3-like	5.93149	15.4559	2.60574	0.00259974
ENSECAT00000025510	NXPH2	neurexophilin 2	0.0620224	0.491575	7.92576	0.00259629
ENSECAT00000016404	ZMYND8	zinc finger, MYND-type containing 8	26.2828	10.9596	0.416986	0.00259515
ENSECAT00000010749	GRID2IP	glutamate receptor, ionotropic, delta 2 (Grid2) interacting protein	0.13277	0.374084	2.81752	0.00263821
ENSECAT00000020134	PCCA	propionyl CoA carboxylase, alpha polypeptide	0.529791	1.07663	2.03218	0.00263985
ENSECAT00000013509	NHSL1	NHS like 1	194.923	69.1819	0.354919	0.00264573
ENSECAT00000010638	MIS18A	MIS18 kinetochore protein homolog A (S. pombe)	0.239474	0.630628	2.63339	0.00269136
ENSECAT00000000633	MAP7D3	MAP7 domain containing 3	25.5219	12.5995	0.493674	0.00270496
ENSECAT00000028841	MGMT	O-6-methylguanine-DNA methyltransferase	0.504685	1.31081	2.59728	0.00271333
ENSECAT00000017616	TSPAN7	Tetraspanin 7	7.22491	14.7813	2.04588	0.00275379
ENSECAT00000014611	MTUS2	microtubule associated tumor suppressor candidate 2	0.324006	0.0902988	0.278695	0.00277552
ENSECAT00000008838	LMOD3	leiomodin 3 (fetal)	3.79358	1.141	0.300772	0.00277155
ENSECAT00000004200	UGCG	UDP-glucose ceramide glucosyltransferase	10.7665	5.36162	0.497989	0.00280338
ENSECAT00000009163	NCAPH	non-SMC condensin I complex, subunit H	0.726166	9.13974	12.5863	0.00282708
ENSECAT00000019993	TMEM165	transmembrane protein 165	106.676	41.6458	0.390396	0.00285602
ENSECAT00000001795	IFITM5	interferon induced transmembrane protein 5	13.4437	29.3092	2.18014	0.0028786
ENSECAT00000009987	FBXO6	F-box protein 6	41.7565	17.2494	0.413096	0.0028759
ENSECAT00000022182	MYBPC2	myosin binding protein C, fast type	1.17424	2.82398	2.40494	0.00288773
ENSECAT00000023894	LOC100056890	A disintegrin and metallopeptidase domain 3-like	0.0674956	0.0209185	0.309923	0.00291181
ENSECAT00000014050	SOX11	SRY (sex determining region Y)-box 11	9.90524	4.62759	0.467186	0.00292564
ENSECAT00000012770	LOC100060547	microtubule-associated proteins 1A/1B light chain 3B	23.5364	9.31313	0.39569	0.00295701
ENSECAT00000013206	ALOX12B	arachidonate 12-lipoxygenase, 12R type	0.116983	2.09005	17.8662	0.00301167
ENSECAT00000009257	PPM1H	protein phosphatase, Mg2+/Mn2+ dependent, 1H	33.2885	10.4542	0.314049	0.00302835
ENSECAT00000023068	LOC100064221	sulfotransferase 1A1	20.6718	82.219	3.97734	0.00303134
ENSECAT00000014279	LMTK3	lemur tyrosine kinase 3	0.763026	1.82546	2.39239	0.00303285
ENSECAT00000020722	SORBS1	sorbin and SH3 domain containing 1	1.13595	0.563856	0.496374	0.00306207
ENSECAT00000008065	UNG	uracil DNA glycosylase	22.555	7.2195	0.320084	0.00311494
ENSECAT00000019072	PLLP	plasmolipin	53.8402	25.8143	0.479462	0.00314047
ENSECAT00000023504	LOC100061367	cytochrome P450 2C21	1.22148	0.566833	0.464054	0.00318391
ENSECAT00000024985	PKHD1	polycystic kidney and hepatic disease 1 (autosomal recessive)	0.130626	0.568448	4.35173	0.00319267
ENSECAT00000007684	LOC100060539	complement C3	5.26031	13.0408	2.4791	0.00321271
ENSECAT00000014092	ACBD6	acyl-CoA binding domain containing 6	4.13659	1.86614	0.45113	0.00321729
ENSECAT00000020313	MGST2	microsomal glutathione S-transferase 2	5.10685	13.0498	2.55535	0.00330362
ENSECAT00000007193	LPIN2	lipin 2	10.2996	4.85322	0.471204	0.00337437
ENSECAT00000023923	SASH1	SAM and SH3 domain containing 1	5.48482	2.21943	0.404649	0.00344381
ENSECAT00000008366	UNG	uracil-DNA glycosylase	22.3742	8.61885	0.385214	0.00345273
ENSECAT00000014282	TTLL13P	tubulin polyglutamylase	8.39423	3.51831	0.419134	0.00348686
ENSECAT00000007691	PSD	pleckstrin and Sec7 domain containing	112.096	49.8765	0.444944	0.00348744
ENSECAT00000018117	RPL29	ribosomal protein L29	211.449	444.267	2.10106	0.0035061
ENSECAT00000014528	DLGAP1	discs, large (Drosophila) homolog-associated protein 1	2.54297	1.14447	0.450052	0.00350512
ENSECAT00000001357	EHF	ets homologous factor	1.1983	3.52871	2.94477	0.00350646
ENSECAT00000000670	CHRNB4	cholinergic receptor, nicotinic, beta 4 (neuronal)	3.57557	1.45288	0.406336	0.00350367
ENSECAT00000015622	MGST2	microsomal glutathione S-transferase 2	11.4507	31.8589	2.78226	0.0035493
ENSECAT00000014864	ILDR1	immunoglobulin-like domain containing receptor 1	11.0543	26.337	2.38251	0.00359344
ENSECAT00000019037		Uncharacterized protein	0.196005	0.0844819	0.431019	0.00362393
ENSECAT00000011883	ARMC12	armadillo repeat containing 12	689.697	92.3476	0.133896	0.00365731
ENSECAT00000006532	MYRIP	myosin VIIA and Rab interacting protein	17.6509	6.44402	0.365082	0.00366059
ENSECAT00000024658	TTYH2	tweety homolog 2 (Drosophila)	0.451707	1.09126	2.41587	0.00367101
ENSECAT00000015548	JDP2	Jun dimerization protein 2	32.3918	13.5305	0.417713	0.00371531
ENSECAT00000020515	TMEM56	transmembrane protein 56	5.72632	2.64739	0.462319	0.00374752
ENSECAT00000024411	MYH8	myosin, heavy chain 8, skeletal muscle, perinatal	0.119694	0.0464032	0.387681	0.00378632
ENSECAT00000019111	TBC1D16	TBC1 domain family, member 16	23.407	11.1391	0.475886	0.00384554
ENSECAT00000008984	CPEB2	cytoplasmic polyadenylation element binding protein 2	4.64298	2.30089	0.495564	0.00388341
ENSECAT00000024165	LOC100056262	zona pellucida sperm-binding protein 3 receptor-like	0.818193	3.36632	4.11434	0.00393071
ENSECAT00000024733	TMA16	translation machinery associated 16 homolog	42.2609	6.39536	0.15133	0.00393221
ENSECAT00000024605	ARSG	arylsulfatase G	3.44525	1.51255	0.439025	0.00396583
ENSECAT00000015596	INSRR	insulin receptor-related receptor	1.20112	3.04127	2.53202	0.00398392
ENSECAT00000018806	TEPP	testis, prostate and placenta expressed	0.756922	2.21034	2.92018	0.00399184
ENSECAT00000021785	UBE2T	ubiquitin-conjugating enzyme E2T (putative)	0.86766	2.70195	3.11407	0.00399652
ENSECAT00000012495	TBC1D10C	TBC1 domain family, member 10C	3.23849	7.54383	2.32943	0.00400504
ENSECAT00000016154	CADM1	cell adhesion molecule 1	15.2067	6.99626	0.460078	0.00400441
ENSECAT00000014653	HECTD2	HECT domain containing E3 ubiquitin protein ligase 2	7.50218	3.66784	0.488903	0.0041508
ENSECAT00000019670	MROH7	maestro heat like repeat family member 7	0.243451	0.641347	2.6344	0.0041516
ENSECAT00000013066	CFB	complement factor B	8.55811	18.9134	2.21	0.00417811
ENSECAT00000021860	CFAP74	cilia and flagella associated protein 74	35.6829	88.1363	2.46999	0.00420497
ENSECAT00000018935	SLCO1A2	Uncharacterized protein	137.999	44.5905	0.323122	0.00427764
ENSECAT00000018215	LOC100061296	membrane-spanning 4-domains subfamily A member 4A	0.0160225	0.180919	11.2916	0.00427946
ENSECAT00000015211	LOC100630244	placenta-specific gene 8 protein	0.926863	2.01555	2.17459	0.00433282
ENSECAT00000025388	TEX14	testis expressed 14	8.8294	2.00838	0.227465	0.00435954
ENSECAT00000008402	LAMB3	laminin, beta 3	9.31909	18.9855	2.03727	0.00437238
ENSECAT00000012213	RPL13	ribosomal protein L13	326.268	936.415	2.87008	0.00437532
ENSECAT00000000390	TGM7	transglutaminase 7	0.0945184	0.25455	2.69312	0.00441348
ENSECAT00000005499	GPR39	G protein-coupled receptor 39	3.07476	7.63947	2.48457	0.00443487
ENSECAT00000013161	C7	complement component 7	4.78968	14.6779	3.06448	0.00449176
ENSECAT00000014553	ANO4	anoctamin 4	0.116809	0.0568608	0.486786	0.00457293
ENSECAT00000019228	CDC42EP5	CDC42 effector protein (Rho GTPase binding) 5	70.4816	33.4083	0.474	0.00460732
ENSECAT00000011367	BATF3	basic leucine zipper transcription factor, ATF-like 3	0.393993	0.845486	2.14594	0.00463742
ENSECAT00000022811	NET1	neuroepithelial cell transforming 1	58.9776	25.16	0.426603	0.00463402
ENSECAT00000013974	C14orf105	chromosome 14 open reading frame 105	0.140799	1.09207	7.75629	0.00469559
ENSECAT00000019398	NAV2	neuron navigator 2	10.7646	4.64399	0.431412	0.00469494
ENSECAT00000022505	EIF2AK3	eukaryotic translation initiation factor 2-alpha kinase 3	65.2206	30.6706	0.47026	0.00471514
ENSECAT00000001153	AUTS2	Activator of transcription and developmental regulator	84.5757	35.3925	0.418472	0.00481152
ENSECAT00000016132		MHC class II region	4.95514	13.1647	2.65677	0.00488409
ENSECAT00000006336	LOC111772418	60S ribosomal protein L11	437.431	933.632	2.13435	0.00489244
ENSECAT00000006931	WDR53	WD repeat domain 53	34.4241	16.6128	0.482591	0.00491623
ENSECAT00000004514	CCDC64	coiled-coil domain containing 64	0.945452	0.428413	0.45313	0.00494232
ENSECAT00000011858	C11orf94	chromosome 11 open reading frame 94	26.3089	10.4491	0.397169	0.00497316
ENSECAT00000019469	ROBO1	roundabout, axon guidance receptor, homolog 1 (Drosophila)	0.534363	0.217712	0.407424	0.004984
ENSECAT00000020896	KIF2C	kinesin family member 2C	0.12049	0.534039	4.43223	0.00503898
ENSECAT00000022245	PDCD4	programmed cell death 4 (neoplastic transformation inhibitor)	73.941	27.8061	0.376058	0.00513882
ENSECAT00000017304	CABP4	calcium binding protein 4	9.54837	24.6414	2.58069	0.00521876
ENSECAT00000023222	ASPM	asp (abnormal spindle) homolog, microcephaly associated (Drosophila)	0.0573351	0.235512	4.10764	0.00524025
ENSECAT00000004418	HIST1H4L	histone cluster 1, H4l	8.07416	1.94143	0.240449	0.00524223
ENSECAT00000016728	ASF1B	anti-silencing function 1B histone chaperone	0.548775	1.38155	2.51752	0.00526373
ENSECAT00000011445	C16orf80	chromosome 16 open reading frame 80	16.584	36.3988	2.19482	0.00542581
ENSECAT00000019475	CXCL16	chemokine (C-X-C motif) ligand 16	39.8084	113.149	2.84234	0.00543319
ENSECAT00000019709	C17orf64	chromosome 17 open reading frame 64	1.22315	2.73454	2.23566	0.00545126
ENSECAT00000008443	BD-1	beta-defensin-1	9.14803	120.594	13.1825	0.00548989
ENSECAT00000024376	ARHGEF37	Rho guanine nucleotide exchange factor (GEF) 37	14.9801	6.91967	0.461923	0.00548432
ENSECAT00000009718	GPT2	glutamic pyruvate transaminase (alanine aminotransferase) 2	8.57525	3.24905	0.378887	0.00552554
ENSECAT00000021094	FNDC3B	fibronectin type III domain containing 3B	5.55593	17.4639	3.14329	0.0055365
ENSECAT00000022185	TLR10	toll-like receptor 10	2.39004	5.21425	2.18166	0.00554565
ENSECAT00000026733	GPR176	G protein-coupled receptor 176	0.373469	1.05209	2.81707	0.00559763
ENSECAT00000002008	LOC100058571	putative N-acetyltransferase 8B	30.5608	83.9329	2.74643	0.00560808
ENSECAT00000010867	P2RY2	purinergic receptor P2Y, G-protein coupled, 2	1.96965	9.92471	5.03882	0.00561093
ENSECAT00000016871	PCDH19	protocadherin 19	0.513447	1.23263	2.4007	0.00570573
ENSECAT00000000007	PRKX	protein kinase, X-linked	4.01672	1.8678	0.465007	0.00570351
ENSECAT00000015680	KIF23	kinesin family member 23	0.224343	0.671443	2.99293	0.00573268
ENSECAT00000012380	TEAD4	TEA domain family member 4	1.14891	2.57417	2.24054	0.0057469
ENSECAT00000006052	LOC100058210	olfactory receptor 6C2	2.17982	5.52688	2.53548	0.00577267
ENSECAT00000020513	CNKSR3-201	CNKSR family member 3	2.07641	4.37436	2.1067	0.00577463
ENSECAT00000026001	FXYD2	FXYD domain containing ion transport regulator 2	0.344752	5.3667	15.5669	0.0057729
ENSECAT00000012283	SLC30A3	solute carrier family 30 (zinc transporter), member 3	0.418348	0.845527	2.02111	0.00580028
ENSECAT00000021548	FAM71F2	family with sequence similarity 71, member F2	23.1588	7.62784	0.329372	0.00584002
ENSECAT00000005306	MYADML2	myeloid-associated differentiation marker-like 2	2.86567	0.620243	0.216439	0.00585869
ENSECAT00000022990	MOB3B	MOB kinase activator 3B	0.392721	0.82109	2.09077	0.00587314
ENSECAT00000022085	GALNT11	UDP-N-acetyl-alpha-D-galactosamine:polypeptide N-acetylgalactosaminyltransferase 11 (GalNAc-T11)	36.6019	99.0899	2.70723	0.00587141
ENSECAT00000017934	FILIP1L	filamin A-interacting protein 1-like	1.83564	0.892105	0.485992	0.00590268
ENSECAT00000022866	TMEM52	transmembrane protein 52	18.4422	41.4345	2.24673	0.00590055
ENSECAT00000008236	ITGA9	integrin, alpha 9	2.25086	1.00125	0.444829	0.00592138
ENSECAT00000025703	E2F2	E2F transcription factor 2	0.0379246	0.302817	7.98472	0.00595873
ENSECAT00000024662	KIF18B	kinesin family member 18B	0.0838976	0.669728	7.98267	0.00598389
ENSECAT00000000552	LOC102147639	acyl-coenzyme A thioesterase THEM4	35.6762	168.397	4.72015	0.00601295
ENSECAT00000009230	RHCG	Rh family, C glycoprotein	0.859106	23.2974	27.1182	0.00602125
ENSECAT00000014438	FAM184B	family with sequence similarity 184, member B	0.311724	1.16444	3.73548	0.0060167
ENSECAT00000026632	FIBCD1	fibrinogen C domain containing 1	0.176788	0.424615	2.40184	0.0060606
ENSECAT00000026898	MAP3K5	mitogen-activated protein kinase kinase kinase 5	1.69072	3.78185	2.23683	0.00605692
ENSECAT00000005160	SGIP1	SH3-domain GRB2-like (endophilin) interacting protein 1	0.314662	2.71614	8.63194	0.00605888
ENSECAT00000018619	KERA	keratocan	0.970425	0.310958	0.320435	0.0060778
ENSECAT00000019331	RPRD1B	regulation of nuclear pre-mRNA domain containing 1B	6.76654	16.4655	2.43337	0.00607359
ENSECAT00000014490	TTI1	TELO2 interacting protein 1	8.01769	18.6624	2.32765	0.00607683
ENSECAT00000023518	RAD54B	RAD54 homolog B (S. cerevisiae)	1.61951	0.633625	0.391244	0.00609376
ENSECAT00000000321	LOC100630794	metallothionein-1A-like	231.661	78.374	0.338313	0.00610806
ENSECAT00000025157	GPR19	G protein-coupled receptor 19	1.12652	0.286642	0.25445	0.00613489
ENSECAT00000007114	KIF11	kinesin family member 11	0.152582	0.435091	2.85153	0.00616336
ENSECAT00000017521	C6orf10	chromosome 6 open reading frame 10	0.280566	2.46492	8.7855	0.00616504
ENSECAT00000029444	SNORD34	Small nucleolar RNA SNORD34	55.6405	125.474	2.25508	0.00616741
ENSECAT00000023077	ASPA	aspartoacylase	10.0472	4.44486	0.442399	0.00616752
ENSECAT00000018504	HDAC4	histone deacetylase 4	2.3001	6.63104	2.88293	0.00616889
ENSECAT00000012752	IL24	interleukin 24	0.20366	0.591617	2.90492	0.00616688
ENSECAT00000005491	LOC102147893	alpha-1,3-mannosyl-glycoprotein 4-beta-N-acetylglucosaminyltransferase-like protein MGAT4E	6.26102	1.90403	0.304109	0.00618309
ENSECAT00000016831	AMOT	angiomotin	18.9765	8.01713	0.422476	0.00618226
ENSECAT00000017809	ASB5	ankyrin repeat and SOCS box containing 5	1.56343	0.462426	0.295777	0.00620231
ENSECAT00000004293	RTN4RL1	reticulon 4 receptor-like 1	64.8035	29.6166	0.457022	0.0061999
ENSECAT00000022909	ST3GAL1	ST3 beta-galactoside alpha-2,3-sialyltransferase 1	15.8745	7.09897	0.447194	0.00621339
ENSECAT00000013985	CES2	carboxylesterase 2	8.85938	19.4491	2.19532	0.00623015
ENSECAT00000008094	WFIKKN1	WAP, follistatin/kazal, immunoglobulin, kunitz and netrin domain containing 1	0.234431	1.4228	6.06916	0.00624479
ENSECAT00000005633	SLC5A11	solute carrier family 5 (sodium/glucose cotransporter), member 11	0.109835	0.0544131	0.495405	0.00624451
ENSECAT00000005524	EGLN3	egl nine homolog 3 (C. elegans)	0.914796	2.19047	2.39449	0.00628204
ENSECAT00000007941	RRM2	ribonucleotide reductase M2	0.675944	2.82571	4.18039	0.00630307
ENSECAT00000009647	GLCCI1	glucocorticoid induced transcript 1	1.88497	3.77865	2.00462	0.00630059
ENSECAT00000012507	NAPEPLD	N-acyl phosphatidylethanolamine phospholipase D	32.6578	14.4434	0.442266	0.00632167
ENSECAT00000008089	PPP1R27	protein phosphatase 1, regulatory subunit 27	22.1635	7.52269	0.339417	0.00632015
ENSECAT00000024175	SEMA3G	sema domain, immunoglobulin domain (Ig), short basic domain, secreted, (semaphorin) 3G	30.0617	13.2897	0.44208	0.00631994
ENSECAT00000005606	PTP4A1	Tyrosine phosphatase type IVA, member 1	1.41693	0.305198	0.215394	0.00634464
ENSECAT00000013689	PCDHA1	protocadherin alpha 1	0.227609	0.0923071	0.405552	0.00640054
ENSECAT00000011417	TGFA	transforming growth factor, alpha	1.11033	0.144143	0.129819	0.00640418
ENSECAT00000022577	RPL11	ribosomal protein L11	1107.34	2305.97	2.08244	0.00640331
ENSECAT00000004661	VIT	vitrin	5.19328	2.16593	0.417065	0.00643042
ENSECAT00000018624	MTHFD2	methylenetetrahydrofolate dehydrogenase (NADP+ dependent) 2, methenyltetrahydrofolate cyclohydrolase	36.513	15.1048	0.413684	0.00648294
ENSECAT00000013123	PFKFB3	6-phosphofructo-2-kinase/fructose-2,6-biphosphatase 3	10.4402	4.61324	0.441873	0.00650315
ENSECAT00000023484	TRAPPC3L	trafficking protein particle complex 3-like	4.75564	1.38792	0.291846	0.00653632
ENSECAT00000024925	CACNA2D4	calcium channel, voltage-dependent, alpha 2/delta subunit 4	0.270102	0.127285	0.471249	0.00665656
ENSECAT00000003582	MAPT	microtubule-associated protein tau	0.33702	0.125861	0.373453	0.00674001
ENSECAT00000022930	SLC6A20	solute carrier family 6 (proline IMINO transporter), member 20	11.3143	88.1553	7.7915	0.00683942
ENSECAT00000006080	ARHGAP42	Rho GTPase activating protein 42	0.642423	2.34854	3.65576	0.00687705
ENSECAT00000003891	METTL11B	methyltransferase like 11B	0.841492	0.388889	0.462142	0.00695573
ENSECAT00000022349	SLC9C1	solute carrier family 9, subfamily C (Na+-transporting carboxylic acid decarboxylase), member 1	0.278586	0.937743	3.36608	0.00695207
ENSECAT00000009126	PAPSS2	3'-phosphoadenosine 5'-phosphosulfate synthase 2	170.686	57.272	0.33554	0.00703828
ENSECAT00000005618	ABCC3	ATP-binding cassette, sub-family C (CFTR/MRP), member 3	1.72527	10.3421	5.99449	0.00710823
ENSECAT00000004731	LOC100070179	vitamin D3 hydroxylase-associated protein	0.085592	0.0273755	0.319837	0.00711084
ENSECAT00000003274	LPIN2	lipin 2	31.866	15.03	0.471662	0.0072031
ENSECAT00000022385	LIPC	lipase, hepatic	0.295646	0.121411	0.410663	0.00721807
ENSECAT00000022375	RAB26	RAB26, member RAS oncogene family	9.77112	22.2376	2.27585	0.00721413
ENSECAT00000010668	C1orf168	chromosome 1 open reading frame 168	5.27466	2.57956	0.489048	0.00722572
ENSECAT00000015391	ABCA4	ATP-binding cassette, sub-family A (ABC1), member 4	0.092521	1.0359	11.1964	0.00724627
ENSECAT00000005707	ELOVL2	ELOVL fatty acid elongase 2	13.1013	31.5502	2.40818	0.00724269
ENSECAT00000012895	DCDC2	doublecortin domain containing 2	0.34997	1.1699	3.34287	0.00725182
ENSECAT00000008144	ADAMTS7	ADAM metallopeptidase with thrombospondin type 1 motif, 7	4.60886	1.73819	0.377141	0.00726461
ENSECAT00000009066	CISD1	iron-sulfur domain-containing protein 1	10.146	21.4043	2.10963	0.00727507
ENSECAT00000017114	TBKBP1	TBK1 binding protein 1	36.478	11.5145	0.315655	0.00729196
ENSECAT00000007531	WDR72	WD repeat domain 72	1.887	0.685834	0.363452	0.007359
ENSECAT00000015617	POLQ	polymerase (DNA directed), theta	0.0737605	0.166376	2.25563	0.00738822
ENSECAT00000022125	FGF1	heparin-binding growth factor 1	1.24696	0.595491	0.477554	0.00740679
ENSECAT00000012319	RHOBTB1	Rho-related BTB domain containing 1	34.8496	11.6175	0.333361	0.00744096
ENSECAT00000017047	MBOAT2	membrane bound O-acyltransferase domain containing 2	7.20363	2.14712	0.298061	0.00744764
ENSECAT00000024497	CENPM	centromere protein M	0.214879	0.481231	2.23954	0.00749613
ENSECAT00000021281	HAPLN4	hyaluronan and proteoglycan link protein 4	0.346458	0.917381	2.64788	0.00750113
ENSECAT00000025013	GZMA	granzyme A (granzyme 1, cytotoxic T-lymphocyte-associated serine esterase 3)	7.76	31.0142	3.99668	0.00750025
ENSECAT00000014465	STC1	stanniocalcin 1	1351.75	4475.25	3.31071	0.00751846
ENSECAT00000015829	STK32A	serine/threonine kinase 32A	0.0452521	0.0165588	0.365924	0.00756775
ENSECAT00000026747	RGS11	regulator of G-protein signaling 11	200.678	83.0743	0.413969	0.00756163
ENSECAT00000019488	LOC100063525	myelin and lymphocyte protein	2.30554	5.11262	2.21754	0.00760669
ENSECAT00000000648	MMAB	methylmalonic aciduria (cobalamin deficiency) cblB type	15.833	31.8239	2.00997	0.00760612
ENSECAT00000001658	CD14	Uncharacterized protein	68.9305	157.273	2.28162	0.0076347
ENSECAT00000014313	FAM227B	family with sequence similarity 227, member B	0.665244	5.58981	8.40264	0.00763668
ENSECAT00000026493	FAM5B	family with sequence similarity 5, member B	0.179531	0.0621822	0.34636	0.00766176
ENSECAT00000025966	CENPF	centromere protein F, 350/400kDa	0.0938609	0.247468	2.63654	0.00767592
ENSECAT00000029030	LYPD1	LY6/PLAUR domain containing 1	0.660637	1.55143	2.34838	0.00773931
ENSECAT00000009887	SLFNL1	schlafen-like 1	0.602526	2.28143	3.78644	0.00775109
ENSECAT00000013571	NHSL1	NHS like 1	11.7975	3.7625	0.318924	0.00777307
ENSECAT00000006070	PSCA	prostate stem cell antigen	20.6444	135.936	6.58462	0.0077966
ENSECAT00000005069	LOC106782351	tigger transposable element-derived protein 1-like	79.0895	33.8923	0.428532	0.00790117
ENSECAT00000008043	LOC102149062	keratin-associated protein 10-3	0.418939	7.76245	18.5289	0.007951

## Sheet: only D14-D22
name	Gene Name	Description	D14	D28	FC	q-value
ENSECAT00000000391	ETV5	ets variant 5	1.84151	5.10569	2.95658	0.00521598
ENSECAT00000000428	KDM1B	lysine (K)-specific demethylase 1B	11.5979	18.8645	2.63934	0.00384355
ENSECAT00000000516	SLC2A1	solute carrier family 2, facilitated glucose transporter member 1	110.319	48.7443	0.421281	0.00563741
ENSECAT00000000726	ADAMTS17	ADAM metallopeptidase with thrombospondin type 1 motif, 17	0.46649	2.1677	6.71169	0.00412366
ENSECAT00000001184	SLC7A7	solute carrier family 7 (amino acid transporter light chain, y+L system), member 7	25.858	42.8871	2.3522	0.00287107
ENSECAT00000001205	GPR146	G protein-coupled receptor 146	40.4951	108.464	3.47251	0.00257453
ENSECAT00000001925	MEI1	meiosis inhibitor 1	0.533595	0.949258	2.24897	0.00201847
ENSECAT00000002566	CITED4	Cbp/p300-interacting transactivator, with Glu/Asp-rich carboxy-terminal domain, 4	188.846	102.982	0.433093	0.00277566
ENSECAT00000002592	TRIM16	tripartite motif containing 16	3.84925	6.56603	2.48351	0.00156834
ENSECAT00000002968	CRY2	cryptochrome 2 (photolyase-like)	22.3776	34.0726	2.26177	0.000341642
ENSECAT00000003772	FAM211A	family with sequence similarity 211, member A	2.35411	4.03961	2.04737	0.0014699
ENSECAT00000004234	HLA-DMA	major histocompatibility complex, class II, DM alpha	44.8673	120.074	2.73706	0.00619183
ENSECAT00000004464	ANKRD34B	ankyrin repeat domain 34B	5.03338	2.64573	0.499041	0.00528261
ENSECAT00000004474	CH25H	cholesterol 25-hydroxylase	5.72313	11.0305	2.53795	0.00631451
ENSECAT00000004875	KSR2	kinase suppressor of ras 2	0.0241591	0.0608583	2.9973	0.00543811
ENSECAT00000004960	MICAL3	microtubule associated monooxygenase, calponin and LIM domain containing 3	24.6515	32.6822	2.08991	0.00253237
ENSECAT00000005480	CACYBP	calcyclin binding protein	74.9662	181.585	2.57167	0.00429221
ENSECAT00000005687	BCL6	B-cell CLL/lymphoma 6	29.2739	46.2293	2.13785	0.00123255
ENSECAT00000005895	FOXA3	forkhead box A3	12.0435	22.692	2.00653	0.00345211
ENSECAT00000005911	TRPV2	transient receptor potential cation channel, subfamily V, member 2	28.0319	36.0393	2.11088	0.00251763
ENSECAT00000006736	PARD6A	par-6 partitioning defective 6 homolog alpha (C. elegans)	1.37107	0.686737	0.326856	0.000733863
ENSECAT00000006861	L1CAM	L1 cell adhesion molecule	4.18047	2.9961	0.436802	0.00541103
ENSECAT00000006906	ITPRIPL1	inositol 1,4,5-trisphosphate receptor interacting protein-like 1	160.137	313.212	2.20008	0.00234373
ENSECAT00000006947	PHLDA2	pleckstrin homology-like domain, family A, member 2	12.2132	40.2408	5.41731	0.000666116
ENSECAT00000007072	ACSM3	acyl-CoA synthetase medium-chain family member 3	33.1736	56.7382	2.2992	0.00579252
ENSECAT00000007126	GCHFR	GTP cyclohydrolase I feedback regulator	126.23	178.352	2.35466	0.0010703
ENSECAT00000007305	SLC23A3	solute carrier family 23 (nucleobase transporters), member 3	3.71481	4.88124	2.22177	0.00549627
ENSECAT00000007517	LOC100054641	xanthine dehydrogenase/oxidase	10.6386	18.6366	2.14346	0.000186861
ENSECAT00000007666	CLDN3	claudin 3	512.21	279.455	0.488862	0.000637088
ENSECAT00000007954	PRR5	proline rich 5 (renal)	3.3181	5.97253	2.71531	0.00269816
ENSECAT00000008041	SARDH	sarcosine dehydrogenase	1.55952	2.42495	2.10325	0.00245247
ENSECAT00000008145	CYP46A1	cytochrome P450, family 46, subfamily A, polypeptide 1	0.298914	0.479009	2.17593	0.00164992
ENSECAT00000008376	VANGL1	VANGL planar cell polarity protein 1	8.45749	16.8374	2.27809	0.00396984
ENSECAT00000008435	C1orf101	chromosome 1 open reading frame 101	0.473738	0.220759	0.440372	0.00604962
ENSECAT00000008509	RANBP17	RAN binding protein 17	3.07749	1.19988	0.412203	0.00645573
ENSECAT00000008545	UPP1	uridine phosphorylase 1	3.98376	5.99955	2.20992	0.00228585
ENSECAT00000008678	GPR37	G protein-coupled receptor 37 (endothelin receptor type B-like)	0.381158	0.188565	0.408932	0.00652882
ENSECAT00000008795	IDS	iduronate 2-sulfatase	24.1917	44.6761	2.09619	0.001753
ENSECAT00000008858	SNX7	sorting nexin 7	2.76518	1.45931	0.493868	0.00551291
ENSECAT00000008901	CD74	CD74 molecule, major histocompatibility complex, class II invariant chain	768.999	1702.65	2.54058	0.00398042
ENSECAT00000009136	BTBD16	BTB (POZ) domain containing 16	0.286556	0.40161	2.21059	0.00182316
ENSECAT00000009161	RAB40C	RAB40C, member RAS oncogene family	76.0302	115.727	2.05067	6.93527e-05
ENSECAT00000009270	XPO6	exportin 6	23.3877	12.074	0.499822	0.00117759
ENSECAT00000009388	EFCAB14	EF-hand calcium binding domain 14	15.1786	29.1931	2.34038	0.00256049
ENSECAT00000009456	LEPREL1	leprecan-like 1	1.60471	2.66433	2.55353	0.00202179
ENSECAT00000009677	SH3BP4	SH3-domain binding protein 4	12.8683	23.1171	2.15506	0.000681026
ENSECAT00000009705	PPARGC1A	peroxisome proliferator-activated receptor gamma, coactivator 1 alpha	0.604463	1.92959	3.7563	0.00429435
ENSECAT00000009919	INCENP	inner centromere protein antigens 135/155kDa	19.0411	9.59803	0.471765	0.0040585
ENSECAT00000010114	CCDC85A	coiled-coil domain containing 85A	0.12941	0.0840023	0.469649	0.00323846
ENSECAT00000010341	USP7	ubiquitin specific peptidase 7 (herpes virus-associated)	92.6659	176.831	2.25787	0.00124254
ENSECAT00000010400	RASAL1	RAS protein activator like 1 (GAP1 like)	3.70514	5.74652	2.13114	0.00230091
ENSECAT00000010410	DUSP6	dual specificity phosphatase 6	41.872	124.294	3.69997	0.00278732
ENSECAT00000010490	HSPA4L	heat shock 70kDa protein 4-like	0.804731	0.509985	0.485591	0.00457433
ENSECAT00000010754	LOC100066125	adenylate cyclase type 10	4.35542	7.65253	2.07294	0.00486364
ENSECAT00000010956	PKNOX1	PBX/knotted 1 homeobox 1	12.3203	20.8138	2.63476	0.00216883
ENSECAT00000010985	ST3GAL6	ST3 beta-galactoside alpha-2,3-sialyltransferase 6	68.6477	113.006	2.83452	0.00326786
ENSECAT00000011170	TSHZ2	teashirt zinc finger homeobox 2	2.07979	3.33721	2.54128	0.00242115
ENSECAT00000011358	GMNC	geminin coiled-coil domain containing	16.078	35.6522	2.60168	0.00411894
ENSECAT00000011729	FBXO41	F-box protein 41	0.250834	0.78719	3.29572	0.00608547
ENSECAT00000012044	ERN1	endoplasmic reticulum to nucleus signaling 1	31.836	51.3186	2.14262	0.00248023
ENSECAT00000012081	INSR	insulin receptor	7.71321	15.6435	2.09965	0.00472433
ENSECAT00000012104	TVP23A	trans-golgi network vesicle protein 23 homolog A (S. cerevisiae)	4.92071	11.2082	2.46066	0.00544995
ENSECAT00000012159	SBSPON	somatomedin B and thrombospondin, type 1 domain containing	3.06352	5.51154	2.14632	0.00622988
ENSECAT00000012168	SLC1A5	solute carrier family 1 (neutral amino acid transporter), member 5	10.1341	22.0634	2.66877	0.0020478
ENSECAT00000012230	TAS1R1	taste receptor, type 1, member 1	0.826164	1.71605	3.49892	0.00177652
ENSECAT00000012406	NXPE1	neurexophilin and PC-esterase domain family, member 1	0.489737	2.86683	6.09127	0.00498562
ENSECAT00000012497	CAP2	CAP, adenylate cyclase-associated protein, 2 (yeast)	0.379831	0.228071	0.487238	0.00422525
ENSECAT00000012548	EFNA5	ephrin-A5	1.01398	0.667623	0.397033	0.00364417
ENSECAT00000012765	LRRC31	leucine rich repeat containing 31	175.031	47.4486	0.20997	0.00553219
ENSECAT00000012781	TMEM92	transmembrane protein 92	13.1885	20.4975	2.32426	0.00089746
ENSECAT00000012951	MPZL2	myelin protein zero-like 2	20.2461	33.4362	2.08632	0.00370638
ENSECAT00000013133	TNRC6C	trinucleotide repeat containing 6C	21.3952	33.6929	2.4592	0.0031939
ENSECAT00000013298	LOC100064777	angiotensin-converting enzyme-like protein Ace3	0.783539	0.339072	0.20098	0.00348798
ENSECAT00000013527	SERPINA10	serpin peptidase inhibitor, clade A (alpha-1 antiproteinase, antitrypsin), member 10	8.7075	40.0885	5.47399	0.00403814
ENSECAT00000013821	PPFIBP2	PTPRF interacting protein, binding protein 2 (liprin beta 2)	10.6675	25.2144	2.98664	0.00252219
ENSECAT00000014004	WISP3	WNT1 inducible signaling pathway protein 3	8.55211	15.8605	2.36973	0.00511159
ENSECAT00000014207	SLC6A6	solute carrier family 6 (neurotransmitter transporter, taurine), member 6	10.2297	19.5362	2.33113	0.00202127
ENSECAT00000014342	PRSS8	protease, serine, 8	161.98	296.699	2.10787	0.00290056
ENSECAT00000014394	LOC100069758	phylloquinone omega-hydroxylase CYP4F2-like	27.5102	29.7633	2.08424	0.00147038
ENSECAT00000014735	KIAA0430	KIAA0430	14.9286	25.4816	2.17482	0.005516
ENSECAT00000014754	FAM180B	family with sequence similarity 180, member B	3.15113	1.88009	0.458458	0.00486512
ENSECAT00000015130	ADD3	adducin 3 (gamma)	17.3129	11.2577	0.499885	0.00329158
ENSECAT00000015230	ETV7	ets variant 7	5.45488	9.62742	2.19945	0.00410657
ENSECAT00000015274	TUBA4A	tubulin, alpha 4a	116.809	263.517	2.46585	0.00552856
ENSECAT00000015320	ECHDC3	enoyl CoA hydratase domain containing 3	31.9667	15.2861	0.455986	0.00658748
ENSECAT00000015337		MHC class II region on chromosome ECA20	1.09531	0.359197	0.257948	0.00526919
ENSECAT00000015476	DENND3	DENN/MADD domain containing 3	4.93554	9.81427	2.45572	0.00232463
ENSECAT00000015666	PXN	paxillin	79.7021	128.445	2.06005	0.000339479
ENSECAT00000015688	TP53I3	tumor protein p53 inducible protein 3	11.4441	22.5427	2.31403	0.000702788
ENSECAT00000015807	LIF	leukemia inhibitory factor	22.3661	577.934	40.7921	0.00334813
ENSECAT00000015816	PHACTR1	phosphatase and actin regulator 1	0.356147	0.187593	0.479456	0.0051378
ENSECAT00000016152	LOC100147344	docosahexaenoic acid omega-hydroxylase	24.4032	28.1663	2.10961	0.00246843
ENSECAT00000016458	EPYC	epiphycan	4.69837	0.0061283	0.0140356	0.00638671
ENSECAT00000016483	PNOC	prepronociceptin	0.242553	0.43274	2.52724	0.00476026
ENSECAT00000017276	CYB5R2	cytochrome b5 reductase 2	39.1352	105.368	3.58609	0.00310489
ENSECAT00000017338	SEMA5A	sema domain, seven thrombospondin repeats (type 1 and type 1-like), transmembrane domain (TM) and short cytoplasmic domain, (semaphorin) 5A	0.488292	0.210474	0.448296	0.00627103
ENSECAT00000017367	RPRML	reprimo-like	0.152015	0.0821634	0.418658	0.00505627
ENSECAT00000017508	TMEM253	transmembrane protein 253	1.10261	1.95685	2.14396	0.00454513
ENSECAT00000017638	EFHC2	EF-hand domain (C-terminal) containing 2	0.30832	2.00808	6.35595	0.00649222
ENSECAT00000017775	WNT5B	wingless-type MMTV integration site family, member 5B	1.05601	0.578299	0.457517	0.00277293
ENSECAT00000018020	CPEB4	cytoplasmic polyadenylation element binding protein 4	5.72086	10.6267	2.15431	0.00470745
ENSECAT00000018114	OBSCN	obscurin, cytoskeletal calmodulin and titin-interacting RhoGEF	4.23039	4.25007	2.00155	0.00342945
ENSECAT00000018205	LPIN3	lipin 3	20.9678	34.9679	2.26787	0.000124483
ENSECAT00000018343	SDK1	sidekick cell adhesion molecule 1	3.53992	6.54254	2.22849	0.000131446
ENSECAT00000018613	KIAA1755	KIAA1755	1.71944	8.09267	8.50034	0.00201451
ENSECAT00000018705	CMTM3	CKLF-like MARVEL transmembrane domain containing 3	71.2333	141.81	2.1162	0.00439378
ENSECAT00000019030	FST	Follistatin	105.484	52.8916	0.433042	0.000952279
ENSECAT00000019066	SC5D	sterol-C5-desaturase	306.958	202.054	0.417829	0.00145538
ENSECAT00000019140	BIK	BCL2-interacting killer (apoptosis-inducing)	54.7551	88.2598	2.76734	0.000849796
ENSECAT00000019246	MUC5AC	mucin 5AC, oligomeric mucus/gel-forming	0.0747192	0.473243	6.65428	0.00557777
ENSECAT00000019412	USP43	ubiquitin specific peptidase 43	4.11435	7.19488	2.00363	0.00253103
ENSECAT00000019537	KRT4	keratin 4	73.7016	1.27903	0.0288017	0.00652352
ENSECAT00000019688	C5	complement component C5	0.0867904	0.200732	2.31283	0.0021812
ENSECAT00000019952	PREX2	phosphatidylinositol-3,4,5-trisphosphate-dependent Rac exchange factor 2	2.43626	6.12247	3.74991	0.00312084
ENSECAT00000019957	OGFOD3	2-oxoglutarate and iron-dependent oxygenase domain containing 3	5.86426	2.94786	0.473835	0.000239269
ENSECAT00000019974	MCL1	myeloid cell leukemia sequence 1 (BCL2-related)	454.57	726.4	2.32755	0.00141923
ENSECAT00000020135	ETNPPL	ethanolamine-phosphate phospho-lyase	1.40853	2.83485	6.59415	0.00472804
ENSECAT00000020191	CNST	consortin, connexin sorting protein	1.60723	3.51424	3.02515	0.00457409
ENSECAT00000020258	RSPH6A	radial spoke head 6 homolog A (Chlamydomonas)	7.52141	13.7828	2.08123	0.0043986
ENSECAT00000020311	MFSD2B	major facilitator superfamily domain containing 2B	1.0456	1.69606	2.82349	0.0054715
ENSECAT00000020422	ADAMTSL4	ADAMTS-like 4	107.019	206.777	2.42704	0.00489243
ENSECAT00000020683	SELPLG	P-selectin glycoprotein ligand 1	14.4968	49.3498	3.51878	0.00671768
ENSECAT00000020979	SORL1	sortilin-related receptor, L(DLR class) A repeats containing	4.72229	10.1316	2.42031	0.00352259
ENSECAT00000021021	PPP4R4	protein phosphatase 4, regulatory subunit 4	1.62168	5.38721	4.27085	0.00334932
ENSECAT00000021138	PALD1	phosphatase domain containing, paladin 1	1.59661	5.82812	6.74239	0.00236559
ENSECAT00000021181	DNAJC17	DnaJ (Hsp40) homolog, subfamily C, member 17	27.1119	38.112	2.40682	0.00138203
ENSECAT00000021196	TMEM89	transmembrane protein 89	17.9396	41.7366	3.22378	0.00179817
ENSECAT00000021286	NCMAP	noncompact myelin associated protein	1.6551	3.96508	2.96734	0.00672912
ENSECAT00000021455	AP3B2	adaptor-related protein complex 3, beta 2 subunit	0.800261	0.529486	0.483075	0.00181318
ENSECAT00000021800	DAPK1	death-associated protein kinase 1	16.0004	36.71	2.80775	0.00338624
ENSECAT00000021881	GPR83	G protein-coupled receptor 83	4.88514	8.0252	2.93437	0.00322102
ENSECAT00000021954	ZNF618	zinc finger protein 618	2.70653	4.89859	2.23506	0.00134514
ENSECAT00000022372	RND1	Rho family GTPase 1	34.5278	48.6514	2.02073	0.00260678
ENSECAT00000022677	ZNF709	zinc finger protein 709	2.30075	1.47689	0.480689	0.0022423
ENSECAT00000023871	BPI	bactericidal/permeability-increasing protein	0.0601966	0.115806	4.32656	0.00503935
ENSECAT00000023910	ELAVL4	ELAV (embryonic lethal, abnormal vision, Drosophila)-like 4	0.0282442	0.0129177	0.189355	0.00161236
ENSECAT00000024000	LOC100054787	sodium- and chloride-dependent taurine transporter	3.56447	6.30698	2.22032	0.00304299
ENSECAT00000024305	PIP	prolactin-induced protein	1.90101	5.05735	3.85439	0.00558649
ENSECAT00000024473	GSTK1	glutathione S-transferase kappa 1	171.277	261.758	2.26373	0.00348636
ENSECAT00000024607	SNPH	syntaphilin	1.79584	2.66706	2.07122	0.00339329
ENSECAT00000024650	PLD1	phospholipase D1, phosphatidylcholine-specific	0.924837	1.92181	2.93578	0.00566963
ENSECAT00000024667	LOC100057612	cystathionine beta-synthase	31.8626	55.3467	2.99152	0.00169187
ENSECAT00000025203	CPSF3L	cleavage and polyadenylation specific factor 3-like	139.276	233.376	2.63554	0.000792861
ENSECAT00000025399	FAM20A	family with sequence similarity 20, member A	3.31123	6.15183	2.1669	0.00164934
ENSECAT00000025579	CIITA	class II, major histocompatibility complex, transactivator	3.95762	8.77087	2.56342	0.00526881
ENSECAT00000026499	S100A14	S100 calcium binding protein A14	103.658	70.314	0.463595	0.0053137
ENSECAT00000026517	EMC6	ER membrane protein complex subunit 6	380.46	151.103	0.349543	0.00569862
ENSECAT00000026782	MST1R	macrophage stimulating 1 receptor (c-met-related tyrosine kinase)	26.7028	43.4734	2.1652	0.00646065
ENSECAT00000026872	WIF1	WNT inhibitory factor 1	2.31511	1.02259	0.399569	0.00470716
ENSECAT00000027027	C1orf185	chromosome 1 open reading frame 185	0.197414	1.15459	6.23008	0.0048508
ENSECAT00000027092	CDC25B	cell division cycle 25B	26.1046	76.0801	4.6985	0.00157589
ENSECAT00000027154	CYP27B1	25-hydroxyvitamin D-1 alpha hydroxylase, mitochondrial	0.34161	0.696495	2.52685	0.00160065
ENSECAT00000027575	SNORD74	Small nucleolar RNA SNORD74	25.768	38.6038	2.25825	0.000607041
ENSECAT00000029415	SCARNA6	Small Cajal body specific RNA 6	17.8658	35.4615	2.07577	0.00261371

## Sheet: only D22-D28
name	Associated Gene Name	Description		D22	D28	FC	q-value
ENSECAT00000003798	LOC100063330	heterogeneous nuclear ribonucleoprotein A1-like		44.4659	89.4007	2.01055	0.00650231
ENSECAT00000007809		Uncharacterized		6.27431	2.78553	0.443958	0.008926
ENSECAT00000008638	BIRC5	baculoviral IAP repeat containing 5		0.189306	0.587282	3.1023	0.00928697
ENSECAT00000009176	QPRT	quinolinate phosphoribosyltransferase		1.10227	2.75757	2.50171	0.0095652
ENSECAT00000009485	WNT7A	wingless-type MMTV integration site family, member 7A		0.0681848	0.261157	3.83014	0.0104825
ENSECAT00000009893		Uncharacterized		3.10209	1.24789	0.402275	0.00912654
ENSECAT00000011407	RGAG1	retrotransposon gag domain containing 1		0.154315	0.0616605	0.399577	0.00905032
ENSECAT00000012466		chromosome P, clone XX-145J21		0.915511	0.335624	0.366597	0.0080655
ENSECAT00000012759	CLCN1	chloride channel, voltage-sensitive 1		0.732664	0.336223	0.458905	0.0101546
ENSECAT00000013698	ASRGL1	asparaginase like 1		37.966	18.4796	0.486741	0.0114745
ENSECAT00000014387	FBXO27	F-box protein 27		2.53683	7.03651	2.77374	0.00227562
ENSECAT00000014568	NCR1	Natural cytotoxicity triggering receptor 1; Uncharacterized protein		3.28433	15.4438	4.70229	0.0116444
ENSECAT00000019492		MHC class II region on chromosome ECA20		0.969229	0.466545	0.481357	0.0107045
ENSECAT00000019956		MHC class II region on chromosome ECA21		0.884451	0.397415	0.449335	0.0107014
ENSECAT00000020044	ANGPTL4	angiopoietin-like 4		13.8906	38.9482	2.80392	0.0113718
ENSECAT00000020521	CRYAA	Alpha-crystallin A chain Alpha-crystallin A chain, short form		10.6661	1.86209	0.17458	0.0111695
ENSECAT00000022940	RNF165	ring finger protein 165		0.0843019	0.214539	2.54489	0.0106502
ENSECAT00000026255	CASP1	caspase-1		0.971633	1.99918	2.05755	0.00949134
ENSECAT00000026796	MEGF10	multiple EGF-like-domains 10		0.0213125	0.0104396	0.489833	0.0113074
ENSECAT00000027282	eca-mir-23b	eca-mir-23b		86.0171	42.0027	0.488307	0.0108877
