# Supplementary material for: Transcriptional profiling of equine endometrium before, during and after capsule disintegration during normal pregnancy and after oxytocin-induced luteostasis in non-pregnant mares
Source: PLoS One. 2021 Oct 6;16(10):e0257161. doi: 10.1371/journal.pone.0257161 (PMC8494348; doi:10.1371/journal.pone.0257161)
Supplement: S2 Table — (XLSX) [file pone.0257161.s002.xlsx]

## Sheet: all 3
Transcript ID	Gene Name	Description	D20	ext	NOT	D20 vs. ext		D20 vs. NOT_ext		ext vs. NOT_ext
Transcript ID	Gene Name	Description			ext	FC	q-value	FC	q-value	FC	q-value
ENSECAT00000000788	CAMK2N1	calcium/calmodulin dependent protein kinase II inhibitor 1	318.308	724.267	2625.55	0.43949	0.000785557	0.121235	4.05694e-09	0.275854	4.97672e-08
ENSECAT00000009552	ZACN	zinc activated ligand-gated ion channel	2.6576	14.998	40.0607	0.177196	0.000860329	0.0663394	2.43134e-06	0.374383	9.62871e-05
ENSECAT00000010752	FNIP2	folliculin interacting protein 2	5.21961	2.56945	1.20915	2.03141	5.5339e-05	4.31677	1.41161e-06	2.12501	0.00508671
ENSECAT00000020363		solute carrier family 22 member 9	0.367029	0.987132	2.05646	0.371814	0.00117392	0.178476	1.00138e-05	0.480016	0.000503729
ENSECAT00000021618	CACNA1S	calcium channel, voltage-dependent, L type, alpha 1S subunit	0.0680841	0.0164503	0.136369	4.13877	0.00249037	0.499263	0.00384072	0.120631	0.000177245
ENSECAT00000021881	GPR83	G protein-coupled receptor 83	16.2489	8.07879	2.26923	2.0113	0.000169489	7.16052	1.77456e-05	3.56015	0.00782866
ENSECAT00000023397	MYRF	myelin regulatory factor	1.47122	3.0009	7.69492	0.490258	0.00199944	0.191193	7.3342e-07	0.389984	1.34086e-05

## Sheet: D20-OXT_ext + D20-OXT_NOT_ext
Transcript ID	Gene Name	Description	D20	ext	NOT	D20 vs. ext		D20 vs. NOT_ext
Transcript ID	Gene Name	Description	D20	ext	ext	FC	q-value	FC	q-value
ENSECAT00000000103	ZNF483	zinc finger protein 483	22.5792	10.1092	1.69714	2.23354	0.00239607	13.3043	0.000970717
ENSECAT00000000106	SNTG1	syntrophin, gamma 1	0.0541207	0.0247815	0.0200215	2.18392	0.000652194	2.70313	0.00175557
ENSECAT00000000152	ADAM2	ADAM metallopeptidase domain 2	0.170247	0.0588803	0.0271219	2.89141	0.000825823	6.2771	0.00128012
ENSECAT00000000329		clone CH241-121C14	0.0928971	0.0452624	0.0385012	2.05241	0.00184304	2.41284	0.00575665
ENSECAT00000000555			1.19337	0.413027	0.535241	2.88932	0.000183616	2.22959	0.00251748
ENSECAT00000000556	PROK2	prokineticin 2	2.88744	0.528097	0.192462	5.46762	0.00112742	15.0026	0.00349763
ENSECAT00000000569			2.7737	15.4063	16.3958	0.180037	0.000773814	0.169172	0.00322767
ENSECAT00000000675			0.488894	0.170743	0.17942	2.86333	8.76872e-05	2.72486	0.000262157
ENSECAT00000000700	CCDC152	coiled-coil domain containing 152	31.8336	14.8191	7.12519	2.14815	0.000785815	4.46776	0.000576208
ENSECAT00000000738		olfactory receptor 52I2	24.9358	8.92614	11.6318	2.79357	0.000207382	2.14376	0.00322515
ENSECAT00000000749	RICTOR	RPTOR independent companion of MTOR, complex 2	3.90055	1.60902	1.04209	2.42418	0.00019293	3.74301	0.000242274
ENSECAT00000000834	SOX12	SRY-box 12	17.7971	41.8039	77.8848	0.425727	0.00133468	0.228505	2.43345e-05
ENSECAT00000000867	DNHD1	dynein heavy chain domain 1	1.46333	0.730147	0.579023	2.00416	0.00179109	2.52724	0.00431404
ENSECAT00000000893			1.68936	0.62429	0.53203	2.70605	0.000379164	3.17531	0.00145069
ENSECAT00000001001	DDI2	DNA-damage inducible 1 homolog 2 (S. cerevisiae)	6.55	3.19855	1.58572	2.04781	0.000623779	4.13063	0.000376603
ENSECAT00000001280	TMEM145	transmembrane protein 145	3.37915	7.35763	7.58043	0.459272	0.00131985	0.445774	0.00602463
ENSECAT00000001627	PYURF	PIGY upstream reading frame	456.143	1307.89	1083.24	0.348762	0.000159635	0.421091	0.00429133
ENSECAT00000001783	PTP4A1	tyrosine phosphatase type IVA	12.6684	3.50663	2.80247	3.61271	0.00081932	4.52045	0.00342594
ENSECAT00000002285	BMP2K	BMP2 inducible kinase	259.823	113.093	101.299	2.29743	0.000422414	2.56492	0.00167787
ENSECAT00000002350	RMI1	RecQ mediated genome instability 1	59.1954	28.5509	26.3391	2.07333	0.000201788	2.24743	0.000714555
ENSECAT00000002605	C12orf55	chromosome 12 open reading frame 55	0.485767	0.193022	0.19094	2.51664	0.000247101	2.54409	0.00135413
ENSECAT00000002954	MEGF11	multiple EGF-like-domains 11	1.40533	0.577693	0.242513	2.43267	0.000623489	5.79488	0.000535645
ENSECAT00000002987	REV3L	REV3-like, polymerase (DNA directed), zeta, catalytic subunit	25.507	6.81569	4.13494	3.74239	0.000144668	6.16865	0.000260962
ENSECAT00000003003			0.707487	0.31924	0.267499	2.21616	0.00161349	2.64483	0.00524152
ENSECAT00000003058	AKAP5	A kinase (PRKA) anchor protein 5	14.2593	6.04848	5.79484	2.35751	0.000323032	2.46069	0.00160814
ENSECAT00000003386	PGK2	phosphoglycerate kinase 2	6.7657	32.6497	33.8595	0.207221	0.000360979	0.199817	0.00170887
ENSECAT00000003448	CYP8B1	cytochrome P450, family 8, subfamily B, polypeptide 1	3.33689	1.63762	1.00091	2.03765	0.00213956	3.33385	0.00264053
ENSECAT00000003686		Uncharacterized protein	0.726094	0.255175	0.251897	2.84547	0.000691579	2.8825	0.00406299
ENSECAT00000004065	C5orf54	chromosome 5 open reading frame 54	83.1021	30.3207	27.5923	2.74077	0.000217219	3.01179	0.000883853
ENSECAT00000004323	HIST1H2BB	histone cluster 1, H2bb	11.6602	4.8283	3.70987	2.41496	0.00171484	3.14301	0.00492406
ENSECAT00000004448	ZDBF2	zinc finger, DBF-type containing 2	3.22167	1.22063	0.440019	2.63936	0.00022782	7.32165	0.000147838
ENSECAT00000004458	SLC10A5	solute carrier family 10 (sodium/bile acid cotransporter family), member 5	12.9685	6.43431	5.88369	2.01552	0.000724871	2.20414	0.00288934
ENSECAT00000004587		Uncharacterized protein	0.569758	0.260445	0.193064	2.18763	0.00237697	2.95114	0.00545985
ENSECAT00000004725		chromosome P, clone XX-144B9	1.95947	7.0936	5.98747	0.276231	0.000293252	0.327262	0.00611826
ENSECAT00000004729	ENHO	energy homeostasis associated	80.8259	233.577	332.48	0.346035	0.000367075	0.2431	8.78626e-05
ENSECAT00000004842	PPIB	peptidylprolyl isomerase B	285.215	95.0964	54.7271	2.99922	0.00119944	5.21159	0.00273296
ENSECAT00000004852	MARS2	methionyl-tRNA synthetase 2, mitochondrial	1.49299	0.495591	0.422598	3.01255	5.10352e-05	3.53288	1.47163e-05
ENSECAT00000005017	PPIA	peptidylprolyl isomerase A	22.6653	65.0834	104.437	0.348251	0.000561609	0.217023	4.91899e-05
ENSECAT00000005045	ZNF30	zinc finger protein 30	198.614	99.136	96.3893	2.00345	5.90647e-05	2.06054	3.52776e-05
ENSECAT00000005058	C3orf38	chromosome 3 open reading frame 38	23.9953	9.62016	10.3015	2.49427	7.84427e-05	2.3293	0.000258719
ENSECAT00000005398	PPM1K	protein phosphatase, Mg2+/Mn2+ dependent, 1K	90.6003	34.5861	10.9781	2.61956	0.000530993	8.25282	0.00040425
ENSECAT00000005410		Uncharacterized protein	0.094556	0.0438145	0.0389398	2.1581	0.000937916	2.42826	0.00359876
ENSECAT00000005482	LEMD3	LEM domain containing 3	9.06991	4.44764	4.18809	2.03926	0.000254811	2.16564	0.00105939
ENSECAT00000005511	PRSS23	protease, serine, 23	250.224	90.1704	42.8337	2.77501	0.00118076	5.84176	0.00184775
ENSECAT00000005564	MT-ND1	NADH-ubiquinone oxidoreductase chain 1	2322.7	9475.06	9874.46	0.245139	0.000189759	0.235223	0.000703571
ENSECAT00000005584	ZBED6	zinc finger, BED-type containing 6	109.106	32.5796	35.6717	3.34891	7.31871e-05	3.05861	0.000177224
ENSECAT00000005839	MDM4	Mdm4 p53 binding protein homolog (mouse)	13.9996	5.03824	3.28565	2.77866	0.0012248	4.26082	0.00302171
ENSECAT00000005881	TMEM81	transmembrane protein 81	20.1316	9.56372	8.66916	2.10499	9.87995e-05	2.32221	0.000174882
ENSECAT00000005915	TLL1	tolloid-like 1	4.68457	1.76852	0.660066	2.64887	0.000816683	7.09712	0.000828324
ENSECAT00000005979	CATSPERB	catsper channel auxiliary subunit beta	7.82556	3.68789	0.533376	2.12196	0.000561165	14.6718	9.5914e-05
ENSECAT00000006055	DCP2	decapping mRNA 2	3.37805	1.63342	1.53477	2.06808	0.00030684	2.20101	0.00131298
ENSECAT00000006175	CEP44	centrosomal protein 44kDa	15.7455	7.78629	5.1301	2.0222	0.00032314	3.06923	0.000324438
ENSECAT00000006264	LEKR1	leucine, glutamate and lysine rich 1	1.12363	0.533929	0.320597	2.10446	0.00024121	3.50481	0.000184051
ENSECAT00000006419		short-chain dehydrogenase/reductase family 16C member 6	3.85324	1.86781	0.979	2.06298	0.00110929	3.93589	0.000891449
ENSECAT00000006585	PHC3	polyhomeotic homolog 3 (Drosophila)	2.20874	0.890402	0.633816	2.48061	0.000509007	3.48483	0.00113599
ENSECAT00000006663	NIPA2	non imprinted in Prader-Willi/Angelman syndrome 2	2.56764	5.86027	6.09209	0.438143	0.000612193	0.421471	0.00262694
ENSECAT00000006781		butyrophilin subfamily 3 member A3	0.401612	0.142977	0.137264	2.80892	0.000368126	2.92584	0.00201159
ENSECAT00000006795	RRM2B	ribonucleotide reductase M2 B (TP53 inducible)	2.71126	1.33611	1.31759	2.02922	0.000193577	2.05774	0.00095313
ENSECAT00000006810			0.798745	0.365196	0.378331	2.18717	0.000163374	2.11123	0.000953709
ENSECAT00000006893	INSIG2	insulin induced gene 2	82.2209	40.7127	4.81367	2.01954	0.0011379	17.0807	0.000171422
ENSECAT00000006930	CASP8AP2	caspase 8 associated protein 2	1.25603	0.482225	0.394183	2.60465	0.00100086	3.18641	0.00352723
ENSECAT00000006951	ATRX	chromatin remodeler	3.38959	0.939559	0.703883	3.60763	0.000210455	4.81556	0.00065489
ENSECAT00000007104	KBTBD8	kelch repeat and BTB (POZ) domain containing 8	0.932211	0.293639	0.3362	3.17468	5.76814e-05	2.77279	5.8778e-05
ENSECAT00000007109	ATP13A3	ATPase type 13A3	23.6378	9.50748	6.20074	2.48623	0.000121314	3.81209	0.000107898
ENSECAT00000007198	GEMIN6	gem (nuclear organelle) associated protein 6	14.5521	5.86527	6.85548	2.48105	6.49462e-05	2.12269	0.000222728
ENSECAT00000007430	ETNK1	ethanolamine kinase 1	8.36416	3.28055	2.74729	2.54962	0.000139018	3.04451	0.000310415
ENSECAT00000007511	SCARF2	scavenger receptor class F, member 2	16.639	34.6731	55.5093	0.479881	0.00264229	0.299751	0.000213985
ENSECAT00000007809			6.99235	3.21962	0.913941	2.17179	0.00171561	7.65077	0.000806623
ENSECAT00000007818	CCDC88A	coiled-coil domain containing 88A	1.32643	0.634823	0.589617	2.08945	0.000298176	2.24964	0.00121104
ENSECAT00000007855	COL19A1	collagen, type XIX, alpha 1	0.0360474	0.00512205	0.00495247	7.03768	0.00110718	7.27866	0.00638138
ENSECAT00000007882	NEBL	nebulette	10.1412	4.15083	2.84138	2.44317	7.25558e-05	3.5691	1.3596e-05
ENSECAT00000008004	LYST	lysosomal trafficking regulator	1.20133	0.445498	0.198871	2.6966	0.00204071	6.04076	0.00301761
ENSECAT00000008118		Uncharacterized protein	16.2445	42.8151	38.0276	0.37941	0.000173616	0.427176	0.00273336
ENSECAT00000008137	IPMK	inositol polyphosphate multikinase	1.70369	0.805328	0.695631	2.11552	0.000260069	2.44912	0.000754503
ENSECAT00000008208	RNF125	ring finger protein 125, E3 ubiquitin protein ligase	3.03308	1.381	0.815173	2.19629	8.8857e-05	3.72078	2.5709e-05
ENSECAT00000008298	C6orf52	chromosome 6 open reading frame 52	41.2736	20.2153	16.6317	2.0417	0.000469579	2.48163	0.00117854
ENSECAT00000008310	IL20RB	interleukin 20 receptor beta	0.265531	0.0683907	0.0564122	3.88257	0.000765449	4.70698	0.00346035
ENSECAT00000008388		chromosome P, clone XX-178I7	5.19811	2.41	0.788817	2.15689	0.000160397	6.58975	2.97741e-05
ENSECAT00000008409	TMEM245	transmembrane protein 245	11.236	5.60952	4.67873	2.00302	0.00012104	2.4015	0.000161666
ENSECAT00000008439		Uncharacterized protein	0.0431231	0.0153918	0.0116147	2.8017	0.000194246	3.71281	0.000463626
ENSECAT00000008488	NR2F2	nuclear receptor subfamily 2, group F, member 2	19.5577	42.4562	47.9774	0.460655	0.000246749	0.407644	0.000364326
ENSECAT00000008501	TMEM65	transmembrane protein 65	2.97867	1.21512	1.3751	2.45134	0.000126377	2.16615	0.000919628
ENSECAT00000008521	HMBOX1	homeobox containing 1	0.220991	0.0972548	0.0847242	2.27229	0.000121119	2.60836	0.000232546
ENSECAT00000008540	CEP350	centrosomal protein 350kDa	5.3073	2.60697	1.71072	2.03581	0.00012631	3.10237	6.64132e-05
ENSECAT00000008640	DNAJB14	DnaJ (Hsp40) homolog, subfamily B, member 14	9.35507	3.58284	3.36619	2.61107	0.000125414	2.77913	0.000384251
ENSECAT00000008684	KDM6A	lysine (K)-specific demethylase 6A	0.553145	0.198907	0.168867	2.78092	0.000290759	3.27562	0.00105726
ENSECAT00000008757	MFAP2	microfibrillar-associated protein 2	25.1408	50.9149	100.981	0.49378	0.00119095	0.248965	5.66403e-06
ENSECAT00000008777	XRN1	5'-3' exoribonuclease 1	4.76992	2.36568	1.37142	2.0163	0.000369424	3.47809	0.000265688
ENSECAT00000008816	ASCL3	achaete-scute complex homolog 3 (Drosophila)	1.21373	0.388452	0.419002	3.12454	0.000323088	2.89673	0.00237652
ENSECAT00000008818	EXPH5	exophilin 5	3.59259	1.61961	1.1222	2.21819	0.00226205	3.20138	0.00458074
ENSECAT00000008838	LMOD3	leiomodin 3 (fetal)	3.37223	1.64712	0.719468	2.04735	0.000786075	4.68712	0.000394899
ENSECAT00000008846	KLHL28	kelch-like family member 28	19.0583	8.33612	5.78762	2.28623	0.000124601	3.29294	0.000109515
ENSECAT00000008871	CST3	cystatin C	124.89	285.385	316.757	0.43762	0.00020253	0.394277	0.000354524
ENSECAT00000008891	RPL31	ribosomal protein L31	240.131	1064.26	887.773	0.225632	9.1356e-05	0.270487	0.00116297
ENSECAT00000008951		fibrous sheath-interacting protein 2-like	0.941952	0.289764	0.15043	3.25076	0.00146041	6.26175	0.00337938
ENSECAT00000009036	UHMK1	U2AF homology motif (UHM) kinase 1	12.0274	4.95549	4.53426	2.42709	0.000126554	2.65256	0.000341306
ENSECAT00000009066	CISD1	CDGSH iron sulfur domain 1	17.3721	8.25133	6.08523	2.10537	7.23757e-05	2.85479	1.22937e-05
ENSECAT00000009205	PCP4L1	Purkinje cell protein 4 like 1	2.46464	8.85106	10.0102	0.278457	0.000672926	0.246212	0.00164752
ENSECAT00000009242	TEAD1	TEA domain family member 1 (SV40 transcriptional enhancer factor)	0.91502	0.444495	0.457922	2.05856	0.000180686	1.9982	0.00108619
ENSECAT00000009357	ARL5B	ADP-ribosylation factor-like 5B	1.58878	0.686447	0.599242	2.3145	0.000117288	2.65132	0.000219045
ENSECAT00000009537		Uncharacterized protein	0.818261	0.199499	0.162933	4.10157	4.34962e-05	5.02208	9.46681e-06
ENSECAT00000009581	SEC61G	Sec61 gamma subunit	71.9946	30.5161	17.059	2.35923	0.000172851	4.22034	0.000129258
ENSECAT00000009589	UBE2D1	ubiquitin-conjugating enzyme E2 D1	7.28783	3.60727	3.56722	2.02032	0.000371082	2.043	0.00216514
ENSECAT00000009650	ZNF503	zinc finger protein 503	30.3359	67.6246	84.934	0.448593	0.00252202	0.357171	0.00226419
ENSECAT00000009702	LTA4H	leukotriene A4 hydrolase	79.0437	38.5797	24.2347	2.04884	0.0026869	3.26159	0.0037002
ENSECAT00000009773	SLC35F5	solute carrier family 35, member F5	19.1646	9.41129	8.37756	2.03634	0.000266822	2.28762	0.000853121
ENSECAT00000009788	NBEA	neurobeachin	0.334536	0.131915	0.145302	2.53599	0.000225882	2.30235	0.00187332
ENSECAT00000009857	RHOH	ras homolog family member H	14.599	5.89569	7.03736	2.47621	9.74694e-05	2.07449	0.000731088
ENSECAT00000009921	MTMR8	myotubularin related protein 8	1.96614	0.862961	0.908325	2.27836	0.000121952	2.16458	0.000586182
ENSECAT00000009963	APOA1	apolipoprotein A-I	11.5682	4.6992	1.18406	2.46174	0.000737462	9.76996	0.000403784
ENSECAT00000009981	N4BP2	NEDD4 binding protein 2	11.0968	4.72859	3.99922	2.34674	0.000173365	2.77474	0.00043556
ENSECAT00000010217	LOC100060547	microtubule-associated proteins 1A/1B light chain 3B	47.0686	20.6483	13.2559	2.27954	7.8866e-05	3.55077	2.56445e-05
ENSECAT00000010243	PTGS1	prostaglandin G/H synthase 1	20.3866	7.41127	4.28269	2.75076	0.0029124	4.76024	0.00616671
ENSECAT00000010292	KAT6A	K(lysine) acetyltransferase 6A	10.2987	4.07384	4.11138	2.52801	0.000217227	2.50493	0.00122908
ENSECAT00000010344	ZNF484	zinc finger protein 484	5.40319	1.98186	1.47939	2.72633	0.000189655	3.65232	0.000414005
ENSECAT00000010547	TBX19	T-box 19	0.279373	0.108508	0.0324414	2.57467	0.000610032	8.61162	0.000430867
ENSECAT00000010623	ZMYM1	zinc finger, MYM-type 1	34.7299	16.454	16.6401	2.11072	0.000133188	2.08712	0.000607272
ENSECAT00000010802	GRIA4	glutamate receptor, ionotropic, AMPA 4	0.0749432	0.0243892	0.0168831	3.07281	0.00102864	4.43896	0.00307685
ENSECAT00000010911	NFAT5	nuclear factor of activated T-cells 5, tonicity-responsive	13.7158	4.9119	1.90713	2.79237	0.00271037	7.19185	0.00392443
ENSECAT00000010939	GIPC2	GIPC PDZ domain containing family, member 2	7.68743	3.2569	2.69963	2.36035	7.37537e-05	2.84758	2.39225e-05
ENSECAT00000010984	CREG2	cellular repressor of E1A-stimulated genes 2	3.30159	1.42019	0.161509	2.32475	0.00201749	20.4422	0.000789468
ENSECAT00000011002	ACTN2	actinin, alpha 2	0.870099	0.320733	0.0373742	2.71284	0.00279058	23.2807	0.00212453
ENSECAT00000011045	ROCK2	Rho-associated, coiled-coil containing protein kinase 2	0.382532	0.0997575	0.0949971	3.83462	9.04518e-05	4.02678	0.000218001
ENSECAT00000011061	SLK	STE20-like kinase	40.5198	19.5466	11.7967	2.07298	0.000927119	3.43484	0.0010115
ENSECAT00000011258		IST1 homolog	1.45213	0.506256	0.674972	2.86836	0.000322746	2.15139	0.00535542
ENSECAT00000011309	MRPS35	mitochondrial ribosomal protein S35	3.93872	1.96734	1.90322	2.00205	9.54455e-05	2.06951	0.000228969
ENSECAT00000011531	ARHGEF38	Rho guanine nucleotide exchange factor 38	2.48242	0.936809	0.425853	2.64986	0.000339605	5.82928	0.000355491
ENSECAT00000011535	LTN1	listerin E3 ubiquitin protein ligase 1	11.3849	5.67265	4.21303	2.00698	9.58132e-05	2.7023	5.26841e-05
ENSECAT00000011550	ARHGEF38	Rho guanine nucleotide exchange factor 38	0.929784	0.460526	0.141262	2.01896	0.0020909	6.58196	0.000796548
ENSECAT00000011641	GLS	glutaminase	20.8488	9.70151	5.72904	2.14902	0.00246131	3.63914	0.00333231
ENSECAT00000011685	WDYHV1	WDYHV motif containing 1	14.7517	7.0712	4.41039	2.08616	0.00074407	3.34476	0.000858415
ENSECAT00000011860	SYTL5	synaptotagmin-like 5	0.635416	0.172379	0.0251619	3.68616	0.00309256	25.2531	0.0049834
ENSECAT00000012275	PHEX	phosphate regulating endopeptidase homolog, X-linked	0.042396	0.0196201	0.0148726	2.16084	0.000331044	2.85062	0.000643999
ENSECAT00000012406	NXPE1	neurexophilin and PC-esterase domain family, member 1	2.65392	0.979123	0.333003	2.71051	0.000333663	7.96967	0.000262367
ENSECAT00000012411	ZNF891	zinc finger protein 891	18.0601	6.26898	7.26693	2.88087	0.000163599	2.48525	0.00134099
ENSECAT00000012420	TCEAL7	transcription elongation factor A (SII)-like 7	6.85311	13.8234	18.9462	0.495762	0.00219439	0.361713	0.000696815
ENSECAT00000012545	AGL	glycogen debranching enzyme	11.3215	5.46715	3.82449	2.07083	0.000347612	2.96027	0.00047861
ENSECAT00000012722	C5orf42	chromosome 5 open reading frame 42	1.07856	0.35872	0.279144	3.00668	0.00159111	3.8638	0.00568084
ENSECAT00000012726	C18orf54	chromosome 18 open reading frame 54	2.19748	0.815008	1.01055	2.69627	0.000371413	2.17454	0.0050627
ENSECAT00000012822		Uncharacterized protein	0.490292	0.179076	0.198518	2.7379	0.000211255	2.46976	0.00168073
ENSECAT00000013212		Uncharacterized protein	0.504492	0.113474	0.00761942	4.4459	0.0024439	66.2114	0.00460479
ENSECAT00000013264		Uncharacterized protein	0.582212	0.227909	0.146224	2.55458	0.000797444	3.98164	0.00158855
ENSECAT00000013293			0.684151	0.313086	0.225245	2.18519	0.000670517	3.03736	0.00126104
ENSECAT00000013308	TMEM209	transmembrane protein 209	15.9584	6.29825	5.20277	2.53378	0.000126645	3.06728	0.000245099
ENSECAT00000013311	ZMAT3	zinc finger, matrin-type 3	1.41375	0.653127	0.364868	2.16458	0.00259772	3.87468	0.00325265
ENSECAT00000013321	MIF	macrophage migration inhibitory factor	274.05	605.569	708.427	0.45255	0.000395097	0.386843	0.000483916
ENSECAT00000013380	RIF1	RAP1 interacting factor homolog (yeast)	8.11373	4.06055	3.74915	1.99818	0.000215678	2.16415	0.000754425
ENSECAT00000013385			2.35422	1.01623	0.598996	2.31663	0.00123096	3.93028	0.00181493
ENSECAT00000013426	KRT39	keratin 39	0.492433	0.12849	0.136841	3.83245	0.000313642	3.59858	0.00213543
ENSECAT00000013438	TMED7	transmembrane emp24 domain-containing protein 7	34.922	16.1261	13.8035	2.16555	0.000298505	2.52993	0.00089099
ENSECAT00000013533	SLCO1B3	solute carrier organic anion transporter family member 1B3	1.5861	0.727443	0.70661	2.18038	0.00029455	2.24466	0.00151088
ENSECAT00000013534	PLXNA4	plexin A4	0.226559	0.530908	0.544936	0.42674	0.00062545	0.415754	0.00304966
ENSECAT00000013697	DDX39B	DExD-box helicase 39B	7.72659	16.8376	22.9965	0.458888	0.00029857	0.335989	5.60832e-05
ENSECAT00000013727	ZNF471	zinc finger protein 471	11.4143	4.82766	4.50422	2.36436	7.04091e-05	2.53414	5.73804e-05
ENSECAT00000013741	RPS24	ribosomal protein S24	1336.56	3299.64	3253.07	0.405064	0.000365869	0.410863	0.00257272
ENSECAT00000013786	FSD1L	fibronectin type III and SPRY domain containing 1-like	2.91284	1.3049	0.9701	2.23223	0.000826145	3.00262	0.00183809
ENSECAT00000014031		dol-P-Glc:Glc(2)Man(9)GlcNAc(2)-PP-Dol alpha-1,2-glucosyltransferase	16.1199	5.57633	6.63951	2.89076	0.000126998	2.42787	0.00100445
ENSECAT00000014109	LCOR	ligand dependent nuclear receptor corepressor	1.00454	0.440348	0.379204	2.28124	0.000226261	2.64907	0.000675183
ENSECAT00000014248	SYNE2	spectrin repeat containing nuclear envelope protein 2	0.370255	0.136902	0.0757448	2.70453	0.00239852	4.88819	0.00466568
ENSECAT00000014253	ATP6V1E2	ATPase, H+ transporting, lysosomal 31kDa, V1 subunit E2	0.529943	1.14041	1.42011	0.464695	0.0019515	0.373171	0.00168402
ENSECAT00000014486	ATP1B4	ATPase, Na+/K+ transporting, beta 4 polypeptide	0.332987	0.146027	0.0694723	2.28032	0.000218165	4.79309	0.000122998
ENSECAT00000014548			1.10267	10.7459	9.06557	0.102613	0.000193985	0.121632	0.00309048
ENSECAT00000014575	RXFP1	relaxin/insulin-like family peptide receptor 1	82.2209	31.4219	21.2388	2.61668	2.91581e-05	3.87127	2.12834e-06
ENSECAT00000014605	GOLT1B	golgi transport 1B	14.0774	6.88966	5.60432	2.04326	0.00011281	2.51187	0.000117725
ENSECAT00000014900	SLC30A7	solute carrier family 30 (zinc transporter), member 7	3.23477	1.48382	0.984199	2.18003	6.7876e-05	3.28671	1.75318e-05
ENSECAT00000015059	TAF7L	TAF7-like RNA polymerase II, TATA box binding protein (TBP)-associated factor, 50kDa	0.157102	0.0460288	0.0506858	3.41311	0.000449184	3.09952	0.00347171
ENSECAT00000015072	ZNF438	zinc finger protein 438	10.8237	3.9742	4.192	2.72348	0.00025298	2.58198	0.00174849
ENSECAT00000015251	SLC22A13	solute carrier family 22 (organic anion transporter), member 13	0.493658	0.157322	0.0643957	3.13787	7.77093e-05	7.666	2.75793e-05
ENSECAT00000015337		Uncharacterized protein	0.535447	0.0667551	0.0163802	8.02106	0.000193127	32.6886	0.000537827
ENSECAT00000015380	MCTS1	malignant T cell amplified sequence 1	18.4147	8.34587	9.02507	2.20644	0.000149225	2.04039	0.00104491
ENSECAT00000015401	OC90	otoconin 90	0.19804	0.0978325	0.0662224	2.02428	0.00252994	2.99053	0.00401087
ENSECAT00000015447	BBS4	Bardet-Biedl syndrome 4	5.40364	1.37017	1.21331	3.94376	0.000162565	4.45364	0.000607458
ENSECAT00000015757	BTBD8	BTB (POZ) domain containing 8	0.380795	0.130942	0.0940049	2.90811	0.00052764	4.0508	0.00150372
ENSECAT00000015763	OFD1	oral-facial-digital syndrome 1	5.26732	2.4133	2.43619	2.18263	0.00062112	2.16211	0.00398413
ENSECAT00000015841	INO80D	INO80 complex subunit D	1.13264	0.437913	0.326068	2.58646	0.000277468	3.47364	0.000665517
ENSECAT00000015963	STX17	syntaxin 17	4.60341	2.25034	1.48167	2.04565	0.000148366	3.10692	9.58186e-05
ENSECAT00000015996	CCNG1	cyclin G1	369.133	52.9425	9.45838	6.97234	0.00049481	39.0271	0.00148105
ENSECAT00000016020	SLC38A2	solute carrier family 38, member 2	286.985	137.892	41.9973	2.08123	0.000190359	6.83341	3.10692e-05
ENSECAT00000016041			0.596638	0.249608	0.169488	2.3903	0.00039517	3.52024	0.000718576
ENSECAT00000016075	LOC100064287	cytochrome P450 4B1	0.284313	0.122015	0.0882981	2.33015	0.000918157	3.21992	0.00208487
ENSECAT00000016118			6.42615	2.61601	1.74187	2.45647	0.000784668	3.68922	0.00157066
ENSECAT00000016121			2.99873	0.867346	0.191082	3.45736	0.00122301	15.6934	0.00175509
ENSECAT00000016184	FAM184A	family with sequence similarity 184, member A	3.8951	1.87959	0.626713	2.07231	0.00115013	6.21513	0.000455829
ENSECAT00000016553	FGD4	FYVE, RhoGEF and PH domain containing 4	3.17015	1.28943	0.917467	2.45857	0.0001689	3.45533	0.000256781
ENSECAT00000016630	ABI1	abl-interactor 1	3.38507	1.31397	1.42155	2.57621	0.000494833	2.38125	0.00403227
ENSECAT00000016840	SLC19A2	solute carrier family 19 (thiamine transporter), member 2	49.4683	23.9011	22.3924	2.06971	0.000587641	2.20915	0.00266263
ENSECAT00000016917	RPL13A	ribosomal protein L13a	234.194	1044.89	816.867	0.224133	0.000144559	0.286697	0.00420589
ENSECAT00000017042	LOC100062658	polycomb group RING finger protein 5	3.31391	1.41947	1.03114	2.33461	0.000184157	3.21384	0.000282391
ENSECAT00000017051	HPS5	Hermansky-Pudlak syndrome 5	31.3201	15.058	12.5354	2.07996	7.05937e-05	2.49852	4.22755e-05
ENSECAT00000017071	NWD1	NACHT and WD repeat domain containing 1	0.0874805	0.0215866	0.0310414	4.05255	0.000269302	2.81819	0.00368909
ENSECAT00000017172	POMC	proopiomelanocortin	0.591379	1.45988	2.05747	0.405087	0.000832951	0.28743	0.000225746
ENSECAT00000017261		olfactory receptor 13A1	1.22442	3.94277	4.63862	0.31055	0.00103254	0.263963	0.0018839
ENSECAT00000017341	TFB2M	transcription factor B2, mitochondrial	16.6199	8.02193	6.59551	2.07181	9.51733e-05	2.51988	9.26299e-05
ENSECAT00000017369	C5orf30	chromosome 5 open reading frame 30	6.43695	2.22468	1.79066	2.89342	0.000796476	3.59474	0.00292916
ENSECAT00000017386	RAP1A	ras-related protein Rap-1A	8.32407	3.82439	3.50514	2.17657	8.59717e-05	2.37482	0.000125862
ENSECAT00000017406			3.07172	15.9361	20.0786	0.192751	0.00118252	0.152985	0.00164107
ENSECAT00000017477	RORA	RAR-related orphan receptor A	1.03395	0.460725	0.182734	2.24419	0.000317553	5.65823	0.000148324
ENSECAT00000017530	THAP9	THAP domain containing 9	7.6361	3.80504	2.95629	2.00684	0.000116243	2.583	0.000100815
ENSECAT00000017724	C17orf104	chromosome 17 open reading frame 104	9.90349	4.87472	4.33303	2.0316	0.00019524	2.28558	0.000559446
ENSECAT00000017757	FGFR1OP2	FGFR1 oncogene partner 2	15.4913	6.95431	5.07351	2.22759	0.000136901	3.05338	0.000151121
ENSECAT00000017832	MYO9A	myosin IXA	2.34581	0.67399	0.195327	3.48049	0.000133776	12.0097	9.87849e-05
ENSECAT00000017887	IL36G	interleukin 36, gamma	41.303	10.7897	0.33674	3.828	0.00210781	122.655	0.00293588
ENSECAT00000017969	BSND	Bartter syndrome, infantile, with sensorineural deafness (Barttin)	0.936607	0.376221	0.128489	2.48951	0.00134989	7.28942	0.00115556
ENSECAT00000017995		membrane-spanning 4-domains subfamily A member 4A	0.551465	1.20961	1.41925	0.455903	9.47837e-05	0.388561	3.72355e-05
ENSECAT00000018020	CPEB4	cytoplasmic polyadenylation element binding protein 4	12.2424	6.08427	2.30902	2.01213	0.000298592	5.30198	7.5032e-05
ENSECAT00000018037	MATN3	matrilin 3	0.257883	0.110636	0.0741405	2.33092	0.000591023	3.4783	0.00104335
ENSECAT00000018100	FAM177B	family with sequence similarity 177, member B	0.32559	0.131574	0.0193681	2.47458	0.000740795	16.8106	0.000304511
ENSECAT00000018318	FNIP1	folliculin interacting protein 1	5.09155	2.50006	1.60047	2.03657	7.93407e-05	3.18128	1.91416e-05
ENSECAT00000018353	DRG1	developmentally regulated GTP binding protein 1	4.38202	1.00364	0.816494	4.36614	0.00127196	5.36687	0.00583358
ENSECAT00000018656	ZDHHC15	zinc finger, DHHC-type containing 15	2.47691	1.02838	1.02734	2.40856	0.000145311	2.41098	0.000637816
ENSECAT00000018830	KRT2	keratin 2	2.21554	0.884293	0.70719	2.50544	0.000724943	3.13288	0.00228279
ENSECAT00000018942	JOSD1	Josephin domain containing 1	25.2924	7.00916	6.27374	3.60847	6.9798e-05	4.03146	6.24061e-05
ENSECAT00000019011		leukocyte immunoglobulin-like receptor subfamily B member 4	0.655871	1.67268	1.89642	0.392107	0.00157121	0.345847	0.0035445
ENSECAT00000019019	HSF5	heat shock transcription factor family member 5	0.874432	0.432421	0.36567	2.02218	0.000934393	2.39131	0.00275432
ENSECAT00000019060	SEH1L	SEH1-like (S. cerevisiae)	19.2337	9.37929	8.54746	2.05065	7.03862e-05	2.25022	4.62e-05
ENSECAT00000019087	SESN3	sestrin 3	3.13597	1.55602	1.21711	2.01538	0.000977077	2.57656	0.00216223
ENSECAT00000019175	FABP9	fatty acid binding protein 9	6.48094	27.7377	38.8681	0.233651	0.0014867	0.166742	0.000948129
ENSECAT00000019241	VPS13C	vacuolar protein sorting 13 homolog C (S. cerevisiae)	1.39864	0.608739	0.433513	2.2976	0.00118382	3.2263	0.00257637
ENSECAT00000019333			2.87822	0.165294	0.196518	17.4127	0.00098933	14.646	0.00623109
ENSECAT00000019492			0.785766	0.353493	0.267996	2.22286	0.00182322	2.93201	0.0045534
ENSECAT00000019651	SLX4IP	SLX4 interacting protein	5.14462	2.34206	2.11774	2.19662	9.79503e-05	2.4293	0.000177354
ENSECAT00000019688	C5	complement C5	0.115088	0.0516175	0.0415141	2.22964	0.00141971	2.77227	0.00415308
ENSECAT00000019694	CDC42BPA	CDC42 binding protein kinase alpha	0.239792	0.104628	0.0955228	2.29185	0.000252794	2.51031	0.000987927
ENSECAT00000019718		biogenesis of lysosomal organelles complex 1 subunit 6	6.33278	2.44245	2.94902	2.5928	7.6094e-05	2.14742	0.000163726
ENSECAT00000019719	RGS20	regulator of G-protein signaling 20	0.332133	0.148565	0.13334	2.2356	0.000234289	2.49087	0.000816952
ENSECAT00000019749	PP2D1	protein phosphatase 2C-like domain containing 1	0.474307	0.220399	0.215797	2.15203	0.000192062	2.19793	0.000906401
ENSECAT00000019751	TM4SF18	transmembrane 4 L six family member 18	4.38301	2.00189	1.4568	2.18943	0.00172125	3.00865	0.00376929
ENSECAT00000019777	EDEM3	ER degradation enhancer, mannosidase alpha-like 3	13.273	6.55271	2.78333	2.02557	0.000128612	4.76875	2.11206e-05
ENSECAT00000019830	TRPM7	transient receptor potential cation channel, subfamily M, member 7	1.19454	0.391626	0.304159	3.05019	0.000146176	3.92734	0.000329018
ENSECAT00000019844			0.62677	0.232604	0.272929	2.69457	7.29193e-05	2.29646	0.000171932
ENSECAT00000019870			10.5754	24.6315	35.6495	0.429345	0.000584438	0.296649	9.23275e-05
ENSECAT00000019952	PREX2	phosphatidylinositol-3,4,5-trisphosphate-dependent Rac exchange factor 2	8.71486	3.68595	0.967433	2.36435	0.000540007	9.00823	0.000237822
ENSECAT00000019964			0.669922	0.119829	0.284249	5.59066	6.83866e-05	2.35682	0.000775044
ENSECAT00000020013	TROVE2	TROVE domain family, member 2	16.7316	8.29609	7.95572	2.01681	8.81497e-05	2.1031	0.000165841
ENSECAT00000020046	PPIA	peptidylprolyl isomerase A	172.776	709.291	1026.5	0.243589	0.000459483	0.168315	0.000152179
ENSECAT00000020089	RSL24D1	ribosomal L24 domain containing 1	2.21211	0.631974	0.696472	3.50032	0.000662978	3.17617	0.00496975
ENSECAT00000020108	FAM83A	family with sequence similarity 83, member A	0.153106	0.0624152	0.0202312	2.45303	0.000962796	7.56783	0.000695355
ENSECAT00000020191	CNST	consortin, connexin sorting protein	4.11972	1.96948	0.831385	2.09178	0.00304193	4.95525	0.00225457
ENSECAT00000020210		sialic acid-binding Ig-like lectin 8	0.329222	0.822479	0.924531	0.40028	0.00161018	0.356096	0.00384119
ENSECAT00000020315	KIF7	kinesin family member 7	3.84611	8.04209	11.2718	0.478248	0.00239761	0.341216	0.000691387
ENSECAT00000020429	XKRX	XK, Kell blood group complex subunit-related, X-linked	1.49296	0.482653	0.359607	3.09325	0.00029661	4.15166	0.000891666
ENSECAT00000020460	PHF7	PHD finger protein 7	31.588	13.8123	11.9799	2.28695	0.000130678	2.63674	0.000284033
ENSECAT00000020538	CDH18	cadherin 18, type 2	0.00838291	0.00388971	0.00288478	2.15515	0.00071579	2.90591	0.00144554
ENSECAT00000020643	KIF7	kinesin family member 7	6.16265	12.9853	16.3883	0.474587	0.00307061	0.376041	0.00254016
ENSECAT00000020644	PPP2R2A	protein phosphatase 2, regulatory subunit B, alpha	30.3421	14.7552	10.2219	2.05637	0.000491548	2.96834	0.000688218
ENSECAT00000020649	XPO4	exportin 4	4.49889	2.25117	2.03077	1.99847	9.36836e-05	2.21537	0.000133132
ENSECAT00000020704	FAM13A	family with sequence similarity 13, member A	0.428078	0.188075	0.155564	2.2761	0.00141746	2.75178	0.00459724
ENSECAT00000021125	ADIG	adipogenin	1.0677	0.41621	0.287894	2.56529	0.000214484	3.70865	0.000377452
ENSECAT00000021128	TMEM236	transmembrane protein 236	0.897374	0.253945	0.123217	3.53373	0.000133619	7.28285	0.000159428
ENSECAT00000021194	THOC5	THO complex 5	150.325	45.5545	71.7445	3.2999	0.000243077	2.09529	0.00629224
ENSECAT00000021206	SYNE2	spectrin repeat containing nuclear envelope protein 2	3.12717	1.29534	1.01054	2.41416	0.000468722	3.09456	0.00126552
ENSECAT00000021213	NFIX	nuclear factor I/X (CCAAT-binding transcription factor)	1.05413	2.26868	2.43676	0.464646	0.00170326	0.432596	0.00539824
ENSECAT00000021348	ATP1B3	ATPase, Na+/K+ transporting, beta 3 polypeptide	17.9062	48.4693	80.3085	0.369433	0.000203024	0.222967	6.47451e-06
ENSECAT00000021375	VPS13B	vacuolar protein sorting 13 homolog B (yeast)	0.295733	0.127097	0.101575	2.32682	0.000467348	2.91147	0.00128436
ENSECAT00000021472	ACOT13	acyl-CoA thioesterase 13	76.5344	156.188	157.197	0.490015	6.38095e-05	0.486871	6.24935e-06
ENSECAT00000021528	RAP2C	RAP2C, member of RAS oncogene family	31.0108	14.5886	10.3821	2.12568	0.000145447	2.98695	0.000134925
ENSECAT00000021584	CD302	CD302 molecule	3.98884	1.77456	1.91899	2.24778	0.00024343	2.07862	0.00203584
ENSECAT00000021640	SLC16A10	solute carrier family 16, member 10 (aromatic amino acid transporter)	2.26534	1.06128	0.9047	2.13453	0.000225825	2.50396	0.000594181
ENSECAT00000021706	ZP2	zona pellucida glycoprotein 2 (sperm receptor)	1.16663	0.391525	0.228304	2.9797	0.000195439	5.10999	0.000309398
ENSECAT00000021713	L2HGDH	L-2-hydroxyglutarate dehydrogenase	15.5998	7.0742	6.20288	2.20517	9.87787e-05	2.51493	0.000156305
ENSECAT00000021720	IL36RN	interleukin 36 receptor antagonist	1.54932	0.240931	0.01	6.43054	0.000836495	154.93	0.00210525
ENSECAT00000021828	LIFR	leukemia inhibitory factor receptor alpha	3.05377	0.846204	1.48211	3.60878	0.00017279	2.06042	0.00553559
ENSECAT00000021883	DENND1B	DENN/MADD domain containing 1B	4.21568	1.27749	1.39191	3.29996	9.45319e-05	3.0287	0.000366997
ENSECAT00000021994	MXRA8	matrix-remodelling associated 8	35.137	75.0736	107.712	0.468034	0.000306928	0.326214	3.14536e-05
ENSECAT00000022057	HOOK3	hook homolog 3 (Drosophila)	11.8052	4.71616	2.88285	2.50313	0.000127749	4.09496	0.000106111
ENSECAT00000022068	NBEAL1	neurobeachin-like 1	1.64375	0.740648	0.377668	2.21934	0.0023249	4.35236	0.00261786
ENSECAT00000022148	LSMEM1	leucine-rich single-pass membrane protein 1	0.639072	0.287248	0.247043	2.22481	0.00156337	2.58688	0.0054929
ENSECAT00000022169	CNGB3	cyclic nucleotide gated channel beta 3	1.54579	0.65605	0.447063	2.35621	0.00215076	3.45766	0.00463682
ENSECAT00000022224	PM20D2	peptidase M20 domain containing 2	9.61041	4.36013	2.92181	2.20416	0.000246646	3.28919	0.000307047
ENSECAT00000022255	ARL6	ADP-ribosylation factor-like 6	2.15165	1.00185	1.06119	2.14767	0.000126987	2.02757	0.000716471
ENSECAT00000022357	G2E3	G2/M-phase specific E3 ubiquitin protein ligase	11.7496	5.15141	4.80451	2.28084	0.000109674	2.44553	0.000243328
ENSECAT00000022424	PANK3	pantothenate kinase 3	11.3536	5.54246	3.25516	2.04847	0.00106867	3.48787	0.00106911
ENSECAT00000022468	PVALB	parvalbumin alpha	2.78049	0.920462	0.0457747	3.02075	0.00195204	60.7429	0.00160465
ENSECAT00000022513	KLHL24	kelch-like family member 24	36.7929	15.9915	10.5767	2.30078	7.05834e-05	3.47867	2.50369e-05
ENSECAT00000022674	SLC36A4	solute carrier family 36 (proton/amino acid symporter), member 4	4.88078	2.03365	1.15075	2.40001	0.000112406	4.2414	5.3474e-05
ENSECAT00000022686	RTN3	reticulon 3	0.609144	0.24072	0.133545	2.53051	0.0013909	4.56134	0.00229551
ENSECAT00000022692	FAM221A	family with sequence similarity 221, member A	7.27834	3.60836	2.06526	2.01708	0.000298513	3.52417	0.000186749
ENSECAT00000022786			24.9943	5.38704	5.20736	4.63972	0.000843996	4.79981	0.00490897
ENSECAT00000022809	DNAPK	DNA-dependent protein kinase catalytic subunit	1.01064	0.489767	0.375819	2.06352	0.000140167	2.68917	0.000159513
ENSECAT00000022883	TGDS	TDP-glucose 4,6-dehydratase	23.528	11.7012	6.1602	2.01074	0.000246984	3.81936	0.000111765
ENSECAT00000022995	CKAP2L	cytoskeleton associated protein 2-like	2.13253	0.914163	0.937139	2.33277	0.000162397	2.27557	0.000875136
ENSECAT00000023022	COBL	cordon-bleu WH2 repeat protein	1.18908	0.456348	0.398772	2.60565	0.000138514	2.98186	0.000364711
ENSECAT00000023042	SGMS2	sphingomyelin synthase 2	5.19519	2.45228	1.12151	2.11851	0.00025978	4.63233	0.00011124
ENSECAT00000023126	FAM98A	family with sequence similarity 98, member A	43.8594	21.5842	14.3243	2.03202	7.77809e-05	3.06189	2.27599e-05
ENSECAT00000023172	MAP3K2	mitogen-activated protein kinase kinase kinase 2	1.82536	0.694183	0.470446	2.6295	0.000211788	3.88006	0.000369735
ENSECAT00000023234	KIAA1919	KIAA1919	11.1879	3.8125	3.7179	2.93453	0.000126637	3.00919	0.000473797
ENSECAT00000023264	LRRC39	leucine rich repeat containing 39	8.13983	3.81505	1.96515	2.13361	0.000121421	4.1421	3.57688e-05
ENSECAT00000023294	KDM5A	lysine (K)-specific demethylase 5A	3.48406	1.72689	1.26733	2.01754	0.000155227	2.74914	0.000149585
ENSECAT00000023296	RBM41	RNA binding motif protein 41	1.95833	0.839487	0.849722	2.33277	0.000730044	2.30467	0.00464794
ENSECAT00000023310	PTAR1	protein prenyltransferase alpha subunit repeat containing 1	1.32337	0.452336	0.419314	2.92563	0.000189536	3.15603	0.000774557
ENSECAT00000023331	CCDC168	coiled-coil domain containing 168	1.66982	0.546222	0.473649	3.05703	0.00138987	3.52543	0.00610385
ENSECAT00000023360	C1QL3	complement component 1, q subcomponent-like 3	1.00556	0.462393	0.43293	2.1747	0.000109294	2.32269	0.000239393
ENSECAT00000023478	ASB9	ankyrin repeat and SOCS box containing 9	0.222632	0.108182	0.0848605	2.05794	0.00150332	2.6235	0.00363083
ENSECAT00000023479	GRID2	glutamate receptor, ionotropic, delta 2	0.016955	0.00689893	0.00637122	2.45763	0.00134755	2.66119	0.0062349
ENSECAT00000023601	PRR14L	proline rich 14 like	8.70617	3.84967	4.21804	2.26154	0.000160946	2.06403	0.00122724
ENSECAT00000023780	LNPEP	leucyl/cystinyl aminopeptidase	5.04051	2.03944	1.45849	2.47152	0.000390867	3.45597	0.000864351
ENSECAT00000023806	LRRC4C	leucine rich repeat containing 4C	0.071777	0.1441	0.165646	0.498104	0.00288905	0.433317	0.00496891
ENSECAT00000023825	C3orf33	chromosome 3 open reading frame 33	35.6407	17.8396	17.1342	1.99784	0.00011754	2.08009	0.000325087
ENSECAT00000023851	MTR	5-methyltetrahydrofolate-homocysteine methyltransferase	3.59835	1.69288	0.943462	2.12557	0.00019377	3.81398	0.000111179
ENSECAT00000023922	TKTL1	transketolase-like 1	0.170308	0.083318	0.0310247	2.04407	0.00145996	5.48944	0.000678938
ENSECAT00000024040	SLC33A1	solute carrier family 33 (acetyl-CoA transporter), member 1	43.5425	20.1829	15.1982	2.1574	0.000143381	2.86498	0.00016994
ENSECAT00000024103	TM2D3	TM2 domain containing 3	23.323	11.6085	10.2357	2.00913	0.00019307	2.27859	0.000508052
ENSECAT00000024207	NDST3	N-deacetylase/N-sulfotransferase (heparan glucosaminyl) 3	0.159989	0.0691164	0.0658378	2.31478	0.000121085	2.43005	0.000364463
ENSECAT00000024369	AKAP11	A-kinase anchoring protein 11	2.15312	0.776846	0.551818	2.77162	0.000491308	3.90187	0.00128839
ENSECAT00000024455	PXDNL	peroxidasin homolog (Drosophila)-like	0.754293	0.370621	0.107778	2.03521	0.00057155	6.99859	0.000136097
ENSECAT00000024480	HADHB	hydroxyacyl-CoA dehydrogenase trifunctional multienzyme complex subunit beta	13.6049	6.50091	6.56848	2.09276	0.000138882	2.07123	0.000640818
ENSECAT00000024650	PLD1	phospholipase D1, phosphatidylcholine-specific	2.847	1.33731	0.412672	2.12891	0.000773733	6.89893	0.000281037
ENSECAT00000024702	USP45	ubiquitin specific peptidase 45	1.17235	0.550888	0.556893	2.1281	0.000119105	2.10516	0.000464163
ENSECAT00000024717	LYRM7	LYR motif containing 7	5.91498	2.61867	2.66107	2.25877	0.000421475	2.22278	0.00277335
ENSECAT00000024784			1.06711	0.313367	0.170781	3.40531	9.46637e-05	6.24843	8.11312e-05
ENSECAT00000024816	GDPD4	glycerophosphodiester phosphodiesterase domain containing 4	0.137401	0.0164981	0.0139537	8.32825	0.000873055	9.84689	0.00476999
ENSECAT00000024883	CD109	CD109 molecule	9.7566	4.57345	3.18704	2.13331	0.00170802	3.06133	0.0031769
ENSECAT00000024930		chromosome Y, clone XX-131N23	1.26458	0.619068	0.431396	2.04272	0.000387855	2.93138	0.000521287
ENSECAT00000025113	LOC100053149	lymphocyte antigen 6 family member G6C	555.81	167.492	2.12251	3.31843	0.0031536	261.865	0.00345096
ENSECAT00000025157	GPR19	G protein-coupled receptor 19	0.756816	0.374511	0.209686	2.02081	0.00139767	3.60928	0.00127263
ENSECAT00000025336	RBM15	RNA binding motif protein 15	54.4413	26.3199	17.2305	2.06844	0.000189807	3.15959	0.00015422
ENSECAT00000025391	MED13L	mediator complex subunit 13-like	1.46186	0.61109	0.371667	2.39223	0.00011537	3.93327	6.9004e-05
ENSECAT00000025415	COL24A1	collagen, type XXIV, alpha 1	0.0651692	0.0304106	0.0309383	2.14298	0.000975832	2.10642	0.00625759
ENSECAT00000025575		Uncharacterized protein	0.392639	0.121949	0.0695737	3.2197	0.00065207	5.6435	0.00150953
ENSECAT00000025817	KLF14	Kruppel like factor 14	2.88691	19.9623	35.9	0.144618	0.000340693	0.0804155	2.32249e-05
ENSECAT00000025852	MAP2	microtubule-associated protein 2	5.05981	2.45225	1.90542	2.06334	0.00111448	2.65549	0.00253716
ENSECAT00000025875	TTBK2	tau tubulin kinase 2	0.191303	0.0571701	0.057691	3.3462	0.000361352	3.31599	0.00228275
ENSECAT00000025896	AADAC	arylacetamide deacetylase	94.9176	42.9675	8.38155	2.20906	0.000947552	11.3246	0.000294002
ENSECAT00000025915	ZPBP2	zona pellucida binding protein 2	1.87831	0.799279	0.782871	2.35	0.000391272	2.39925	0.00223208
ENSECAT00000026045	UCHL3	ubiquitin carboxyl-terminal esterase L3 (ubiquitin thiolesterase)	1.6216	0.627341	0.432786	2.58488	0.000168962	3.74689	0.000259743
ENSECAT00000026071	ALDH1L2	aldehyde dehydrogenase 1 family, member L2	1.48069	0.727761	0.164406	2.03458	0.00147685	9.00629	0.000389989
ENSECAT00000026146			0.650342	0.27598	0.199988	2.35648	0.000508268	3.2519	0.0010905
ENSECAT00000026236	BRIP1	BRCA1 interacting protein C-terminal helicase 1	0.145437	0.0609682	0.0690674	2.38546	0.000612463	2.10573	0.00613835
ENSECAT00000026302	PLAC8L1	PLAC8-like 1	2.7709	1.30712	0.343683	2.11984	0.000149661	8.06235	1.79686e-05
ENSECAT00000026342	ADAM18	ADAM metallopeptidase domain 18	0.246377	0.119809	0.0296055	2.05641	0.00100984	8.32198	0.00026339
ENSECAT00000026361	LYSMD3	LysM, putative peptidoglycan-binding, domain containing 3	44.3827	19.7045	8.75603	2.25242	0.000101727	5.06881	2.14423e-05
ENSECAT00000026417		Uncharacterized protein	0.150793	0.0542683	0.0249687	2.77866	0.00243478	6.03929	0.0040309
ENSECAT00000026452			0.954177	0.362093	0.30692	2.63517	9.01815e-05	3.10888	0.000127168
ENSECAT00000026608	TTLL7	tubulin tyrosine ligase-like family, member 7	0.303127	0.128069	0.145745	2.36691	0.00036674	2.07984	0.00398463
ENSECAT00000026734	LOC100065169	zinc finger protein 709	18.3442	8.66222	8.26921	2.11773	0.000333429	2.21838	0.00159881
ENSECAT00000026878		cytochrome P450 2C23	0.160306	0.0793081	0.0356372	2.02131	0.00147733	4.49828	0.000884978
ENSECAT00000027009	C17orf78	chromosome 17 open reading frame 78	0.63057	0.28478	0.197405	2.21423	0.00115062	3.1943	0.00218378
ENSECAT00000027147	PRPF8	pre-mRNA processing factor 8	20.6482	73.5957	72.2623	0.280562	0.000194276	0.285739	0.0011983
ENSECAT00000027155	MYH3	myosin, heavy chain 3, skeletal muscle, embryonic	5.23088	1.80526	1.06193	2.89757	0.00193062	4.92581	0.00444192
ENSECAT00000027211	SNORD17	Small nucleolar RNA SNORD17	177.876	52.016	14.615	3.41963	0.000693441	12.1708	0.000988897
ENSECAT00000027355	SNORD35	Small nucleolar RNA SNORD35	23.8898	10.0842	7.72086	2.36903	0.00122748	3.0942	0.0033875
ENSECAT00000027374	SNORD79	Small nucleolar RNA SNORD79	72.0037	26.0431	16.8357	2.76479	0.00187558	4.27685	0.00462278
ENSECAT00000027390	U6	U6 spliceosomal RNA	8.4354	23.0191	25.5645	0.366452	0.00145099	0.329965	0.0039617
ENSECAT00000027395	eca-mir-29c-2	eca-mir-29c-2	175.714	41.6829	12.1197	4.2155	0.00148108	14.4982	0.00333218
ENSECAT00000027421	eca-mir-219-1	eca-mir-219-1	8.86636	37.7537	48.2673	0.234848	0.00044921	0.183693	0.000430623
ENSECAT00000027520	U6	U6 spliceosomal RNA	9.34543	31.1701	37.5359	0.29982	0.000102645	0.248973	5.1336e-05
ENSECAT00000027531	SNORA9	Small nucleolar RNA SNORA9	36.0138	9.46409	17.8628	3.80531	0.000136018	2.01613	0.00501633
ENSECAT00000027575	SNORD74	Small nucleolar RNA SNORD74	62.3584	23.4631	16.0768	2.65772	0.000116001	3.87877	0.000121667
ENSECAT00000027677	U6	U6 spliceosomal RNA	9.67677	23.8184	21.9426	0.406274	0.000521663	0.441003	0.00643821
ENSECAT00000027863	U6	U6 spliceosomal RNA	10.6085	24.1996	25.4538	0.438374	0.000702178	0.416774	0.00269384
ENSECAT00000028329	eca-mir-1282	eca-mir-1282	2986.58	6143.87	6252.68	0.486106	0.00016274	0.477647	0.000628628
ENSECAT00000028336	SNORA21	Small nucleolar RNA SNORA21	506.529	1572.75	1972.68	0.322065	0.00091082	0.256772	0.000966924
ENSECAT00000028685	SNORD19	Small nucleolar RNA SNORD19	127.497	50.8401	50.077	2.50779	0.000816851	2.54601	0.00472072
ENSECAT00000028849	TMEM41B	transmembrane protein 41B	23.3525	10.8384	8.4431	2.15462	0.000168811	2.76587	0.000262229
ENSECAT00000028957	STPG2	sperm-tail PG-rich repeat containing 2	0.0665747	0.031561	0.0250942	2.1094	0.000270941	2.653	0.000565888
ENSECAT00000029039	SLC10A7	solute carrier family 10 (sodium/bile acid cotransporter family), member 7	0.811313	0.377528	0.213402	2.14901	0.000115552	3.80181	3.98779e-05
ENSECAT00000029058	LRRC69	leucine rich repeat containing 69	0.783188	0.326531	0.169617	2.39851	0.000415992	4.61737	0.000433333
ENSECAT00000029132	EFCAB8	EF-hand calcium binding domain 8	4.50008	2.2101	0.669322	2.03615	0.000891722	6.72335	0.000262138
ENSECAT00000029260	ACA64	Small nucleolar RNA ACA64	40.1448	81.5935	81.4846	0.49201	0.000323468	0.492667	0.00196803
ENSECAT00000029273	SNORA81	Small nucleolar RNA SNORA81	220.396	731.506	919	0.30129	0.0014838	0.239821	0.00178067
ENSECAT00000029415	SCARNA6	Small Cajal body specific RNA 6	30.5076	12.5281	9.63857	2.43513	0.000441261	3.16516	0.0011468
ENSECAT00000029428	SCARNA13	Small Cajal body specific RNA 13	21.1126	6.62005	6.65842	3.18919	0.00034014	3.17081	0.00210492

## Sheet: D20-OXT_ext + OXT_ext-NOT_ext
Transcript ID	Gene Name	Description	D20	ext	NOT	D20 vs. ext		ext vs. NOT_ext
					ext	FC	q-value	FC	q-value
ENSECAT00000000435	THSD7A	thrombospondin, type I, domain containing 7A	0.123734	0.0538203	0.137505	2.29903	0.000334373	0.391406	0.00114754
ENSECAT00000003648	PIGW	phosphatidylinositol glycan anchor biosynthesis, class W	38.9695	16.2391	47.8863	2.39973	0.0001689	0.339118	0.000134197
ENSECAT00000004226		Uncharacterized protein	0.776683	0.305262	0.916377	2.54431	0.00100014	0.333119	0.00241518
ENSECAT00000004273	C14orf180	chromosome 14 open reading frame 180	2.57152	8.26472	1.10547	0.311145	0.00130524	7.47622	0.00374457
ENSECAT00000006383	FAM227A	family with sequence similarity 227, member A	2.51204	1.24023	4.39691	2.02546	0.00151597	0.282069	4.94499e-05
ENSECAT00000006911	FANK1	fibronectin type III and ankyrin repeat domains 1	2.72898	1.25633	3.62952	2.17218	0.00182322	0.346143	0.00141937
ENSECAT00000007489	MALRD1	MAM and LDL receptor class A domain containing 1	1.05276	2.78799	0.499963	0.377605	0.00033343	5.5764	0.00060472
ENSECAT00000007761	RP1	retinitis pigmentosa 1 (autosomal dominant)	4.47085	2.02363	4.87236	2.20933	0.00179922	0.415328	0.0074429
ENSECAT00000009717	LOC100146413	cytochrome P450 2A13	0.857154	2.02648	0.285947	0.422977	0.00284869	7.08689	0.00366359
ENSECAT00000009753	STMND1	stathmin domain containing 1	1.84327	0.80679	2.20679	2.2847	0.00313157	0.365594	0.00657037
ENSECAT00000010159	CDK1	cyclin-dependent kinase 1	0.81938	0.312377	1.49193	2.62305	0.00221897	0.209377	0.000145312
ENSECAT00000010204	CDHR5	cadherin-related family member 5	0.494908	1.01779	0.415373	0.486256	0.00159365	2.45031	0.00695755
ENSECAT00000010927	DNAH7	dynein, axonemal, heavy chain 7	0.730626	0.327764	0.896674	2.22913	0.00189175	0.365533	0.00306112
ENSECAT00000011026	TMC2	transmembrane channel-like 2	0.221028	0.0877473	0.202276	2.51891	0.000236467	0.4338	0.00468875
ENSECAT00000012693	PTPDC1	protein tyrosine phosphatase domain containing 1	0.452383	0.206485	0.485818	2.19088	0.000140644	0.425025	0.00042324
ENSECAT00000012711	AGR3	anterior gradient 3 homolog (Xenopus laevis)	5.90035	2.60544	9.65283	2.26463	0.00258876	0.269915	0.000346595
ENSECAT00000012912	C10orf67	chromosome 10 open reading frame 67	2.32637	1.09555	2.68072	2.12347	0.00266892	0.408679	0.00687677
ENSECAT00000013152	ALOX15B	arachidonate 15-lipoxygenase, type B	1.32834	3.05475	0.880862	0.434843	0.00013314	3.46791	0.000180087
ENSECAT00000014896	LRBA	LPS-responsive vesicle trafficking, beach and anchor containing	0.624463	0.308992	1.0073	2.02097	0.000269457	0.306752	7.41999e-06
ENSECAT00000015400	ECT2	epithelial cell transforming sequence 2 oncogene	0.777155	0.235381	0.811169	3.30169	0.000899464	0.290175	0.00595336
ENSECAT00000019530	ZMYM6NB	ZMYM6 neighbor	2.38561	8.5022	2.39574	0.280587	0.00033112	3.54889	0.00312316
ENSECAT00000019579	BHMT2	betaine--homocysteine S-methyltransferase 2	0.122528	0.625569	0.197778	0.195866	6.56184e-05	3.16299	0.000261682
ENSECAT00000020590	CDKN3	cyclin-dependent kinase inhibitor 3	1.07999	0.481895	0.992643	2.24113	0.00020008	0.485467	0.00406798
ENSECAT00000021372	FBXO43	F-box protein 43	0.445198	0.210395	0.697445	2.11601	0.00116115	0.301665	0.000124773
ENSECAT00000021683	CCDC67	coiled-coil domain containing 67	0.17618	0.0841128	0.240098	2.09457	0.00304871	0.350328	0.00201309
ENSECAT00000022063	ABHD17B	abhydrolase domain containing 17B	4.46984	2.22747	5.4218	2.00669	0.00112686	0.410837	0.00163805
ENSECAT00000024129	FAM179A	family with sequence similarity 179, member A	1.81658	0.819883	2.0255	2.21566	0.00111477	0.404781	0.00387132
ENSECAT00000024445	SLC1A7	solute carrier family 1 (glutamate transporter), member 7	1.49962	0.72054	2.19311	2.08125	0.000480121	0.328548	7.18532e-05
ENSECAT00000025948	INSL5	insulin-like 5	0.921265	0.348384	1.6204	2.6444	0.00306091	0.214998	0.000349121
ENSECAT00000026762	TRPM5	transient receptor potential cation channel, subfamily M, member 5	0.338563	1.59198	0.353433	0.212667	0.000601431	4.50434	0.00580368
ENSECAT00000026835	CWH43	cell wall biogenesis 43 C-terminal homolog (S. cerevisiae)	1.25136	0.399578	2.1117	3.1317	0.00312927	0.189221	0.000740084
ENSECAT00000027136	SYDE2	synapse defective 1, Rho GTPase, homolog 2 (C. elegans)	2.8656	1.10516	2.89913	2.59293	0.000313639	0.381204	0.00264119
ENSECAT00000027249	SNORD12	Small nucleolar SNORD12/SNORD106	29.8909	11.0791	38.8508	2.69795	0.000702422	0.285171	0.000732386
ENSECAT00000027880	SNORA44	Small nucleolar RNA SNORA44	11.1319	22.8115	11.0213	0.487997	0.000841456	2.06977	0.00709137

## Sheet: only OXT_NOT_ext-OXT_ext
Transcript ID	Gene Name	Description	ext	NOT	ext vs. NOT_ext
				ext	FC	p-value
ENSECAT00000000086	MAP7D2	MAP7 domain containing 2	0.440555	0.18817	2.34126	0.00564955
ENSECAT00000000122	EFCAB12	EF-hand calcium binding domain 12	3.5716	10.5131	0.339727	0.0026505
ENSECAT00000000140	SPATA4	spermatogenesis associated 4	0.159652	0.444604	0.359089	0.00630931
ENSECAT00000000143	C6orf118	chromosome 6 open reading frame 118	1.67534	5.57925	0.30028	0.00451919
ENSECAT00000000390	TGM7	transglutaminase 7	0.102557	0.261728	0.391844	0.00767579
ENSECAT00000000409		Uncharacterized protein	0.445258	2.52185	0.17656	0.0027037
ENSECAT00000000572	RAPGEF5	Rap guanine nucleotide exchange factor (GEF) 5	0.535965	1.12393	0.476868	0.000144552
ENSECAT00000000593	HMGA1	high mobility group AT-hook 1	25.3554	51.837	0.489138	0.00482107
ENSECAT00000000613	SFPQ	splicing factor proline/glutamine-rich	104.916	223.281	0.469884	7.18467e-05
ENSECAT00000000623		Uncharacterized protein	4.69863	45.9253	0.10231	0.00215795
ENSECAT00000000770	KIFC2	kinesin family member C2	13.9843	30.3383	0.460947	0.000280529
ENSECAT00000000787	C16orf71	chromosome 16 open reading frame 71	2.93007	6.45436	0.453968	0.0030292
ENSECAT00000000825		Uncharacterized protein	1.37477	3.30904	0.415459	0.00136996
ENSECAT00000000977	SLC16A9	solute carrier family 16, member 9 (monocarboxylic acid transporter 9)	0.452129	1.12025	0.403596	0.00385374
ENSECAT00000001257			11.2228	24.2682	0.462451	0.000339522
ENSECAT00000001362	DMXL2	Dmx-like 2	0.148565	0.370051	0.401472	0.00115454
ENSECAT00000001417	MAOB	amine oxidase	0.773757	0.2783	2.7803	0.00547914
ENSECAT00000002327	C9orf117	chromosome 9 open reading frame 117	32.7965	66.5385	0.492895	0.00142827
ENSECAT00000002355			7.57196	26.004	0.291184	0.000237638
ENSECAT00000002405	HS3ST1	heparan sulfate (glucosamine) 3-O-sulfotransferase 1	481.263	124.579	3.86312	0.00127135
ENSECAT00000002411	FLRT3	fibronectin leucine rich transmembrane protein 3	0.0613021	0.127946	0.479126	0.00475315
ENSECAT00000002453	TMEM246	transmembrane protein 246	5.58423	17.9585	0.310952	8.22894e-05
ENSECAT00000002494	LALBA	lactalbumin, alpha-	2.58875	0.62198	4.16211	0.00123907
ENSECAT00000002550	COMP	cartilage oligomeric matrix protein	1.60542	0.136946	11.7231	0.00274228
ENSECAT00000002994	BARD1	BRCA1 associated RING domain 1	2.0845	0.925796	2.25157	0.00427299
ENSECAT00000003031	PDXP	pyridoxal (pyridoxine, vitamin B6) phosphatase	1.6814	3.60568	0.466321	0.000254454
ENSECAT00000003891	METTL11B	methyltransferase like 11B	0.316205	0.665458	0.475169	0.00176686
ENSECAT00000004025	C20orf96	chromosome 20 open reading frame 96	2.71359	6.75868	0.401498	7.77626e-06
ENSECAT00000004056		Uncharacterized protein	7.40336	16.3848	0.451844	0.00188621
ENSECAT00000004127	FBXO34	F-box protein 34	385.766	162.188	2.37851	0.00113309
ENSECAT00000004234	HLA-DMA	major histocompatibility complex, class II, DM alpha	95.0627	41.0545	2.31552	0.00727964
ENSECAT00000004661	VIT	vitrin	2.60358	7.46787	0.348638	0.00046159
ENSECAT00000004752	EPG5	ectopic P-granules autophagy protein 5 homolog (C. elegans)	1.07078	0.130766	8.18858	0.00777193
ENSECAT00000004831	TIPIN	TIMELESS interacting protein	2.44738	4.90969	0.49848	0.000260595
ENSECAT00000004867	SLMO1	slowmo homolog 1 (Drosophila)	3.15573	7.35979	0.42878	6.49859e-05
ENSECAT00000004943	PJA1	praja ring finger 1, E3 ubiquitin protein ligase	195.168	96.073	2.03146	0.00508181
ENSECAT00000005096		Uncharacterized protein	34.125	289.564	0.117849	0.00524688
ENSECAT00000005140	TMEM35	transmembrane protein 35	0.202529	0.452955	0.447128	0.000413079
ENSECAT00000005267		Uncharacterized protein	1.75998	4.17435	0.421619	0.00486144
ENSECAT00000005381		Uncharacterized protein	112.323	737.151	0.152375	0.00625182
ENSECAT00000005401		Uncharacterized protein	22.3571	215.243	0.103869	0.00691699
ENSECAT00000005418	GCNT4	glucosaminyl (N-acetyl) transferase 4, core 2	32.3587	6.78861	4.76662	0.00392306
ENSECAT00000005496		Uncharacterized protein	10.0901	21.4149	0.471172	0.00647671
ENSECAT00000005645	CCDC89	coiled-coil domain containing 89	1.31153	3.24077	0.404698	0.00689538
ENSECAT00000005768	CDT1	chromatin licensing and DNA replication factor 1	2.01342	7.17299	0.280694	0.00118523
ENSECAT00000005786	METTL20	methyltransferase like 20	141.383	321.032	0.440402	0.00176037
ENSECAT00000005929	RIMKLA	ribosomal modification protein rimK-like family member A	0.69972	1.78818	0.391302	0.000338841
ENSECAT00000006202	USP13	ubiquitin specific peptidase 13 (isopeptidase T-3)	0.140434	0.314497	0.446537	0.00270165
ENSECAT00000006370	AK8	adenylate kinase 8	0.371154	0.853283	0.434972	0.00355047
ENSECAT00000006614	NEU3	sialidase 3 (membrane sialidase)	5.09771	11.4302	0.445985	0.00173627
ENSECAT00000006665	SLC39A10	solute carrier family 39 (zinc transporter), member 10	2.55401	7.65344	0.333707	2.84616e-05
ENSECAT00000006779	CDK14	cyclin-dependent kinase 14	0.0514684	0.113604	0.453052	0.00153642
ENSECAT00000006798	MYEF2	myelin expression factor 2	2.83461	5.99393	0.472913	6.12637e-05
ENSECAT00000007217	TTC40	tetratricopeptide repeat domain 40	1.04962	2.93295	0.357873	0.00274938
ENSECAT00000007260	KAZN	kazrin, periplakin interacting protein	0.552254	1.32306	0.417407	0.000141104
ENSECAT00000007282	TTC21A	tetratricopeptide repeat domain 21A	9.90014	24.1513	0.409921	0.00341585
ENSECAT00000007284	CD79A	CD79a molecule, immunoglobulin-associated alpha	0.634877	1.34241	0.472937	0.0032398
ENSECAT00000007382	DFNB59	deafness, autosomal recessive 59	0.55892	1.34946	0.41418	0.00482333
ENSECAT00000007523	PLEKHG1	pleckstrin homology domain containing, family G (with RhoGef domain) member 1	1.26477	2.69073	0.47005	0.00424954
ENSECAT00000007582	LHB	lutropin/choriogonadotropin subunit beta	63.5718	150.802	0.421559	0.00185166
ENSECAT00000007615	PIM2	pim-2 oncogene	17.1217	34.6495	0.49414	0.000192027
ENSECAT00000007677	ATP2C2	ATPase, Ca++ transporting, type 2C, member 2	8.22198	16.8196	0.488833	0.000727066
ENSECAT00000007755	ITGA2	integrin, alpha 2 (CD49B, alpha 2 subunit of VLA-2 receptor)	1.22932	2.55459	0.481218	0.000261452
ENSECAT00000007760	GAS2L2	growth arrest-specific 2 like 2	9.50232	23.2112	0.409386	0.00714825
ENSECAT00000007815	CSMD3	CUB and Sushi multiple domains 3	0.0111635	0.0276659	0.403509	0.00185143
ENSECAT00000008096	EFCAB6	EF-hand calcium binding domain 6	0.289138	0.718257	0.402555	0.00196839
ENSECAT00000008142	C11orf16	chromosome 11 open reading frame 16	16.1378	34.8379	0.463225	0.00232467
ENSECAT00000008151	DYNLL1	dynein, light chain, LC8-type 1	135.589	276.924	0.489624	5.93552e-05
ENSECAT00000008313	GPC2	glypican 2	2.14345	6.11296	0.350639	6.96965e-05
ENSECAT00000008353	ZNF300	zinc finger protein 300	22.3147	66.8723	0.333691	8.74016e-05
ENSECAT00000008384	PIP4K2A	phosphatidylinositol-5-phosphate 4-kinase, type II, alpha	3.92536	8.44561	0.464781	6.43137e-08
ENSECAT00000008486		Uncharacterized protein	0.025546	0.353305	0.0723059	0.00231544
ENSECAT00000008518	C9orf9	chromosome 9 open reading frame 9	9.32821	23.6282	0.394792	0.00348286
ENSECAT00000008536	LMNB1	lamin B1	1.84116	5.447	0.338015	1.12333e-05
ENSECAT00000008716	IL17RD	interleukin 17 receptor D	0.365386	0.833587	0.43833	0.000180125
ENSECAT00000008771	CPNE9	copine family member IX	0.447928	0.180407	2.48287	0.00740135
ENSECAT00000008785	LCA5L	Leber congenital amaurosis 5-like	1.72309	4.31384	0.399434	0.00135647
ENSECAT00000008835	SETD6	SET domain containing 6	19.7133	46.6264	0.422793	0.000653893
ENSECAT00000008907	DAW1	dynein assembly factor with WDR repeat domains 1	0.0736963	0.275472	0.267528	0.00284445
ENSECAT00000008954	NCF2	neutrophil cytosolic factor 2	0.355383	0.736996	0.482205	0.00240011
ENSECAT00000008956	SPATS1	spermatogenesis associated, serine-rich 1	0.307196	0.650411	0.472311	0.00641863
ENSECAT00000009065	MYLK3	myosin light chain kinase 3	6.86475	16.7553	0.409707	5.76798e-06
ENSECAT00000009153	FLRT2	fibronectin leucine rich transmembrane protein 2	0.900902	2.26676	0.39744	0.00506975
ENSECAT00000009240	NLRP1	NLR family, pyrin domain containing 1	0.132898	0.337789	0.393437	0.00574906
ENSECAT00000009250	DNAH10	dynein, axonemal, heavy chain 10	3.419	7.57114	0.451583	0.00292086
ENSECAT00000009256	CDHR3	cadherin-related family member 3	6.40029	16.2697	0.393386	0.00273084
ENSECAT00000009291	MCF2L2	MCF.2 cell line derived transforming sequence-like 2	0.26405	0.575847	0.458542	0.00177423
ENSECAT00000009304	DUOXA1	dual oxidase maturation factor 1	26.7233	64.4929	0.41436	0.00220593
ENSECAT00000009397	FAM213A	family with sequence similarity 213, member A	29.8281	63.8721	0.466998	8.74117e-06
ENSECAT00000009445	MCM6	minichromosome maintenance complex component 6	3.3422	8.87505	0.376583	0.000146579
ENSECAT00000009504	CCDC114	coiled-coil domain containing 114	6.54302	17.1189	0.382211	0.00322546
ENSECAT00000009533	CCDC96	coiled-coil domain containing 96	10.5423	24.7147	0.42656	0.00407219
ENSECAT00000009593	TTC16	tetratricopeptide repeat domain 16	12.0439	28.4944	0.422677	0.0030366
ENSECAT00000009619	MAP3K13	mitogen-activated protein kinase kinase kinase 13	0.897949	1.80529	0.497398	0.000145443
ENSECAT00000009634	TMEM132A	transmembrane protein 132A	37.9828	80.109	0.474139	0.00101238
ENSECAT00000009718	GPT2	glutamic pyruvate transaminase (alanine aminotransferase) 2	5.19578	10.9374	0.475046	0.000237629
ENSECAT00000009795	ANKMY1	ankyrin repeat and MYND domain containing 1	0.724743	1.81625	0.399034	0.00335845
ENSECAT00000009908		Uncharacterized protein	11.8554	29.1217	0.407099	0.00154717
ENSECAT00000009911	PGRMC1	progesterone receptor membrane component 1	122.827	267.16	0.45975	0.00385347
ENSECAT00000009919	INCENP	inner centromere protein antigens 135/155kDa	7.40186	16.7075	0.443026	3.26952e-05
ENSECAT00000009977	DNAH2	dynein, axonemal, heavy chain 2	0.944957	2.56426	0.36851	0.0023314
ENSECAT00000009978	FAM60A	family with sequence similarity 60, member A	9.5621	28.9825	0.329926	0.000106882
ENSECAT00000009998	MMS22L	MMS22-like, DNA repair protein	0.0807775	0.188572	0.428363	0.0077553
ENSECAT00000010108	HIP1R	huntingtin interacting protein 1 related	386.499	192.855	2.00409	0.000991721
ENSECAT00000010177	MAP3K19	mitogen-activated protein kinase kinase kinase 19	0.665432	1.89237	0.351639	0.00339556
ENSECAT00000010197	ZSCAN16	zinc finger and SCAN domain containing 16	12.7326	32.7083	0.389276	0.00013096
ENSECAT00000010229	IFT20	intraflagellar transport 20 homolog (Chlamydomonas)	1.15873	2.32222	0.498976	9.98727e-05
ENSECAT00000010326	P4HB	prolyl 4-hydroxylase, beta polypeptide	1533.56	741.124	2.06923	0.000135284
ENSECAT00000010358	MAP1LC3A	microtubule-associated protein 1 light chain 3 alpha	67.1232	138.314	0.485294	4.56404e-06
ENSECAT00000010373	FCRL3	Fc receptor-like 3	0.117683	0.301401	0.390454	0.00044322
ENSECAT00000010515			0.114716	0.242861	0.472351	0.00551725
ENSECAT00000010595	KATNAL2	katanin p60 subunit A-like 2	0.243735	0.666078	0.365926	4.08915e-05
ENSECAT00000010607	PCGF3	polycomb group ring finger 3	2.70001	5.47671	0.492998	7.76238e-06
ENSECAT00000010630	TTC18	tetratricopeptide repeat domain 18	1.1661	3.21227	0.363015	8.70972e-05
ENSECAT00000010638	MIS18A	MIS18 kinetochore protein homolog A (S. pombe)	0.229925	0.69374	0.331428	0.00202091
ENSECAT00000010646	GDE1	glycerophosphodiester phosphodiesterase 1	7.47718	15.16	0.493217	0.0011829
ENSECAT00000010773	GAS2L3	growth arrest-specific 2 like 3	0.0485832	0.171342	0.283546	0.00222325
ENSECAT00000010900	FKBP2	FK506 binding protein 2, 13kDa	701.048	260.991	2.68611	7.11873e-05
ENSECAT00000011099	KIF24	kinesin family member 24	1.16231	2.67856	0.433931	0.000884586
ENSECAT00000011106	TPD52L1	tumor protein D52-like 1	6.94522	20.1247	0.345109	0.00610187
ENSECAT00000011190	RIPPLY1	ripply1 homolog (zebrafish)	3.06445	6.70702	0.456901	0.00168548
ENSECAT00000011221	AK7	adenylate kinase 7	2.83226	6.73891	0.420285	0.00707909
ENSECAT00000011222	CCDC78	coiled-coil domain containing 78	38.6629	77.6754	0.49775	3.17448e-05
ENSECAT00000011228	PRPH	peripherin	8.3853	1.85877	4.51122	0.00601784
ENSECAT00000011271	CHSY1	chondroitin sulfate synthase 1	0.566335	1.13344	0.499659	0.000632322
ENSECAT00000011293	PPP1R14D	protein phosphatase 1, regulatory (inhibitor) subunit 14D	0.566687	2.21916	0.255362	0.00178441
ENSECAT00000011302	HECW1	HECT, C2 and WW domain containing E3 ubiquitin protein ligase 1	0.00487454	0.0179765	0.271161	0.00518407
ENSECAT00000011347	PTPRD	protein tyrosine phosphatase, receptor type, D	0.149982	0.450841	0.33267	0.000229296
ENSECAT00000011357	CCDC30	coiled-coil domain containing 30	0.950747	2.56289	0.370967	0.00341202
ENSECAT00000011580	DNAH3	dynein, axonemal, heavy chain 3	0.550868	1.24915	0.440992	0.00511187
ENSECAT00000011586	AK9	adenylate kinase 9	2.89386	6.92581	0.417837	0.00306169
ENSECAT00000011619	ERICH2	glutamate-rich 2	2.86462	7.6449	0.37471	0.000273489
ENSECAT00000011825	TOX2	TOX high mobility group box family member 2	0.0523954	0.115454	0.453821	0.00669667
ENSECAT00000011849	TACC3	transforming, acidic coiled-coil containing protein 3	2.34564	5.94327	0.394672	9.80223e-06
ENSECAT00000011856	C1orf127	chromosome 1 open reading frame 127	9.74149	4.51397	2.15807	0.0048304
ENSECAT00000011887	NGEF	neuronal guanine nucleotide exchange factor	0.458764	1.00449	0.456712	0.00634616
ENSECAT00000011943	TTPA	tocopherol (alpha) transfer protein	0.134108	0.744543	0.180121	0.00458781
ENSECAT00000011966	TMIGD2	transmembrane and immunoglobulin domain containing 2	0.276263	0.82372	0.335385	0.00487781
ENSECAT00000011984	MROH8	maestro heat-like repeat family member 8	0.577655	1.50081	0.384897	0.000124517
ENSECAT00000011994	BICD1	bicaudal D homolog 1 (Drosophila)	0.100353	0.247455	0.405542	0.000115429
ENSECAT00000012053	ICA1	islet cell autoantigen 1, 69kDa	10.9283	23.0884	0.473322	2.03815e-06
ENSECAT00000012076	ADRA1B	adrenoceptor alpha 1B	0.198007	0.521339	0.379805	0.00139552
ENSECAT00000012146		Uncharacterized protein	38.7084	283.823	0.136382	0.00564192
ENSECAT00000012156	CASD1	CAS1 domain containing 1	5.56514	11.9739	0.464773	0.00024238
ENSECAT00000012232	TNN	tenascin N	0.0930087	0.259119	0.358942	0.00081309
ENSECAT00000012269	WIBG	within bgcn homolog (Drosophila)	10.8483	22.3624	0.485115	3.08727e-05
ENSECAT00000012291		Uncharacterized protein	3.32664	7.43351	0.44752	0.00468994
ENSECAT00000012307	NLN	neurolysin (metallopeptidase M3 family)	0.465091	1.07881	0.431116	0.00449618
ENSECAT00000012382	PASK	PAS domain containing serine/threonine kinase	1.68214	4.78044	0.351879	7.47876e-05
ENSECAT00000012462	B9D2	B9 protein domain 2	3.91222	9.32521	0.419531	2.80919e-05
ENSECAT00000012531	DNER	delta/notch-like EGF repeat containing	0.161713	0.371608	0.435171	0.00508925
ENSECAT00000012599	NAGPA	N-acetylglucosamine-1-phosphodiester alpha-N-acetylglucosaminidase	4.81622	10.8527	0.443779	0.00514551
ENSECAT00000012625	ST3GAL3	ST3 beta-galactoside alpha-2,3-sialyltransferase 3	1.27632	2.65861	0.480071	0.00108639
ENSECAT00000012750	DNAH6	dynein, axonemal, heavy chain 6	0.414735	1.22535	0.338463	0.00232676
ENSECAT00000012919	EFNB2	ephrin-B2	0.534403	1.59981	0.334042	0.000849067
ENSECAT00000013052	CXorf57	chromosome X open reading frame 57	0.131699	0.328883	0.400442	0.000265747
ENSECAT00000013207	SPATA17	spermatogenesis associated 17	0.206964	0.475748	0.435028	0.00279941
ENSECAT00000013244	CCDC135	coiled-coil domain containing 135	4.50906	14.0338	0.3213	0.00202633
ENSECAT00000013249	SEMA3D	sema domain, immunoglobulin domain (Ig), short basic domain, secreted, (semaphorin) 3D	0.168332	0.427977	0.39332	0.00727459
ENSECAT00000013339	CEBPE	CCAAT/enhancer binding protein (C/EBP), epsilon	39.0435	8.81059	4.43143	0.00199068
ENSECAT00000013367	HOXB6	homeobox B6	369.48	1060.12	0.348528	4.67023e-05
ENSECAT00000013400	DAPK2	death-associated protein kinase 2	0.0619163	0.227357	0.27233	0.0036491
ENSECAT00000013432	TMC4	transmembrane channel-like 4	33.9686	68.1304	0.498581	0.000345474
ENSECAT00000013455			1.93968	6.66488	0.29103	0.00461536
ENSECAT00000013488	ESCO2	establishment of sister chromatid cohesion N-acetyltransferase 2	0.228798	0.649911	0.352045	0.000240621
ENSECAT00000013512	SPAG6	sperm associated antigen 6	3.81223	8.30039	0.459284	0.00206
ENSECAT00000013535		Uncharacterized protein	0.713398	1.7573	0.405963	0.00345145
ENSECAT00000013558	ADAM12	ADAM metallopeptidase domain 12	0.221487	0.597593	0.370633	0.000177668
ENSECAT00000013560	SLC38A4	solute carrier family 38, member 4	0.326105	0.768924	0.424106	0.00628837
ENSECAT00000013581		Uncharacterized protein	0.480951	1.51867	0.316692	0.000472562
ENSECAT00000013652	CA10	carbonic anhydrase X	0.0121632	0.0308398	0.394399	0.00220826
ENSECAT00000013701	SULT4A1	sulfotransferase family 4A, member 1	0.529904	1.31443	0.403142	0.00348893
ENSECAT00000013745	L1TD1	LINE-1 type transposase domain containing 1	0.660354	3.85202	0.171431	0.00654129
ENSECAT00000013748	TMEM150B	transmembrane protein 150B	0.59495	1.5969	0.372566	0.00309331
ENSECAT00000013789	ANKRD45	ankyrin repeat domain 45	0.559089	1.52103	0.367572	6.25235e-05
ENSECAT00000013835	ENO4	enolase family member 4	2.87267	6.38313	0.450042	0.00352152
ENSECAT00000013912	RAB27B	RAB27B, member RAS oncogene family	0.0908328	0.270203	0.336165	0.00322894
ENSECAT00000013972	MRPS22	mitochondrial ribosomal protein S22	166.762	47.94	3.47855	0.000322665
ENSECAT00000014046	CCDC17	coiled-coil domain containing 17	17.0296	40.788	0.417516	0.00564008
ENSECAT00000014074	ICT1	immature colon carcinoma transcript 1	38.8965	78.4996	0.4955	5.81288e-08
ENSECAT00000014083	THNSL2	threonine synthase-like 2 (S. cerevisiae)	16.7604	34.5527	0.485067	1.17686e-05
ENSECAT00000014100	B3GALNT2	beta-1,3-N-acetylgalactosaminyltransferase 2	1.2855	2.61229	0.492097	0.00092974
ENSECAT00000014104	HOXB7	homeobox B7	42.004	106.491	0.394438	0.000416583
ENSECAT00000014111		Uncharacterized protein	2.5291	6.07318	0.416437	0.00625294
ENSECAT00000014143		Uncharacterized protein	0.495916	0.996786	0.497515	0.00777081
ENSECAT00000014217	KAZALD1	Kazal-type serine peptidase inhibitor domain 1	11.5658	23.8536	0.484867	0.000174359
ENSECAT00000014246		Uncharacterized protein	21.8399	137.837	0.158447	0.00631382
ENSECAT00000014261	AADAT	aminoadipate aminotransferase	0.704344	1.87053	0.376548	0.00101096
ENSECAT00000014299	SPRY1	sprouty homolog 1, antagonist of FGF signaling (Drosophila)	29.8143	68.2014	0.437151	0.000915329
ENSECAT00000014309	DNAAF1	dynein, axonemal, assembly factor 1	4.77297	10.1202	0.471626	0.0044135
ENSECAT00000014326	ZNF536	zinc finger protein 536	0.0283443	0.0826533	0.34293	0.00620348
ENSECAT00000014343	GDAP1	ganglioside induced differentiation associated protein 1	2.48622	6.14947	0.404297	0.00127506
ENSECAT00000014371	ARMC3	armadillo repeat containing 3	1.50842	3.64781	0.413513	0.00627135
ENSECAT00000014418		Uncharacterized protein	3.04848	0.574946	5.3022	0.00184818
ENSECAT00000014516	DNAI2	dynein, axonemal, intermediate chain 2	3.89707	9.49894	0.410263	0.00572095
ENSECAT00000014741	CBLN3	cerebellin 3 precursor	2.13418	4.36494	0.488935	0.00668196
ENSECAT00000014796			1.90311	4.36458	0.436035	0.000856098
ENSECAT00000014820	NKG7	natural killer cell group 7 sequence	20.1864	48.6108	0.415265	0.00541917
ENSECAT00000014821	C15orf26	chromosome 15 open reading frame 26	0.869658	2.67248	0.325413	0.00140974
ENSECAT00000014844		Uncharacterized protein	5.50844	18.1032	0.30428	0.00136802
ENSECAT00000014985	CCDC40	coiled-coil domain containing 40	5.61999	13.7288	0.409359	0.000809849
ENSECAT00000015147	TTLL6	tubulin tyrosine ligase-like family, member 6	16.2672	36.4646	0.44611	0.00306854
ENSECAT00000015293		Uncharacterized protein	5.06544	51.7009	0.0979759	0.00736583
ENSECAT00000015312	LIN9	lin-9 homolog (C. elegans)	0.43248	0.958835	0.451047	7.16374e-05
ENSECAT00000015330	TMEM44	transmembrane protein 44	1.67202	3.6969	0.452275	0.00274955
ENSECAT00000015403		Uncharacterized protein	18.5338	58.6323	0.316101	0.00221546
ENSECAT00000015421	HHATL	hedgehog acyltransferase-like	4.30265	9.32439	0.46144	0.00510652
ENSECAT00000015511	NUPR1	nuclear protein, transcriptional regulator, 1	1869.12	848.76	2.20218	0.000155326
ENSECAT00000015564	SULF2	sulfatase 2	17.6784	7.87598	2.24459	0.00704602
ENSECAT00000015593		Uncharacterized protein	25.4767	212.54	0.119868	0.00559647
ENSECAT00000015611	SCD	stearoyl-CoA desaturase (delta-9-desaturase)	17.9477	41.1423	0.436235	0.00340759
ENSECAT00000015644	TACC1	transforming, acidic coiled-coil containing protein 1	7.04854	14.7533	0.477761	4.11594e-05
ENSECAT00000015761	TPM1	tropomyosin 1 (alpha)	6.02003	13.8527	0.434575	0.00214348
ENSECAT00000015881	FAM216B	family with sequence similarity 216, member B	7.67539	21.2394	0.361375	0.00284897
ENSECAT00000015913	ARHGEF9	Cdc42 guanine nucleotide exchange factor (GEF) 9	6.47279	1.83031	3.53644	0.00066495
ENSECAT00000015928	SERPINA6	serpin peptidase inhibitor, clade A (alpha-1 antiproteinase, antitrypsin), member 6	10.117	0.620686	16.2997	0.00439722
ENSECAT00000015943			33.8549	73.373	0.461409	0.000101122
ENSECAT00000015966	CCDC81	coiled-coil domain containing 81	2.59744	8.01909	0.323908	0.00203589
ENSECAT00000015991	CCDC57	coiled-coil domain containing 57	3.27913	7.25568	0.45194	0.00118773
ENSECAT00000015997	NAALAD2	N-acetylated alpha-linked acidic dipeptidase 2	0.198711	0.463322	0.428884	0.000698992
ENSECAT00000016018	TEX26	testis expressed 26	0.895673	3.044	0.294242	0.00152497
ENSECAT00000016024		Uncharacterized protein	13.6045	94.6141	0.143789	0.00361836
ENSECAT00000016035	ADAMTS14	ADAM metallopeptidase with thrombospondin type 1 motif, 14	0.700065	2.06627	0.338807	0.00153341
ENSECAT00000016052		Uncharacterized protein	0.0705192	0.195293	0.361094	0.000884926
ENSECAT00000016157	ARMC4	armadillo repeat containing 4	0.159373	0.34864	0.457128	0.00608297
ENSECAT00000016360	C5orf49	chromosome 5 open reading frame 49	1.2609	3.28428	0.38392	0.00375037
ENSECAT00000016370	TSHR	thyroid stimulating hormone receptor	0.0377645	0.119341	0.316442	0.00222458
ENSECAT00000016375			2.43228	6.48174	0.375251	0.00601518
ENSECAT00000016554	SPAG5	sperm associated antigen 5	3.01682	7.96559	0.378731	1.63592e-06
ENSECAT00000016575	DSCC1	DNA replication and sister chromatid cohesion 1	0.586228	1.4812	0.395778	0.000746556
ENSECAT00000016579	RNF5	ring finger protein 5, E3 ubiquitin protein ligase	265.716	116.808	2.27482	0.00061051
ENSECAT00000016634	SLC19A3	solute carrier family 19, member 3	34.6572	91.5422	0.378593	0.00127202
ENSECAT00000016698	RYR1	ryanodine receptor 1 (skeletal)	0.691841	1.624	0.42601	0.000862172
ENSECAT00000016759	MCM8	minichromosome maintenance complex component 8	0.534874	1.31969	0.405302	1.29658e-05
ENSECAT00000016861	CCDC64B	coiled-coil domain containing 64B	139.256	63.9091	2.17897	0.00357161
ENSECAT00000016907		Uncharacterized protein	0.707463	2.08027	0.340083	0.00239323
ENSECAT00000016925	TOPBP1	topoisomerase (DNA) II binding protein 1	2.21277	4.53827	0.487579	0.000408342
ENSECAT00000016930	EXTL2	exostosin-like glycosyltransferase 2	1.5615	3.45869	0.451471	8.07187e-07
ENSECAT00000016942	ACTRT3	actin-related protein T3	4.40892	8.86829	0.497156	0.00203328
ENSECAT00000016943	HIF1A	hypoxia inducible factor 1, alpha subunit (basic helix-loop-helix transcription factor)	38.1307	78.0954	0.488258	1.43757e-05
ENSECAT00000017075	ADAMTS12	ADAM metallopeptidase with thrombospondin type 1 motif, 12	0.0968543	0.320414	0.302278	0.000975021
ENSECAT00000017259		Uncharacterized protein	1.20971	2.49509	0.484838	0.000945334
ENSECAT00000017351	SMC1B	structural maintenance of chromosomes 1B	0.440305	1.08901	0.404318	0.00231661
ENSECAT00000017480	SAMD15	sterile alpha motif domain containing 15	3.50947	7.93938	0.442033	0.0052207
ENSECAT00000017505	ADAMTS2	ADAM metallopeptidase with thrombospondin type 1 motif, 2	0.236607	0.54213	0.43644	0.000328378
ENSECAT00000017616			16.3226	5.31221	3.07266	0.00554991
ENSECAT00000017699	ADCY2	adenylate cyclase 2 (brain)	0.0453516	0.154127	0.294249	0.00585702
ENSECAT00000017725	CCAR1	cell division cycle and apoptosis regulator 1	6.71175	14.8137	0.453076	1.49635e-05
ENSECAT00000017772	NID1	nidogen 1	0.991311	2.78049	0.356524	0.00147472
ENSECAT00000017785	HSF4	heat shock transcription factor 4	6.74178	2.18801	3.08123	0.00372019
ENSECAT00000017792	CCDC103	coiled-coil domain containing 103	10.0274	26.5889	0.377128	0.000398352
ENSECAT00000017796	CLASP2	cytoplasmic linker associated protein 2	3.55644	8.1794	0.434805	0.000299408
ENSECAT00000017988	CIDEC	cell death-inducing DFFA-like effector c	0.60024	0.292626	2.05122	0.00193729
ENSECAT00000018026	C17orf58	chromosome 17 open reading frame 58	25.766	60.5405	0.425599	1.12356e-05
ENSECAT00000018030	CENPO	centromere protein O	0.970233	2.04473	0.474505	4.78905e-05
ENSECAT00000018040	ACER2	alkaline ceramidase 2	3.01901	8.77541	0.344031	0.000109074
ENSECAT00000018089		Uncharacterized protein	0.489364	1.12396	0.435391	0.00262476
ENSECAT00000018112	KIF20A	kinesin family member 20A	1.86366	4.68766	0.397569	0.00283707
ENSECAT00000018148		Uncharacterized protein	12.1399	29.0909	0.41731	0.00059238
ENSECAT00000018199	FAM198B	family with sequence similarity 198, member B	0.37496	0.786322	0.476852	0.00412511
ENSECAT00000018348	PLCH1	phospholipase C, eta 1	5.21703	11.1904	0.466205	0.000428511
ENSECAT00000018420	CA12	carbonic anhydrase 12	0.84918	2.38432	0.356152	0.000185025
ENSECAT00000018443	CENPT	centromere protein T	5.09332	11.69	0.435698	0.00408272
ENSECAT00000018491	PRSS22	protease, serine, 22	0.42223	1.66123	0.254168	0.00628599
ENSECAT00000018540		Uncharacterized protein	0.733258	2.03599	0.360149	0.000783404
ENSECAT00000018543	PDE7A	phosphodiesterase 7A	0.463976	1.25641	0.369287	0.00480309
ENSECAT00000018549	CACNA1D	calcium channel, voltage-dependent, L type, alpha 1D subunit	0.128961	0.347895	0.370689	0.000377059
ENSECAT00000018649	GRIA2	glutamate receptor 2 isoform 1 precursor	0.0201722	0.100719	0.200281	0.00585574
ENSECAT00000018652	LRRC25	leucine rich repeat containing 25	1.13819	3.40977	0.333802	0.00079008
ENSECAT00000018714	MOCOS	molybdenum cofactor sulfurase	18.4992	6.88882	2.6854	0.00037039
ENSECAT00000018766		Uncharacterized protein	784.154	253.488	3.09345	0.00203284
ENSECAT00000018890		Uncharacterized protein	0.41585	1.03723	0.400925	0.00161215
ENSECAT00000018946	SPATA18	spermatogenesis associated 18	2.4904	7.06664	0.352416	0.00380373
ENSECAT00000019022			0.690876	1.95325	0.353706	0.00534296
ENSECAT00000019049	NEK4	NIMA-related kinase 4	4.59788	9.9101	0.463959	4.59203e-06
ENSECAT00000019141	LRRC43	leucine rich repeat containing 43	3.40487	8.08524	0.421121	0.00195828
ENSECAT00000019149		Uncharacterized protein	18.1988	47.5965	0.382357	0.00129854
ENSECAT00000019225	FSTL1	follistatin-like 1	2.73863	5.9221	0.462441	0.00514495
ENSECAT00000019233	PRC1	protein regulator of cytokinesis 1	1.97593	4.67792	0.422396	2.81714e-05
ENSECAT00000019234	FGF13	fibroblast growth factor 13	0.16274	0.351534	0.462942	0.00263605
ENSECAT00000019263	SLC4A8	solute carrier family 4, sodium bicarbonate cotransporter, member 8	0.401584	1.07556	0.373373	0.00548371
ENSECAT00000019272	DUOX2	dual oxidase 2	0.291216	0.899277	0.323834	0.00518478
ENSECAT00000019354	TTC12	tetratricopeptide repeat domain 12	5.13519	11.6147	0.442127	5.64163e-06
ENSECAT00000019367	DSG1	desmoglein 1	0.096993	0.233449	0.415479	0.000667999
ENSECAT00000019387	CREB3L1	cAMP responsive element binding protein 3-like 1	136.5	48.1639	2.83407	0.00437508
ENSECAT00000019389	STRADB	STE20-related kinase adaptor beta	9.24737	20.5228	0.45059	0.000967688
ENSECAT00000019564	HCK	hemopoietic cell kinase	2.48381	0.808737	3.07122	3.58983e-06
ENSECAT00000019583	ITGAM	integrin, alpha M (complement component 3 receptor 3 subunit)	0.951653	2.00306	0.475101	0.000622538
ENSECAT00000019587	CCDC60	coiled-coil domain containing 60	0.0430775	0.180935	0.238082	0.00597318
ENSECAT00000019701	HIVEP3	human immunodeficiency virus type I enhancer binding protein 3	1.07375	0.278893	3.85003	0.00168463
ENSECAT00000019717	UCP2	uncoupling protein 2 (mitochondrial, proton carrier)	10.5642	23.5756	0.448098	0.000554574
ENSECAT00000019799	NAT14	N-acetyltransferase 14 (GCN5-related, putative)	23.568	51.6532	0.456273	1.77613e-05
ENSECAT00000019839	EZR	ezrin	100.249	44.9207	2.23169	0.00217579
ENSECAT00000019866	SLC24A5	solute carrier family 24, member 5	1.80643	4.00288	0.451282	0.000738649
ENSECAT00000019890	TTLL9	tubulin tyrosine ligase-like family, member 9	0.466057	1.3578	0.343244	0.000182768
ENSECAT00000020039	WNT4	wingless-type MMTV integration site family, member 4	1.1881	2.42675	0.489583	0.000678542
ENSECAT00000020055	WDR77	WD repeat domain 77	20.4002	50.9184	0.400646	7.7105e-05
ENSECAT00000020144	HGFAC	HGF activator	0.170625	0.487424	0.350055	0.00594207
ENSECAT00000020163	HSPH1	heat shock 105kDa/110kDa protein 1	11.3202	23.8259	0.475122	0.0007817
ENSECAT00000020252		Uncharacterized protein	0.134308	0.504943	0.265986	0.00379969
ENSECAT00000020302	TRIP13	thyroid hormone receptor interactor 13	0.718221	1.63679	0.438797	0.000339008
ENSECAT00000020330		Uncharacterized protein	3.69178	10.5299	0.350599	0.00224596
ENSECAT00000020357	UPK1B	uroplakin 1B	0.757925	5.42248	0.139775	0.000882146
ENSECAT00000020358		Uncharacterized protein	28.0674	6.55481	4.28196	0.00198372
ENSECAT00000020452	NUDT4	nudix (nucleoside diphosphate linked moiety X)-type motif 4	3.03884	6.16273	0.493099	0.000649599
ENSECAT00000020482	TMOD4	tropomodulin 4 (muscle)	0.439914	1.00744	0.436663	0.00439801
ENSECAT00000020541	SMC2	structural maintenance of chromosomes 2	0.622442	1.68044	0.370404	3.1085e-05
ENSECAT00000020613			4.87002	10.6173	0.458689	0.000811006
ENSECAT00000020821	CCDC108	coiled-coil domain containing 108	6.79843	15.7492	0.43167	0.00358917
ENSECAT00000020825	FBXO10	F-box protein 10	5.19654	12.6151	0.411931	7.51847e-05
ENSECAT00000020924	PPP2R2B	protein phosphatase 2, regulatory subunit B, beta	0.0552299	0.223083	0.247575	0.00370598
ENSECAT00000020943	GNPNAT1	glucosamine-phosphate N-acetyltransferase 1	13.7548	32.251	0.426493	0.000457484
ENSECAT00000020948		Uncharacterized protein	0.685494	2.0634	0.332216	0.00176143
ENSECAT00000020989	OTUD3	OTU domain containing 3	3.35032	6.75993	0.495615	6.69478e-05
ENSECAT00000021071	FRMD5	FERM domain containing 5	0.272276	1.30035	0.209387	0.00190876
ENSECAT00000021092			0.373638	0.97859	0.381813	0.00289044
ENSECAT00000021137	TSPAN33	tetraspanin 33	4.70768	13.2194	0.356119	3.76032e-05
ENSECAT00000021316			1.39124	3.82676	0.363555	7.44058e-05
ENSECAT00000021355		Uncharacterized protein	0.151199	0.341283	0.44303	0.00178082
ENSECAT00000021396	KIF19	kinesin family member 19	7.52617	17.7184	0.424765	0.0034836
ENSECAT00000021418	USP2	ubiquitin specific peptidase 2	0.989865	2.24588	0.440747	0.00340269
ENSECAT00000021437	DGKG	diacylglycerol kinase, gamma 90kDa	0.274361	0.651117	0.421371	0.00260273
ENSECAT00000021456	PRSS45	protease, serine, 45	4.89819	1.74268	2.81073	0.0064216
ENSECAT00000021504	TTC34	tetratricopeptide repeat domain 34	1.34236	3.09894	0.433166	0.00278598
ENSECAT00000021521	FAM92B	family with sequence similarity 92, member B	5.34884	16.3784	0.326579	0.00388042
ENSECAT00000021602		Uncharacterized protein	0.077852	0.199516	0.390205	0.00219452
ENSECAT00000021604	C9orf171	chromosome 9 open reading frame 171	0.226201	0.660988	0.342216	0.00237879
ENSECAT00000021614	MND1	meiotic nuclear divisions 1 homolog (S. cerevisiae)	0.0508294	0.118801	0.427853	0.000854572
ENSECAT00000021649	TTC29	tetratricopeptide repeat domain 29	0.162913	0.472852	0.344533	0.00306666
ENSECAT00000021673	SPATA24	spermatogenesis associated 24	13.9729	28.7629	0.485797	0.000124323
ENSECAT00000021717	SELRC1	Sel1 repeat containing 1	1.96854	4.07809	0.482712	0.00057978
ENSECAT00000021719	DCDC1	doublecortin domain containing 1	0.397756	1.00075	0.397458	0.00111159
ENSECAT00000021807	MZB1	marginal zone B and B1 cell-specific protein	0.45994	2.1828	0.210712	0.00121526
ENSECAT00000021811	ACTN1	actinin, alpha 1	89.2417	34.9449	2.55379	0.00437404
ENSECAT00000021821		Uncharacterized protein	0.879496	1.93101	0.455458	0.000116329
ENSECAT00000021895	ADAMTS9	ADAM metallopeptidase with thrombospondin type 1 motif, 9	1.04614	2.1742	0.481158	0.00291248
ENSECAT00000021898	MEF2D	myocyte enhancer factor 2D	27.6159	12.9967	2.12485	0.00575073
ENSECAT00000021938			2.11135	4.94589	0.42689	0.00318026
ENSECAT00000021939	NOA1	nitric oxide associated 1	4.45805	9.00158	0.495252	5.69826e-06
ENSECAT00000022051	KPNA2	karyopherin alpha 2 (RAG cohort 1, importin alpha 1)	2.07019	5.6487	0.36649	1.54789e-05
ENSECAT00000022065	FAM69A	family with sequence similarity 69, member A	1.77492	3.6807	0.482223	0.000402667
ENSECAT00000022097	GFRA2	GDNF family receptor alpha 2	0.0905532	0.351605	0.257543	0.00441462
ENSECAT00000022115	AXDND1	axonemal dynein light chain domain containing 1	0.147107	0.475455	0.309402	2.46773e-05
ENSECAT00000022210	LEAP2	liver expressed antimicrobial peptide 2	10.6539	22.757	0.468159	0.0038886
ENSECAT00000022228	PRSS38	protease, serine, 38	0.520523	1.82218	0.28566	0.0045039
ENSECAT00000022236	AKAP14	A kinase (PRKA) anchor protein 14	4.24734	11.5203	0.368685	0.00161845
ENSECAT00000022387	MNS1	meiosis-specific nuclear structural 1	1.35086	2.93476	0.460296	0.00390372
ENSECAT00000022472	BFSP1	beaded filament structural protein 1, filensin	0.11389	0.30022	0.379355	0.00446568
ENSECAT00000022529	ECA.12916	hyaluronan synthase 2	0.169248	0.381848	0.443233	0.00370891
ENSECAT00000022590	SERINC2	serine incorporator 2	186.226	86.0969	2.16298	0.00403171
ENSECAT00000022610	SCML1	sex comb on midleg-like 1 (Drosophila)	18.7646	39.5865	0.474015	0.00225383
ENSECAT00000022754	AMZ1	archaelysin family metallopeptidase 1	0.520063	1.36815	0.380121	0.00739075
ENSECAT00000022873	ASPH	aspartate beta-hydroxylase	2.22198	4.64171	0.478699	7.77096e-05
ENSECAT00000022904		Uncharacterized protein	49.9883	6.60244	7.57119	0.00727761
ENSECAT00000023105			0.356738	1.08776	0.327957	0.002429
ENSECAT00000023202	ATP6V1A	ATPase, H+ transporting, lysosomal 70kDa, V1 subunit A	3.41192	7.80734	0.437014	4.82721e-05
ENSECAT00000023558	APP	amyloid beta (A4) precursor protein	38.1334	80.2003	0.475477	2.81962e-05
ENSECAT00000023637	FAM187B	family with sequence similarity 187, member B	1.15837	3.1427	0.36859	1.89883e-05
ENSECAT00000023676	C13H16orf93	chromosome 16 open reading frame 93 ortholog	24.0697	55.5739	0.433112	5.26101e-05
ENSECAT00000023756	VNN1	vanin 1	181.211	468.915	0.386448	4.05434e-06
ENSECAT00000023760	LRRC66	leucine rich repeat containing 66	0.847196	1.70341	0.497354	0.00215579
ENSECAT00000023761	STOX1	storkhead box 1	12.905	29.2723	0.440859	0.000750702
ENSECAT00000023793	FABP6	fatty acid binding protein 6, ileal	0.411812	1.29135	0.318902	0.00714621
ENSECAT00000023831	DNA2	DNA replication helicase/nuclease 2	0.307138	1.02722	0.298999	0.000316761
ENSECAT00000023875	EFCAB2	EF-hand calcium binding domain 2	0.951898	2.24148	0.424675	0.000164741
ENSECAT00000023876	C6orf25	chromosome 6 open reading frame 25	83.2668	36.753	2.26558	0.00187553
ENSECAT00000023877	CASC5	cancer susceptibility candidate 5	0.147705	0.554473	0.266388	0.000390282
ENSECAT00000023986	EWSR1	EWS RNA-binding protein 1	115.227	232.088	0.496482	8.91795e-07
ENSECAT00000024006	C20orf85	chromosome 20 open reading frame 85	5.41925	15.6705	0.345824	0.00336778
ENSECAT00000024209	ENAH	enabled homolog (Drosophila)	9.21027	20.3657	0.452245	4.03008e-06
ENSECAT00000024403	CCDC65	coiled-coil domain containing 65	4.6967	10.5049	0.447097	0.00668284
ENSECAT00000024563	TDRP	testis development related protein	20.7439	61.8723	0.335269	1.91327e-05
ENSECAT00000024646	MORN5	MORN repeat containing 5	1.468	3.27705	0.447963	0.00195704
ENSECAT00000024670	C11orf82	chromosome 11 open reading frame 82	0.383297	1.09656	0.349546	0.000209385
ENSECAT00000024764	ENTPD8	ectonucleoside triphosphate diphosphohydrolase 8	2.89422	5.88173	0.49207	0.00211417
ENSECAT00000024802			532.894	100.967	5.27788	0.00416859
ENSECAT00000025179	SIX4	SIX homeobox 4	2.14632	4.74845	0.452005	0.00337898
ENSECAT00000025182	TM6SF2	transmembrane 6 superfamily member 2	5.06319	10.8988	0.464565	6.63721e-05
ENSECAT00000025194	E2F3	E2F transcription factor 3	0.114279	0.27948	0.408899	0.000193064
ENSECAT00000025408	EPHA3	EPH receptor A3	0.0891983	0.212819	0.419127	0.00271401
ENSECAT00000025435		Uncharacterized protein	3.54753	9.58395	0.370153	0.00639685
ENSECAT00000025600		Uncharacterized protein	0.206498	1.07813	0.191533	0.00287225
ENSECAT00000025697	STAC3	SH3 and cysteine rich domain 3	13.0701	26.2989	0.496982	4.63989e-06
ENSECAT00000025751	DACH2	dachshund homolog 2 (Drosophila)	0.00732106	0.0176359	0.415122	0.0040318
ENSECAT00000025887	RNF145	ring finger protein 145	5.21988	11.0239	0.473504	3.28734e-05
ENSECAT00000025890	PLA2R1	phospholipase A2 receptor 1, 180kDa	0.348727	0.752268	0.463568	0.000889168
ENSECAT00000025968	SCML4	sex comb on midleg-like 4 (Drosophila)	0.0974079	0.232153	0.419585	0.00203278
ENSECAT00000025989	KIAA0319	KIAA0319	0.182264	0.501659	0.363323	0.00261764
ENSECAT00000026027	IKZF4	IKAROS family zinc finger 4 (Eos)	3.44453	7.25618	0.474703	0.00139472
ENSECAT00000026028			1.47295	4.02819	0.365661	0.00241595
ENSECAT00000026030	ITGAX	integrin, alpha X (complement component 3 receptor 4 subunit)	1.51121	4.39171	0.344106	0.00576195
ENSECAT00000026060	SPAG17	sperm associated antigen 17	0.64498	2.08618	0.309168	0.00158268
ENSECAT00000026126		Uncharacterized protein	0.338648	1.21866	0.277886	0.00587266
ENSECAT00000026134	DUOX1	dual oxidase 1	5.63379	17.635	0.319466	0.00312715
ENSECAT00000026142		Uncharacterized protein	0.179382	0.619696	0.289468	0.00607654
ENSECAT00000026213	ZBTB16	zinc finger and BTB domain containing 16	2.56289	0.977379	2.62221	0.00701279
ENSECAT00000026253		Uncharacterized protein	0.28305	0.761859	0.371525	0.0019837
ENSECAT00000026258	RCC2	regulator of chromosome condensation 2	11.0232	26.0168	0.423697	5.71655e-06
ENSECAT00000026325	LCLAT1	lysocardiolipin acyltransferase 1	0.376042	0.890264	0.422394	1.72082e-06
ENSECAT00000026407	MCM10	minichromosome maintenance complex component 10	0.154958	0.410268	0.3777	0.00193967
ENSECAT00000026550	ME1	malic enzyme 1, NADP(+)-dependent, cytosolic	0.183098	0.520069	0.352065	0.000494124
ENSECAT00000026575			31.0853	63.4472	0.48994	3.01883e-05
ENSECAT00000026618	SLC6A3	solute carrier family 6 (neurotransmitter transporter, dopamine), member 3	0.020982	0.0847275	0.247641	0.00261724
ENSECAT00000026638	ANK2	ankyrin 2, neuronal	0.526955	1.05596	0.499028	0.00127039
ENSECAT00000026660	PFN2	profilin 2	33.9661	69.7321	0.487094	2.42981e-05
ENSECAT00000026872	WIF1	WNT inhibitory factor 1	1.14159	0.215308	5.30213	0.000613478
ENSECAT00000026886	FSIP1	fibrous sheath interacting protein 1	0.0390885	0.10756	0.363413	0.0039213
ENSECAT00000026918	GLB1L2	galactosidase, beta 1-like 2	4.83788	11.0726	0.436923	0.00171542
ENSECAT00000026932	ZFYVE28	zinc finger, FYVE domain containing 28	0.0836381	0.178582	0.468347	0.00319236
ENSECAT00000027061		Uncharacterized protein	4.63599	10.9173	0.424644	0.00237244
ENSECAT00000027102		Uncharacterized protein	0.0257486	0.0941777	0.273404	0.00726769
ENSECAT00000027143	42803	membrane-associated ring finger (C3HC4) 9	14.9106	30.5168	0.488604	2.3695e-05
ENSECAT00000027173	MAP2K4	mitogen-activated protein kinase kinase 4	2.89089	6.65166	0.434611	0.00191833
ENSECAT00000027514	SNORD99	Small nucleolar RNA SNORD99	102.492	49.5937	2.06663	0.00597208
ENSECAT00000027877	SNORD86	Small nucleolar RNA SNORD86	131.986	271.336	0.48643	0.00502819
ENSECAT00000027983	eca-mir-1842	eca-mir-1842	57.1001	134.87	0.423372	0.00635125
ENSECAT00000028351	SNORD105	Small nucleolar RNA SNORD105	16.0452	45.8702	0.349795	0.000229274
ENSECAT00000028532	SNORD22	Small nucleolar RNA SNORD22	31.2812	66.2663	0.472053	0.00425068
ENSECAT00000028534	SNORD110	Small nucleolar RNA SNORD110	41.4606	92.864	0.446466	0.00761384
ENSECAT00000028969	CENPH	centromere protein H	2.50354	6.05266	0.413627	0.000117535
ENSECAT00000029082	KNTC1	kinetochore associated 1	0.352858	0.821849	0.429347	0.000161519
ENSECAT00000029165	HOXB8	homeobox B8	88.5518	180.682	0.490096	0.00601292

## Sheet: only D20 - OXT_ext
Transcript ID	Gene Name	Description	D20	ext	D20 vs. ext
					FC	q-value
ENSECAT00000009042		MHC class II region on chromosome ECA20	1220.14	430.377	2.83504	0.00114763
ENSECAT00000006694	RPL21	ribosomal protein L21	712.885	227.473	3.13393	0.001041
ENSECAT00000003107	FTL	ferritin light chain	579.186	1396.93	0.414614	0.000401581
ENSECAT00000004358	RPL21	ribosomal protein L21	579.137	267.512	2.16491	0.0028821
ENSECAT00000014728	LOC111771821	40S ribosomal protein S4, X isoform	509.433	185.517	2.74602	0.00204373
ENSECAT00000021642	SLC2A4RG	SLC2A4 regulator	473.112	995.684	0.475163	0.000177355
ENSECAT00000012031	RPL17	ribosomal protein L17	427.671	140.847	3.03642	0.00179318
ENSECAT00000020998	RPL34	ribosomal protein L34	405.344	196.311	2.0648	0.00196935
ENSECAT00000002267	RPL21	ribosomal protein L21	395.038	69.302	5.70024	0.00247584
ENSECAT00000002867	RPL32	ribosomal protein L32	366.328	47.9736	7.63603	0.00195967
ENSECAT00000010689	ODF3B	outer dense fiber of sperm tails 3B	353.152	732.509	0.482113	0.00230553
ENSECAT00000001724	TMEM60	transmembrane protein 60	268.214	122.405	2.1912	0.000140528
ENSECAT00000027765	SNORD77	Small nucleolar RNA SNORD77	256.027	109.132	2.34604	0.00119404
ENSECAT00000027872	SNORD21	Small nucleolar RNA SNORD21	233.656	85.7971	2.72336	0.000269139
ENSECAT00000028274	SNORD47	Small nucleolar RNA SNORD47	186.146	84.3247	2.20749	0.00231269
ENSECAT00000002859	POMK	protein-O-mannose kinase	177.422	88.3907	2.00725	6.9222e-05
ENSECAT00000028869	LOC100146455	dnaJ homolog subfamily B member 6-like	158.561	318.263	0.498206	0.000354592
ENSECAT00000027427	SNORD45	Small nucleolar RNA SNORD45	104.904	19.1069	5.49037	0.000277688
ENSECAT00000027237	SNORA42	Small nucleolar RNA SNORA42/SNORA80 family	102.246	395.542	0.258496	0.00207798
ENSECAT00000018978	PCBP2	poly(rC) binding protein 2	81.8898	29.9743	2.732	0.00142259
ENSECAT00000027680	SNORD14	Small nucleolar RNA SNORD14	81.6566	31.0258	2.63189	0.000901447
ENSECAT00000008948	SLC35A3	solute carrier family 35 (UDP-N-acetylglucosamine (UDP-GlcNAc) transporter), member A3	75.4537	36.7656	2.05229	0.00318639
ENSECAT00000020064	RPL22L1	ribosomal protein L22-like 1	72.7002	34.747	2.09227	0.00296621
ENSECAT00000026963	OCIAD1	OCIA domain containing 1	71.2923	34.4376	2.07019	0.000169093
ENSECAT00000011690	YBX1	Y-box binding protein 1	69.7161	27.5292	2.53244	0.00210393
ENSECAT00000027688	SNORD18	Small nucleolar RNA SNORD18	67.1391	18.3793	3.65297	0.00120605
ENSECAT00000028579	SNORD52	Small nucleolar RNA SNORD52	65.5333	20.171	3.24888	0.000395699
ENSECAT00000027827	SNORD18	Small nucleolar RNA SNORD18	63.633	13.2736	4.79393	0.000323265
ENSECAT00000027286	SNORD14	Small nucleolar RNA SNORD14	63.4888	13.9421	4.55373	0.000893595
ENSECAT00000007900			62.8227	242.126	0.259462	0.000247974
ENSECAT00000007068	LOC100070352	dolichol phosphate-mannose biosynthesis regulatory protein	57.6015	144.467	0.398716	0.000112276
ENSECAT00000005775	FZD8	frizzled family receptor 8	53.0216	141.46	0.374818	0.000346942
ENSECAT00000010952	TSPAN13	tetraspanin 13	48.5229	23.6576	2.05104	0.000230116
ENSECAT00000024854	SSR4	signal sequence receptor, delta	44.7956	297.105	0.150774	0.000148346
ENSECAT00000025088	LOC106782351	tigger transposable element-derived protein 1-like	44.249	20.8831	2.11889	0.000880454
ENSECAT00000002868	HOXD11	homeobox D11	43.7372	95.3371	0.458764	0.000785331
ENSECAT00000019540	INTS10	integrator complex subunit 10	43.4319	21.6066	2.01013	0.000190065
ENSECAT00000027866	SNORD73	Small nucleolar RNA SNORD73	42.5525	10.5859	4.01972	0.000559189
ENSECAT00000028045	SNORA24	Small nucleolar RNA SNORA24	41.6474	16.2536	2.56235	0.00114889
ENSECAT00000025093	MOB1A	MOB kinase activator 1A	40.5472	19.1012	2.12275	0.00011417
ENSECAT00000018411	JPH1	junctophilin 1	40.2663	18.7702	2.14523	0.000570702
ENSECAT00000000982	LOC106781577	zinc finger protein 677	39.0816	19.1068	2.04543	0.000327554
ENSECAT00000023136	LOC100055584	60S ribosomal protein L23a	38.4099	0.184594	208.078	0.00246954
ENSECAT00000028276	SNORD58	Small nucleolar RNA SNORD58	35.9657	12.6324	2.84711	0.00104611
ENSECAT00000013760	HOXA11	homeobox A11	35.8366	80.4508	0.445448	0.0019547
ENSECAT00000003846	BBS12	Bardet-Biedl syndrome 12	35.1316	14.6638	2.3958	0.000113567
ENSECAT00000005917	PCMT1	protein-L-isoaspartate (D-aspartate) O-methyltransferase	34.256	15.6534	2.1884	0.000174167
ENSECAT00000016120	CMTM6	CKLF-like MARVEL transmembrane domain containing 6	34.0594	15.5782	2.18635	7.24918e-05
ENSECAT00000010747	LOC100052388	tubulin alpha-3 chain	34.0246	10.8919	3.12385	0.001799
ENSECAT00000007029	TUBGCP5	tubulin, gamma complex associated protein 5	32.984	11.3829	2.89768	0.000979563
ENSECAT00000025339	LOC100063386	non-histone chromosomal protein HMG-17-like	32.7209	3.07891	10.6274	0.0014197
ENSECAT00000023140	ZFP14	ZFP14 zinc finger protein	31.7046	15.3668	2.06318	0.000193173
ENSECAT00000002601	B3GALT1	UDP-Gal:betaGlcNAc beta 1,3-galactosyltransferase, polypeptide 1	31.2191	15.3916	2.02832	0.00163751
ENSECAT00000003894	HRCT1	histidine rich carboxyl terminus 1	31.1467	97.9141	0.318103	0.00108177
ENSECAT00000001051	AMD1	adenosylmethionine decarboxylase 1	27.8605	8.94015	3.11633	0.0003226
ENSECAT00000003450	RNF14	ring finger protein 14	27.7443	13.7391	2.01937	6.83902e-05
ENSECAT00000002763	HMGB1	high mobility group box 1	25.8135	7.66095	3.36949	0.00105851
ENSECAT00000028072	SNORA16	Small nucleolar RNA SNORA16B/SNORA16A family	25.4918	10.2014	2.49884	0.00105552
ENSECAT00000006486	PTMA	prothymosin, alpha	24.8709	5.15804	4.82177	0.00221102
ENSECAT00000026620	CETN3	centrin, EF-hand protein, 3	23.8889	11.5162	2.07436	0.000352456
ENSECAT00000016798	N4BP2L2	NEDD4 binding protein 2-like 2	23.5656	11.6805	2.01752	0.000468085
ENSECAT00000018153	AZIN1	antizyme inhibitor 1	22.3327	8.77505	2.54502	0.000329123
ENSECAT00000028950	LRBA	LPS-responsive vesicle trafficking, beach and anchor containing	21.8986	6.70868	3.26422	0.000243449
ENSECAT00000018804	OSR2	odd-skipped related 2 (Drosophila)	21.4945	46.06	0.466663	7.22775e-05
ENSECAT00000012369	ACTB	actin beta	21.2921	7.26759	2.92974	0.00232158
ENSECAT00000023190	CCDC157	coiled-coil domain containing 157	20.603	59.7434	0.344859	0.000707198
ENSECAT00000012672	LOC100057335	membrane cofactor protein	20.5893	8.77147	2.3473	0.000113547
ENSECAT00000025038	SLC26A2	sulfate transporter	20.0484	8.35246	2.40031	0.000123371
ENSECAT00000003291	GJB7	gap junction protein, beta 7, 25kDa	19.5875	8.68978	2.25409	0.000614447
ENSECAT00000023075	TTLL10	tubulin tyrosine ligase-like family, member 10	19.1526	8.63104	2.21904	0.000345961
ENSECAT00000015034	ZDHHC23	zinc finger, DHHC-type containing 23	18.0732	9.03113	2.00121	0.000243436
ENSECAT00000007690		Uncharacterized protein	16.7351	42.3499	0.395161	0.000446529
ENSECAT00000020143	ITPKA	inositol-trisphosphate 3-kinase A	16.4327	2.36851	6.93798	0.00272665
ENSECAT00000018331	ARHGAP5	Rho GTPase activating protein 5	16.1414	8.05349	2.00427	0.000121152
ENSECAT00000024216	BRWD1	bromodomain and WD repeat domain containing 1	15.7193	7.70172	2.04101	0.000126078
ENSECAT00000007804	MSS51	MSS51 mitochondrial translational activator	15.2926	7.44415	2.05432	0.000303205
ENSECAT00000022475	ZNF699	zinc finger protein 699	14.4253	7.02938	2.05214	7.89004e-05
ENSECAT00000010522	ZNF487	zinc finger protein 487	14.4185	6.07169	2.37471	0.000133247
ENSECAT00000000418	PCNXL4	pecanex-like 4 (Drosophila)	13.9242	6.44781	2.15953	0.000537955
ENSECAT00000005526	LOC106780903	zinc finger protein 420-like	13.8196	4.4517	3.10435	0.000447541
ENSECAT00000023950	RC3H2	ring finger and CCCH-type domains 2	13.5837	6.48974	2.0931	0.000234012
ENSECAT00000023653	NAPB	N-ethylmaleimide-sensitive factor attachment protein, beta	13.4357	6.70271	2.00452	9.80045e-05
ENSECAT00000026054	CXorf67	chromosome X open reading frame 67	13.3342	41.9647	0.317749	0.000681082
ENSECAT00000018808	GRAMD3	GRAM domain containing 3	12.6091	6.19144	2.03653	0.000395043
ENSECAT00000019148	LOC100066299	eukaryotic translation initiation factor 2 subunit 3, Y-linked-like	12.3635	31.2088	0.396153	0.000570841
ENSECAT00000006945	GMFB	glia maturation factor, beta	11.9217	4.89683	2.43458	0.000147734
ENSECAT00000025152	ZNF106	zinc finger protein 106	11.3002	4.99717	2.26133	9.10369e-05
ENSECAT00000025492		Uncharacterized protein	11.1471	4.83101	2.30741	0.000302173
ENSECAT00000017048	STARD4	StAR-related lipid transfer (START) domain containing 4	10.8434	4.31076	2.51541	0.0019197
ENSECAT00000004973	CETN1	centrin, EF-hand protein, 1	10.591	2.6023	4.06986	0.000646803
ENSECAT00000024763		Enolase	10.5347	0.752637	13.9971	0.00273885
ENSECAT00000022944	EMP1	epithelial membrane protein 1	10.4575	4.22715	2.4739	0.00159793
ENSECAT00000008205	C11orf70	chromosome 11 open reading frame 70	10.3533	4.84063	2.13884	0.000867065
ENSECAT00000009095	MPDZ	multiple PDZ domain protein	10.041	4.86305	2.06476	0.00292713
ENSECAT00000008639	RPSA	ribosomal protein SA	9.77238	0		0.00304488
ENSECAT00000004650	LOC100065605	calicin	9.65132	4.47951	2.15455	0.000550561
ENSECAT00000017394	IPO7	importin 7	9.24097	3.31041	2.79149	0.000146475
ENSECAT00000003811	JHDM1D	jumonji C domain containing histone demethylase 1 homolog D (S. cerevisiae)	9.03223	4.35602	2.0735	0.00270997
ENSECAT00000015449	FAM50B	family with sequence similarity 50, member B	9.00483	3.90486	2.30606	0.000519933
ENSECAT00000004268	LOC100058478	fibrous sheath-interacting protein 2-like	8.99439	3.81815	2.35569	0.000327368
ENSECAT00000011164	ANKRD37	ankyrin repeat domain 37	8.98988	3.97461	2.26183	0.00158751
ENSECAT00000026103	POP1	processing of precursor 1, ribonuclease P/MRP subunit (S. cerevisiae)	8.7523	4.26247	2.05334	0.000123387
ENSECAT00000004200	UGCG	UDP-glucose ceramide glucosyltransferase	8.68461	4.05192	2.14333	0.000727989
ENSECAT00000002830	GSTT1	glutathione S-transferase theta 1	8.52163	18.0966	0.470897	0.000273559
ENSECAT00000009931	CD52	CD52 molecule	8.24238	36.8728	0.223536	0.00118967
ENSECAT00000021612	COMMD8	COMM domain containing 8	8.15152	4.01592	2.0298	0.000612055
ENSECAT00000007102	STEAP2	STEAP family member 2, metalloreductase	8.1048	2.72678	2.9723	0.00164949
ENSECAT00000021773	GEN1	GEN1 Holliday junction 5' flap endonuclease	8.08669	3.35112	2.41313	0.00103204
ENSECAT00000023713	BZW2	basic leucine zipper and W2 domains 2	8.0123	3.60398	2.22318	0.00016275
ENSECAT00000000765	HSPA1L	heat shock 70kDa protein 1-like	7.90951	3.01797	2.6208	0.0019926
ENSECAT00000026381	KLRG1	killer cell lectin-like receptor subfamily G, member 1	7.87212	3.55484	2.21448	6.72482e-05
ENSECAT00000014832	SAXO2	stabilizer of axonemal microtubules 2	7.76862	3.70127	2.09891	0.00285647
ENSECAT00000007163	ZDHHC17	zinc finger, DHHC-type containing 17	7.42804	3.46712	2.14242	0.000165212
ENSECAT00000025338	DCAF17	DDB1 and CUL4 associated factor 17	6.99589	3.19597	2.18897	0.00022666
ENSECAT00000025841	BCL2L15	BCL2-like 15	6.76162	3.33567	2.02706	0.000410845
ENSECAT00000002277	LOC102149928	keratin, type II cuticular Hb1	6.7581	2.73276	2.473	0.000512418
ENSECAT00000023671	SLC16A4	solute carrier family 16, member 4 (monocarboxylic acid transporter 5)	6.74073	3.31237	2.03502	7.79703e-05
ENSECAT00000009780	FOXA1	forkhead box A1	6.5562	20.0525	0.326951	0.000468097
ENSECAT00000010279	PRUNE2	prune homolog 2	6.5452	0.769923	8.50111	0.00114273
ENSECAT00000009285	PPIF	peptidylprolyl isomerase F	6.37218	3.15158	2.0219	0.000520068
ENSECAT00000018878	EPX	eosinophil peroxidase	6.29689	3.06315	2.05569	0.000801507
ENSECAT00000018730	PRDM8	PR/SET domain 8	6.11143	15.0484	0.406119	0.000196196
ENSECAT00000003372			6.02573	0.998919	6.03225	0.00282811
ENSECAT00000016205	PIK3C2A	phosphatidylinositol-4-phosphate 3-kinase, catalytic subunit type 2 alpha	5.98528	2.99383	1.99921	0.00014736
ENSECAT00000000570	LOC100069599	60S ribosomal protein L21-like	5.32637	0.294937	18.0594	0.00310984
ENSECAT00000018585	ELMOD2	ELMO/CED-12 domain containing 2	5.32552	2.64464	2.0137	0.000819707
ENSECAT00000015387	LOC100073105	zinc finger protein 474	5.22134	2.44067	2.1393	0.00170125
ENSECAT00000008731	MTX3	metaxin 3	5.20913	2.19223	2.37618	0.000284759
ENSECAT00000014568	NCR1	Natural cytotoxicity triggering receptor 1; Uncharacterized protein	5.20238	1.57987	3.29291	0.00280006
ENSECAT00000026032	SELI	selenoprotein I	5.167	2.23326	2.31365	0.000527524
ENSECAT00000023347	TEX30	testis expressed 30	4.75375	2.28053	2.08449	0.00109478
ENSECAT00000002043	PPP4R3C	protein phosphatase 4 regulatory subunit 3C	4.64064	2.11751	2.19156	0.0005315
ENSECAT00000022185	TLR10	toll-like receptor 10	4.60051	2.24218	2.0518	0.000698414
ENSECAT00000021126	ACVR2B	activin A receptor, type IIB	4.59502	1.94565	2.36168	0.000340272
ENSECAT00000025809	TMEM194A	transmembrane protein 194A	4.46347	1.93877	2.30222	0.000120937
ENSECAT00000011795	SENP2	SUMO1/sentrin/SMT3 specific peptidase 2	4.32453	2.12445	2.0356	0.0002005
ENSECAT00000013195	LOC111767398	ferritin heavy chain	4.31319	0.59655	7.23022	0.00267606
ENSECAT00000022782	KIF27	kinesin family member 27	4.04267	1.92343	2.1018	0.000115185
ENSECAT00000017203	PGGT1B	protein geranylgeranyltransferase type I, beta subunit	4.01679	1.89164	2.12345	8.65907e-05
ENSECAT00000013954	GBP6	guanylate binding protein family, member 6	3.85962	7.77678	0.496301	0.00270298
ENSECAT00000010406	SH3GL2	SH3-domain GRB2-like 2	3.83555	1.35761	2.82524	0.00299455
ENSECAT00000025281	LOC100147144	rRNA/tRNA 2'-O-methyltransferase fibrillarin-like protein 1	3.82409	0.0311752	122.664	0.00274952
ENSECAT00000028883	NRG4	neuregulin 4	3.81493	1.80263	2.11631	7.82325e-05
ENSECAT00000005562	TGFBR1	transforming growth factor, beta receptor 1	3.8019	1.71342	2.2189	0.000127211
ENSECAT00000005976	SLC38A6	solute carrier family 38, member 6	3.79359	1.70148	2.22958	0.0001691
ENSECAT00000005397	HPGD	15-hydroxyprostaglandin dehydrogenase	3.73824	1.11675	3.34741	0.00253564
ENSECAT00000003057	FOXD4L1	forkhead box D4-like 1	3.73412	12.7098	0.293798	0.000158871
ENSECAT00000010727			3.71157	14.6233	0.253813	0.00018311
ENSECAT00000012606		MHC class II region on chromosome ECA20	3.69405	1.2258	3.01358	0.000855477
ENSECAT00000013624	MANEA	mannosidase, endo-alpha	3.62969	1.76065	2.06157	0.000216872
ENSECAT00000008989	KRT77	keratin 77	3.15298	0.136712	23.063	0.00238891
ENSECAT00000016419			3.14386	9.55257	0.329111	0.000147244
ENSECAT00000012520		rhophilin associated tail protein 1	3.14289	1.3793	2.27861	0.000774302
ENSECAT00000023587	INIP	INTS3 and NABP interacting protein	3.11649	15.2748	0.204029	0.000189738
ENSECAT00000009102	PHTF1	putative homeodomain transcription factor 1	3.01747	1.47075	2.05166	0.000849481
ENSECAT00000019209	LOC100066251	zinc finger protein 709	2.94501	1.39976	2.10394	0.000875507
ENSECAT00000000637	SACS	spastic ataxia of Charlevoix-Saguenay (sacsin)	2.91769	1.39242	2.09541	0.000129438
ENSECAT00000024166	CD1E2	CD1e2 molecule	2.87816	0.901332	3.19323	0.00081652
ENSECAT00000025838	DCUN1D4	DCN1, defective in cullin neddylation 1, domain containing 4	2.82248	1.3723	2.05676	0.000116306
ENSECAT00000012221	EIF2AK2	eukaryotic translation initiation factor 2-alpha kinase 2	2.82215	1.24839	2.26062	0.000209706
ENSECAT00000011938	GXYLT1	glucoside xylosyltransferase 1	2.76984	1.34761	2.05537	0.000789091
ENSECAT00000018623	CRNN	cornulin	2.51208	1.22279	2.05439	0.000383229
ENSECAT00000022354	ACPP	acid phosphatase, prostate	2.48864	0.763697	3.25867	0.00191121
ENSECAT00000023474	LDLRAD1	low density lipoprotein receptor class A domain containing 1	2.45182	0.546007	4.49046	0.00139408
ENSECAT00000016753		chromosome P, clone XX-178I7	2.43057	1.1595	2.09622	0.000665657
ENSECAT00000013827	PECR	peroxisomal trans-2-enoyl-CoA reductase	2.37976	0.869216	2.73783	0.0027009
ENSECAT00000015634	KPNA5	karyopherin alpha 5 (importin alpha 6)	2.28746	1.1248	2.03365	0.000219354
ENSECAT00000016539	PCBD2	pterin-4 alpha-carbinolamine dehydratase/dimerization cofactor of hepatocyte nuclear factor 1 alpha (TCF1) 2	2.27064	1.06473	2.1326	0.000164439
ENSECAT00000011560			2.25061	0.518465	4.3409	0.000714679
ENSECAT00000023565	CLHC1	clathrin heavy chain linker domain containing 1	2.18012	0.661404	3.2962	0.00190824
ENSECAT00000013300	TM4SF20	transmembrane 4 L six family member 20	2.14982	0.887436	2.42251	0.000431994
ENSECAT00000014048	TOP1MT	topoisomerase (DNA) I, mitochondrial	2.09495	4.46731	0.46895	0.00245345
ENSECAT00000018622	ADAP1	ArfGAP with dual PH domains 1	2.09265	0.922304	2.26894	0.000190503
ENSECAT00000020017	RIPPLY3	ripply3 homolog (zebrafish)	2.07552	0.846357	2.4523	0.00163773
ENSECAT00000006711	PVRL3	poliovirus receptor-related 3	2.01928	0.938037	2.15266	0.000876027
ENSECAT00000016609	CASC1	cancer susceptibility candidate 1	1.99576	0.93344	2.13807	0.00125664
ENSECAT00000022831	ZNF573	zinc finger protein 573	1.93813	0.855641	2.26512	0.000267757
ENSECAT00000019242	SYNPO2	synaptopodin 2	1.79887	3.68133	0.488646	0.00172272
ENSECAT00000028822	SYNE2	spectrin repeat containing nuclear envelope protein 2	1.79213	0.836544	2.1423	0.000407794
ENSECAT00000013316	LPAR3	lysophosphatidic acid receptor 3	1.75865	0.859259	2.04671	0.00132729
ENSECAT00000012443	LRRC8B	leucine rich repeat containing 8 family, member B	1.73709	0.645323	2.69181	0.000334174
ENSECAT00000004288	LOC100058478	fibrous sheath-interacting protein 2-like	1.64698	0.360365	4.57033	0.00139006
ENSECAT00000024758	OVGP1	oviductal glycoprotein 1, 120kDa	1.57766	0.701534	2.24887	0.000455567
ENSECAT00000018387	CUBN	cubilin (intrinsic factor-cobalamin receptor)	1.52047	0.584612	2.60082	0.00159938
ENSECAT00000021869	PKD2L2	polycystic kidney disease 2-like 2	1.50126	0.610532	2.45894	0.000367566
ENSECAT00000014395	LRRIQ3	leucine-rich repeats and IQ motif containing 3	1.48621	0.724154	2.05234	0.00120463
ENSECAT00000016805	FBXL22	F-box and leucine-rich repeat protein 22	1.4302	3.35292	0.426554	0.00294942
ENSECAT00000014144	SGPP1	sphingosine-1-phosphate phosphatase 1	1.39038	0.68055	2.04302	7.76059e-05
ENSECAT00000001851		Uncharacterized protein	1.38905	0.471122	2.94838	0.0030013
ENSECAT00000023283	CCDC38	coiled-coil domain containing 38	1.33044	0.57434	2.31647	0.0011371
ENSECAT00000011127	C16orf86	chromosome 16 open reading frame 86	1.314	0.522882	2.513	0.00304476
ENSECAT00000025314	C11orf65	chromosome 11 open reading frame 65	1.28856	0.584366	2.20506	0.00145955
ENSECAT00000022677	LOC100064925	zinc finger protein 709	1.2772	0.505213	2.52805	0.00143375
ENSECAT00000016545		MHC class II region on chromosome ECA20	1.27588	0.606585	2.10338	0.00284285
ENSECAT00000014315	MALT1	mucosa associated lymphoid tissue lymphoma translocation gene 1	1.27341	0.516469	2.46561	0.00026917
ENSECAT00000011728	LRBA	LPS-responsive vesicle trafficking, beach and anchor containing	1.27228	0.540784	2.35266	0.00170088
ENSECAT00000003312		chromosome X, clone XX-037I10	1.21096	0.561232	2.15768	0.000868991
ENSECAT00000026947	ESR2	estrogen receptor 2 (ER beta)	1.19879	0.345908	3.46565	0.0013947
ENSECAT00000007071	LOC100051526	low affinity immunoglobulin gamma Fc region receptor III-B	1.16695	2.86658	0.407088	0.000750084
ENSECAT00000011039	KRT40	keratin 40	1.16498	0.490234	2.37637	0.000475167
ENSECAT00000023122	C7orf60	chromosome 7 open reading frame 60	1.14475	0.527514	2.17009	0.000133687
ENSECAT00000017293	FBXO15	F-box protein 15	1.1413	0.462485	2.46776	0.00147177
ENSECAT00000012878	AK9	adenylate kinase 9	1.12153	0.492831	2.27569	0.00242349
ENSECAT00000021411	PGAP1	post-GPI attachment to proteins 1	1.09223	0.442869	2.46625	0.00152382
ENSECAT00000024381	SLC2A5	Solute carrier family 2, facilitated glucose transporter member 5	1.08247	0.199373	5.42937	0.00135808
ENSECAT00000012130	STYK1	serine/threonine/tyrosine kinase 1	1.07193	0.420155	2.55128	0.000254972
ENSECAT00000018568	MAT1A	methionine adenosyltransferase I, alpha	1.06849	2.4583	0.434645	0.00137245
ENSECAT00000001809	ZC2HC1B	zinc finger, C2HC-type containing 1B	1.06114	0.497894	2.13125	7.38275e-05
ENSECAT00000025080	XYLB	xylulokinase homolog (H. influenzae)	1.04532	0.497233	2.10227	0.00253612
ENSECAT00000005949	IQUB	IQ motif and ubiquitin domain containing	1.04129	0.471861	2.20676	0.000823857
ENSECAT00000020051		MHC class II region on chromosome ECA20	1.03165	0.404494	2.55048	0.00189365
ENSECAT00000013801		chromosome P, clone XX-178I7	1.00953	0.264065	3.82302	0.000393141
ENSECAT00000018360	LOC100066332	zinc finger protein 709	0.988983	0.407712	2.42569	0.00279585
ENSECAT00000014658		chromosome Y, clone XX-131N23	0.965913	0.425275	2.27127	0.000257457
ENSECAT00000020928	LOC100053989	HRAS-like suppressor 2	0.945758	0.428919	2.20498	0.00164361
ENSECAT00000025929	SCAI	suppressor of cancer cell invasion	0.940551	0.340116	2.76539	0.00211077
ENSECAT00000002227		MHC class II region on chromosome ECA20	0.939564	0.400662	2.34503	0.000166744
ENSECAT00000018516	NMUR1	neuromedin U receptor 1	0.932603	0.315073	2.95996	0.00125044
ENSECAT00000014141		clone CH241-121C14	0.932185	0.414896	2.24679	0.0027894
ENSECAT00000005823		chromosome P, clone XX-144B9	0.917289	0.455619	2.01328	0.000259356
ENSECAT00000018497	LOC100061970	zinc finger protein 850	0.912923	0.402949	2.26561	0.000469376
ENSECAT00000017518		MHC class II region on chromosome ECA20	0.894429	0.34466	2.5951	0.0027959
ENSECAT00000004128		clone BAC 1056F3 chromosome Y subclone E3 genomic sequence	0.8908	0.239732	3.71582	0.000939238
ENSECAT00000022988		chromosome P, clone XX-145J21	0.869541	0.408768	2.12723	0.00162887
ENSECAT00000022787	IFT74	intraflagellar transport 74 homolog (Chlamydomonas)	0.86783	0.348479	2.49033	0.000219863
ENSECAT00000014698	SMCHD1	structural maintenance of chromosomes flexible hinge domain containing 1	0.861663	0.319373	2.69798	0.000375766
ENSECAT00000020328	LY49F	killer cell lectin-like receptor	0.849212	0.204439	4.15386	0.00185203
ENSECAT00000001437		CH241-121C14	0.848513	0.409879	2.07015	0.000825376
ENSECAT00000000659	TCTEX1D1	Tctex1 domain containing 1	0.840113	0.372273	2.25671	0.00225114
ENSECAT00000024597		MHC class II region on chromosome ECA20	0.837333	0.349367	2.39672	0.00172313
ENSECAT00000023213	ALDH8A1	aldehyde dehydrogenase 8 family, member A1	0.833483	0.380659	2.18958	0.0014464
ENSECAT00000023965		MHC class II region on chromosome ECA20	0.821982	0.383848	2.14143	0.00303984
ENSECAT00000025171		clone CH241-121C14	0.815714	0.340503	2.39562	0.000819445
ENSECAT00000014502		chromosome X, clone XX-037I10	0.792633	0.311091	2.54792	9.00343e-05
ENSECAT00000018722		CH241-121C14	0.791895	0.347914	2.27612	0.000530042
ENSECAT00000011332	METTL25	methyltransferase like 25	0.773553	0.330022	2.34395	0.000156207
ENSECAT00000007554	SLC2A13	solute carrier family 2 (facilitated glucose transporter), member 13	0.756739	0.334545	2.26199	0.00302267
ENSECAT00000007610		clone CH241-121C14	0.752027	0.357107	2.10588	0.00264316
ENSECAT00000019979			0.750069	0.153945	4.87232	0.000506107
ENSECAT00000014089	MMP9	matrix metalloproteinase-9	0.74502	7.06864	0.105398	0.00174287
ENSECAT00000003550		MHC class II region on chromosome ECA20	0.743797	0.333292	2.23167	0.00207867
ENSECAT00000018839	ITGA1	integrin, alpha 1	0.739683	0.332451	2.22494	0.000156284
ENSECAT00000008564		clone CH241-121C14	0.732043	0.363058	2.01632	0.000945113
ENSECAT00000016050		clone CH241-121C14	0.729136	0.26151	2.78818	0.000304297
ENSECAT00000004968		chromosome Y, clone XX-131N23	0.728315	0.26953	2.70217	0.00103392
ENSECAT00000022711		chromosome Y, clone XX-131N23	0.71093	0.253503	2.80443	0.00178793
ENSECAT00000006320		Uncharacterized protein	0.708505	0.303502	2.33443	0.00168275
ENSECAT00000003851		MHC class II region on chromosome ECA20	0.707676	0.349627	2.02409	0.00315009
ENSECAT00000010125	LOC111770136	solute carrier family 28 member 3-like	0.699173	0.281977	2.47954	0.00148058
ENSECAT00000019202	FANCD2OS	FANCD2 opposite strand	0.685459	2.27119	0.301806	0.000138565
ENSECAT00000008588	AGMAT	agmatine ureohydrolase (agmatinase)	0.681171	0.212347	3.20782	0.00200122
ENSECAT00000015390		chromosome P, clone XX-145J21	0.663733	0.291513	2.27686	0.000296638
ENSECAT00000012475	INTU	inturned planar cell polarity protein	0.66202	0.26348	2.5126	0.000195942
ENSECAT00000018250	SLFN5	schlafen family member 5	0.65794	0.180631	3.64245	0.00062417
ENSECAT00000017773		MHC class II region on chromosome ECA20	0.651535	0.322998	2.01714	0.000662957
ENSECAT00000012902		MHC class II region on chromosome ECA20	0.634929	0.221812	2.86246	0.00222646
ENSECAT00000008916		MHC class II region on chromosome ECA20	0.632531	0.239802	2.63772	0.00224189
ENSECAT00000001726		MHC class II region on chromosome ECA20	0.629811	0.287042	2.19415	0.00157193
ENSECAT00000014303		chromosome Y, clone XX-131N23	0.621202	0.166439	3.7323	0.000126564
ENSECAT00000003616		MHC class II region on chromosome ECA20	0.612078	0.304312	2.01135	0.00169498
ENSECAT00000014283	AVPR1B	arginine vasopressin receptor 1B	0.610097	1.87285	0.325759	0.00139901
ENSECAT00000009416	TDRD12	tudor domain containing 12	0.599733	0.293779	2.04144	0.000499416
ENSECAT00000018829		MHC class II region on chromosome ECA20	0.584386	0.255991	2.28284	0.000543925
ENSECAT00000013032	KCNMA1	potassium large conductance calcium-activated channel, subfamily M, alpha member 1	0.570237	1.59318	0.357923	0.00159294
ENSECAT00000007245			0.552242	0.128826	4.28674	0.000983406
ENSECAT00000025502		MHC class II region on chromosome ECA20	0.551186	0.178527	3.08741	0.00131639
ENSECAT00000014147		MHC class II region on chromosome ECA20	0.524221	0.174302	3.00754	0.000289528
ENSECAT00000024577		chromosome Y, clone XX-131N23	0.517467	0.214322	2.41443	0.0023971
ENSECAT00000000614	SLC2A2	solute carrier family 2, facilitated glucose transporter member 2	0.516763	0.254335	2.03183	6.80244e-05
ENSECAT00000008967	LOC100058478	fibrous sheath-interacting protein 2-like	0.504613	0.178874	2.82105	0.000161544
ENSECAT00000021300	ACVR1C	activin A receptor, type IC	0.500579	0.13494	3.70964	0.000752951
ENSECAT00000023012	CCT6B	chaperonin containing TCP1, subunit 6B (zeta 2)	0.490033	0.234731	2.08764	0.000318777
ENSECAT00000011032		Uncharacterized protein	0.485066	0.142218	3.41072	0.000984872
ENSECAT00000021505	SLC22A15	solute carrier family 22, member 15	0.472951	0.225276	2.09943	0.00311573
ENSECAT00000011715	RFX3	regulatory factor X, 3 (influences HLA class II expression)	0.46699	0.196724	2.37383	0.000165946
ENSECAT00000019912	FANCM	Fanconi anemia, complementation group M	0.458424	0.205246	2.23353	0.00259937
ENSECAT00000022077	SSBP2	single-stranded DNA binding protein 2	0.447205	1.05369	0.424419	0.000381273
ENSECAT00000018965	ASB16	ankyrin repeat and SOCS box containing 16	0.418326	1.97262	0.212066	0.00234019
ENSECAT00000009580	IL1RL1	interleukin 1 receptor-like 1	0.406844	0.102395	3.97328	0.00239586
ENSECAT00000001678		MHC Class II region	0.399836	0.100608	3.9742	0.00112669
ENSECAT00000006835	NPFFR2	neuropeptide FF receptor 2	0.382409	0.0733371	5.2144	0.00158886
ENSECAT00000021593	SKAP2	src kinase associated phosphoprotein 2	0.375783	0.13102	2.86814	0.00193117
ENSECAT00000022630	ENAM	enamelin	0.320729	0.145863	2.19884	0.00277734
ENSECAT00000008935	AGBL3	ATP/GTP binding protein-like 3	0.282032	0.132763	2.12433	0.00159622
ENSECAT00000022184		clone CH241-121C14	0.279474	0.130351	2.14402	0.0014465
ENSECAT00000003360	CALCR	calcitonin receptor	0.27819	0.0993349	2.80053	0.00261553
ENSECAT00000014262	GTSF1	gametocyte specific factor 1	0.270515	0.683202	0.395952	0.00274713
ENSECAT00000021197		chromosome P, clone XX-178I7	0.251157	0.0618888	4.05819	0.000693172
ENSECAT00000002736	ZGRF1	zinc finger GRF-type containing 1	0.226422	0.0993939	2.27803	0.00042224
ENSECAT00000003347	SYN2	synapsin II	0.205042	0.575211	0.356464	0.00149433
ENSECAT00000026352	PIWIL4	piwi-like RNA-mediated gene silencing 4	0.204254	0.0738843	2.76451	0.000537967
ENSECAT00000020907	LOC100068595	protein disulfide isomerase like, testis expressed	0.197134	0.051048	3.86174	0.000234793
ENSECAT00000009806	SULT6B1	sulfotransferase family, cytosolic, 6B, member 1	0.18833	0.0412501	4.56557	0.000168016
ENSECAT00000016470	RASGEF1C	RasGEF domain family, member 1C	0.188188	0.0835669	2.25195	0.00315573
ENSECAT00000015945	LOC106782425	somatomedin-B and thrombospondin type-1 domain-containing protein-like	0.182552	0.461923	0.395201	0.00148115
ENSECAT00000025580		clone CH241-91H15	0.179586	0.084402	2.12775	0.000729694
ENSECAT00000029097	SATL1	spermidine/spermine N1-acetyl transferase-like 1	0.170389	0.0572941	2.97394	0.000455936
ENSECAT00000015092	EEPD1	endonuclease/exonuclease/phosphatase family domain containing 1	0.162463	0.0755487	2.15044	0.0017996
ENSECAT00000019653	DCX	doublecortin	0.15304	0.0722378	2.11856	0.00150535
ENSECAT00000013583	EPB41L4A	erythrocyte membrane protein band 4.1 like 4A	0.150512	0.0706685	2.12983	0.000339931
ENSECAT00000008944	CRISPLD1	cysteine-rich secretory protein LCCL domain containing 1	0.148723	0.0551013	2.69909	0.00114248
ENSECAT00000020303	SLC6A15	solute carrier family 6 (neutral amino acid transporter), member 15	0.145764	0.0676752	2.15388	0.0022249
ENSECAT00000009897	LVRN	laeverin	0.145493	0.0609857	2.38568	0.00131482
ENSECAT00000026560	PZP	alpha-2-macroglobulin	0.143421	0.0507852	2.82407	0.00196164
ENSECAT00000016948	TTN	titin	0.142857	0.0424881	3.36228	0.0028713
ENSECAT00000016932	LOC100061672	butyrophilin-like protein 10	0.141638	0.039111	3.62144	0.00304143
ENSECAT00000028895	RAPGEF6	Rap guanine nucleotide exchange factor (GEF) 6	0.13634	0.0643843	2.1176	0.000679601
ENSECAT00000015088	STRA8	stimulated by retinoic acid 8	0.124005	0.0505131	2.4549	0.00242468
ENSECAT00000023301	LOC100062846	NKG2-A/NKG2-B type II integral membrane protein	0.121011	0.0584726	2.06953	0.00294436
ENSECAT00000015546		MHC class II region on chromosome ECA20	0.112664	0.0501871	2.24487	0.00241096
ENSECAT00000015840	LOC100066553	fatty acid desaturase 2-like protein FADS2P1	0.108403	0.0313401	3.45892	0.00294654
ENSECAT00000013682	CACNA1E	calcium voltage-gated channel subunit alpha1 E	0.0973673	0.0431929	2.25425	0.000184545
ENSECAT00000008543	HMCN1	hemicentin 1	0.0964781	0.04608	2.09371	0.000425578
ENSECAT00000024946	LOC100061466	actin-like	0.0954951	0.235821	0.404948	0.000341847
ENSECAT00000007985	DEPDC1B	DEP domain containing 1B	0.0853457	0.0356147	2.39636	0.00119346
ENSECAT00000025947	GLB1L3	galactosidase, beta 1-like 3	0.082461	0.020446	4.03311	0.00221969
ENSECAT00000022642	BCAT1	branched chain amino-acid transaminase 1, cytosolic	0.0777387	0.021724	3.57847	0.000630958
ENSECAT00000016193	MAMLD1	mastermind-like domain containing 1	0.0776708	0.268943	0.2888	0.000862321
ENSECAT00000025899	POSTN	periostin, osteoblast specific factor	0.0768105	0.0307925	2.49445	0.00186972
ENSECAT00000014611	MTUS2	microtubule associated tumor suppressor candidate 2	0.0760102	0.195357	0.389084	0.000531751
ENSECAT00000025577	C4orf33	chromosome 4 open reading frame 33	0.0730799	0.0305823	2.38962	0.00155802
ENSECAT00000011259	INPP4B	inositol polyphosphate-4-phosphatase, type II, 105kDa	0.0724627	0.0361521	2.00438	0.000778902
ENSECAT00000025534	SOGA3	SOGA family member 3	0.0723093	0.0358259	2.01835	0.000379651
ENSECAT00000019407	FAR2	fatty acyl CoA reductase 2	0.0669204	0.0328061	2.03988	0.00169986
ENSECAT00000015867	EAF2	ELL associated factor 2	0.0641671	0.0230029	2.78952	0.00295539
ENSECAT00000023684	CASQ2	calsequestrin 2 (cardiac muscle)	0.0611769	0.0262949	2.32657	0.00318068
ENSECAT00000025892	ANKRD31	ankyrin repeat domain 31	0.0543297	0.0178896	3.03694	0.000558136
ENSECAT00000021052	TEX11	testis expressed 11	0.0540162	0.0195903	2.75729	0.00106879
ENSECAT00000006869	SLC17A3	solute carrier family 17 (sodium phosphate), member 3	0.0538827	0.0143436	3.75658	0.00248739
ENSECAT00000027176	MYOCD	myocardin	0.0533727	0.470209	0.113508	0.00283665
ENSECAT00000007298	LRRC7	leucine rich repeat containing 7	0.0516716	0.0155885	3.31473	0.000646549
ENSECAT00000007432	SEMA3E	sema domain, immunoglobulin domain (Ig), short basic domain, secreted, (semaphorin) 3E	0.0510092	0.0180244	2.83	0.0025709
ENSECAT00000005689	LINGO1	leucine rich repeat and Ig domain containing 1	0.0509406	0.112828	0.451487	0.000272887
ENSECAT00000009630	MEP1B	meprin A, beta	0.050045	0.186046	0.268992	0.000306783
ENSECAT00000006083	SEL1L2	sel-1 suppressor of lin-12-like 2 (C. elegans)	0.049024	0.0219261	2.23587	0.0007475
ENSECAT00000011707	CLCN5	chloride channel, voltage-sensitive 5	0.0488677	0.0190143	2.57005	0.00278461
ENSECAT00000009410	ANO3	anoctamin 3	0.0464749	0.0205076	2.26623	0.00132943
ENSECAT00000008510	MCF2	MCF.2 cell line derived transforming sequence	0.0440271	0.0150553	2.92437	0.000875323
ENSECAT00000021056	DIAPH3	diaphanous-related formin 3	0.0428522	0.0105954	4.04442	0.00170229
ENSECAT00000018070	TDRD5	tudor domain containing 5	0.0408553	0.0144374	2.82984	0.00284012
ENSECAT00000023428	STK31	serine/threonine-protein kinase 31	0.0406203	0.0100311	4.04942	0.00254232
ENSECAT00000000151	NAV3	neuron navigator 3	0.0341619	0.0107322	3.18312	0.00142691
ENSECAT00000028904	AGBL4	ATP/GTP binding protein-like 4	0.030848	0.0134906	2.28662	0.00203403
ENSECAT00000022163	FRMPD1	FERM and PDZ domain containing 1	0.0303678	0.00570735	5.32083	0.000906192
ENSECAT00000002510	DGKI	diacylglycerol kinase, iota	0.0295221	0.0133291	2.21486	0.000829178
ENSECAT00000011250	SOX6	SRY (sex determining region Y)-box 6	0.0289823	0.0139467	2.07808	0.00122565
ENSECAT00000029118	CNTNAP5	contactin associated protein-like 5	0.0266136	0.00846067	3.14557	0.00177884
ENSECAT00000020930	GPC5	glypican 5	0.0259095	0.0117803	2.19939	0.00132587
ENSECAT00000014150	CCDC178	coiled-coil domain containing 178	0.0258005	0.00905958	2.84787	0.000629651
ENSECAT00000005556	SLC26A7	solute carrier family 26, member 7	0.023431	0.00906613	2.58446	0.00184656
ENSECAT00000007398	BMP5	bone morphogenetic protein 5	0.0202052	0.0452555	0.446469	0.00175614
ENSECAT00000015993	PAX3	paired box 3	0.0182423	0.0634977	0.287291	0.0030341
ENSECAT00000010530	KCNC2	potassium voltage-gated channel, Shaw-related subfamily, member 2	0.0175842	0.00658553	2.67013	0.00313211
ENSECAT00000014095	TPH2	Tryptophan 5-hydroxylase 2	0.0168838	0.00354639	4.76083	0.00171236
ENSECAT00000016699	CAPN9	calpain 9	0.0166014	0.00624501	2.65835	0.00137055
ENSECAT00000000918	FSTL5	follistatin-like 5	0.0149197	0.00522277	2.85667	0.00315312
ENSECAT00000011919	GABRG1	gamma-aminobutyric acid (GABA) A receptor, gamma 1	0.0141139	0.0514171	0.274497	0.000172767
ENSECAT00000022439	GRIK2	glutamate receptor, ionotropic, kainate 2	0.0115439	0.00475098	2.42979	0.00120124
ENSECAT00000009723	NRXN1	neurexin 1	0.0106054	0.00491532	2.15762	0.000690972
ENSECAT00000005737		Uncharacterized protein	0.00934351	0.00400492	2.33301	0.000133423
ENSECAT00000002427	EPHA5	EPH receptor A5	0.00730836	0.00270536	2.70144	0.00309121
ENSECAT00000025414	GRM1	glutamate receptor, metabotropic 1	0.00619475	0.00116268	5.32797	0.00150596

## Sheet: only D20 - OXT_NOT_ext
Transcript ID	Gene Name	Description	D20	NOT	D20 vs. NOT_ext
				ext	FC	p-value
ENSECAT00000000018	HNF4G	hepatocyte nuclear factor 4, gamma	1.07072	0.524598	2.04103	0.00116493
ENSECAT00000000022	XG	Xg blood group	1.59939	4.31917	0.370299	0.000628506
ENSECAT00000000042	KIAA1217	KIAA1217	40.3321	18.8877	2.13536	0.00473174
ENSECAT00000000075	CHRNB3	cholinergic receptor, nicotinic, beta 3 (neuronal)	0.200993	0.0443697	4.52996	0.00541625
ENSECAT00000000116	MAP3K8	mitogen-activated protein kinase kinase kinase 8	8.40805	3.61341	2.3269	0.000300469
ENSECAT00000000133	GCNT2	glucosaminyl (N-acetyl) transferase 2, I-branching enzyme (I blood group)	13.4981	4.56976	2.95379	0.000373856
ENSECAT00000000167	C6orf201	chromosome 6 open reading frame 201	26.9263	10.8746	2.47608	0.00349772
ENSECAT00000000191	SLC20A2	solute carrier family 20 (phosphate transporter), member 2	1.66408	0.225143	7.39118	0.00187526
ENSECAT00000000238	PLXNA2	plexin A2	0.618297	0.29154	2.12079	0.00587509
ENSECAT00000000275	CAGE1	cancer antigen 1	0.756684	0.244969	3.0889	0.00194145
ENSECAT00000000279	RASEF	RAS and EF-hand domain containing	7.1815	1.46477	4.90282	0.000198168
ENSECAT00000000285	LRP1B	LDL receptor related protein 1B	1.78517	4.4791	0.398555	0.00087699
ENSECAT00000000286	CDC37L1	cell division cycle 37-like 1	53.034	15.4918	3.42336	0.00415775
ENSECAT00000000333	C6orf62	chromosome 6 open reading frame 62	201.861	95.9761	2.10324	0.000389365
ENSECAT00000000351	FGL2	fibrinogen-like 2	6.7156	3.35919	1.99917	0.00343749
ENSECAT00000000357	FOXQ1	forkhead box Q1	15.1151	1.85133	8.16446	0.00603345
ENSECAT00000000367	CTF1	cardiotrophin 1	6.07064	12.2284	0.49644	6.26549e-06
ENSECAT00000000385	USP51	ubiquitin specific peptidase 51	44.9762	18.5155	2.42911	0.00152217
ENSECAT00000000428	KDM1B	lysine (K)-specific demethylase 1B	26.3888	5.35875	4.92443	0.000599609
ENSECAT00000000475	AMICA1	adhesion molecule, interacts with CXADR antigen 1	38.9544	14.4058	2.70408	0.00102861
ENSECAT00000000478	TUBB2B	tubulin, beta 2B class IIb	30.8603	62.0497	0.497348	0.00482745
ENSECAT00000000515	CA5B	carbonic anhydrase VB, mitochondrial	2.47206	0.933935	2.64693	0.00251934
ENSECAT00000000575	KCNH1	potassium voltage-gated channel, subfamily H (eag-related), member 1	7.1953	16.2288	0.443367	6.95114e-06
ENSECAT00000000576	MAP3K20	mitogen-activated protein kinase kinase kinase 20	2.81809	1.14813	2.45451	4.38023e-05
ENSECAT00000000577	ZMYND11	zinc finger MYND-type containing 11	99.6274	223.444	0.445872	6.07976e-05
ENSECAT00000000603	C10orf82	chromosome 10 open reading frame 82	3.59871	12.937	0.278173	0.000539077
ENSECAT00000000606	MRE11A	MRE11 meiotic recombination 11 homolog A (S. cerevisiae)	10.8122	3.03902	3.55778	4.35399e-05
ENSECAT00000000624	MIS18BP1	MIS18 binding protein 1	9.38571	4.32003	2.1726	0.00333266
ENSECAT00000000662	HTRA2	HtrA serine peptidase 2	120.991	59.7949	2.02344	2.74494e-05
ENSECAT00000000695	CETN2	centrin, EF-hand protein, 2	111.611	223.621	0.499107	0.000581333
ENSECAT00000000701	DGKH	diacylglycerol kinase, eta	0.18856	0.0516431	3.65122	0.0029274
ENSECAT00000000716	CWC27	CWC27 spliceosome-associated protein homolog (S. cerevisiae)	3.49761	1.397	2.50366	0.0018967
ENSECAT00000000762	PPP4R2	protein phosphatase 4, regulatory subunit 2	13.0035	6.30614	2.06204	0.000125956
ENSECAT00000000843	UCN2	urocortin 2	15.0235	36.1311	0.415805	0.0023902
ENSECAT00000000860	LOC100065350	zinc finger protein 709	64.7243	28.4815	2.27251	0.00126123
ENSECAT00000000876	LARP1B	La ribonucleoprotein domain family member 1B	0.820199	0.245847	3.33621	0.000345847
ENSECAT00000001085	GAPDH	glyceraldehyde-3-phosphate dehydrogenase	705.923	1739.38	0.405848	4.49474e-06
ENSECAT00000001148	TMEM45B	transmembrane protein 45B	12.6623	5.09215	2.48663	0.000455576
ENSECAT00000001205	GPR146	G protein-coupled receptor 146	106.251	21.3464	4.97745	0.00153363
ENSECAT00000001237	SCAND1	SCAN domain containing 1	221.975	456.808	0.485927	0.000197874
ENSECAT00000001241		EF-hand domain-containing protein D1	23.2365	50.2394	0.462516	0.000336812
ENSECAT00000001244	SEC23IP	SEC23 interacting protein	23.963	11.6159	2.06295	3.13533e-05
ENSECAT00000001273	KCTD8	potassium channel tetramerization domain containing 8	8.60025	24.3287	0.353502	0.000798125
ENSECAT00000001335		clone CH241-91H15	9.35792	3.43256	2.72622	3.76478e-05
ENSECAT00000001411	TRIM23	tripartite motif containing 23	10.1002	3.75689	2.68845	9.7122e-05
ENSECAT00000001514	ZSWIM3	zinc finger, SWIM-type containing 3	6.55616	3.19395	2.05268	6.53563e-06
ENSECAT00000001525	ARMCX3	armadillo repeat containing, X-linked 3	448.22	195.862	2.28845	0.000156342
ENSECAT00000001607	FZD10	frizzled family receptor 10	32.2887	89.8381	0.35941	0.000349618
ENSECAT00000001664	ZMYM3	zinc finger, MYM-type 3	38.0874	85.2911	0.446558	8.31453e-07
ENSECAT00000001682	SPATA25	spermatogenesis associated 25	13.6443	5.4716	2.49367	0.00661403
ENSECAT00000001727	CCDC127	coiled-coil domain containing 127	64.9053	26.014	2.49502	0.000109646
ENSECAT00000001739	SUMO2	small ubiquitin-like modifier 2	456.762	984.78	0.463821	1.79731e-06
ENSECAT00000001763	PLXNB3	plexin B3	15.9522	39.3832	0.40505	8.39688e-05
ENSECAT00000001838	ADHFE1	alcohol dehydrogenase, iron containing, 1	33.4309	13.8908	2.4067	2.03867e-05
ENSECAT00000001857	DISC1	disrupted in schizophrenia 1	0.0980632	0.0364884	2.68752	0.00312796
ENSECAT00000001925	MEI1	meiosis inhibitor 1	1.07616	0.474767	2.26671	0.000504179
ENSECAT00000001932	TLR6	toll-like receptor 6	35.5915	11.7748	3.02269	0.00492441
ENSECAT00000002008	LOC100058571	putative N-acetyltransferase 8B	42.0014	0.0781849	537.206	0.00147543
ENSECAT00000002034	WDSUB1	WD repeat, sterile alpha motif and U-box domain containing 1	6.95386	3.00636	2.31305	4.70448e-05
ENSECAT00000002053	PDPK1	3-phosphoinositide dependent protein kinase-1	6.83536	3.39921	2.01087	0.00219817
ENSECAT00000002093	ZBTB6	zinc finger and BTB domain containing 6	109.433	43.1802	2.53433	0.000334417
ENSECAT00000002102	BHLHB9	basic helix-loop-helix domain containing, class B, 9	13.045	27.5674	0.473204	1.26841e-05
ENSECAT00000002132	OR6S1	olfactory receptor, family 6, subfamily S, member 1	3.19777	0.540836	5.91265	0.000957887
ENSECAT00000002135	LOC100058847	N-acetyltransferase 8B	26.9613	0.73086	36.8899	0.00289482
ENSECAT00000002143	eca-mir-492-1	eca-mir-492-1	167.643	421.845	0.397404	0.000131923
ENSECAT00000002252	HIST1H4A	histone cluster 1, H4a	27.4447	13.3329	2.05841	0.00249067
ENSECAT00000002276	ZSCAN22	zinc finger and SCAN domain containing 22	77.1064	37.9761	2.03039	0.000236147
ENSECAT00000002337	ZFP3	ZFP3 zinc finger protein	124.831	59.0746	2.11311	0.000813267
ENSECAT00000002340	TLR1	toll-like receptor 1	117.368	23.3329	5.03015	0.00187155
ENSECAT00000002380	SOWAHB	sosondowah ankyrin repeat domain family member B	16.9607	8.46567	2.00347	0.00554882
ENSECAT00000002426	ZNF518B	zinc finger protein 518B	220.16	80.2261	2.74425	0.00599192
ENSECAT00000002578	GALNT4	polypeptide N-acetylgalactosaminyltransferase 4	204.225	61.2531	3.33412	0.000285995
ENSECAT00000002592	TRIM16	tripartite motif containing 16	7.75007	2.31288	3.35083	0.00234904
ENSECAT00000002607		chromosome Y, clone XX-131N23	0.729508	0.187938	3.88165	0.00380355
ENSECAT00000002632		arylamine N-acetyltransferase 1	76.8568	32.71	2.34964	0.000206475
ENSECAT00000002659	FBXO28	F-box protein 28	8.857	3.56157	2.48682	0.000243828
ENSECAT00000002770	FCRL1	Fc receptor-like 1	6.26573	0.62573	10.0135	0.00102758
ENSECAT00000002784	KCTD11	potassium channel tetramerization domain containing 11	134.211	62.1415	2.15976	0.00084194
ENSECAT00000002791	LRRN1	leucine rich repeat neuronal 1	28.359	89.254	0.317734	0.0015432
ENSECAT00000002850	ESRP1	epithelial splicing regulatory protein 1	33.5139	14.272	2.34823	5.49454e-05
ENSECAT00000002926	PRPS2	phosphoribosyl pyrophosphate synthetase 2	6.29899	13.8643	0.454331	9.13549e-06
ENSECAT00000002995	RNF222	ring finger protein 222	15.2792	1.65675	9.22239	0.00483573
ENSECAT00000003006	TPBG	trophoblast glycoprotein	22.941	100.25	0.228838	0.00264942
ENSECAT00000003041	LOC111767793	SLC35A4 upstream open reading frame protein	13.4001	29.5339	0.453719	0.00150377
ENSECAT00000003063	C3AR1	complement component 3a receptor 1	4.18882	10.692	0.391773	0.00314614
ENSECAT00000003128	C1orf74	chromosome 1 open reading frame 74	45.2169	20.1032	2.24924	0.000286471
ENSECAT00000003129	LIG4	ligase IV, DNA, ATP-dependent	157.384	44.4694	3.53915	0.000187502
ENSECAT00000003215	TMEM57	transmembrane protein 57	19.1585	9.40103	2.03791	5.96476e-06
ENSECAT00000003253	EXOC8	exocyst complex component 8	140.315	60.5856	2.31597	2.89513e-05
ENSECAT00000003263	ZBED1	zinc finger, BED-type containing 1	60.6462	140.163	0.432683	0.000108298
ENSECAT00000003309	ANP32A	acidic nuclear phosphoprotein 32 family member A	55.3017	124.891	0.442799	1.57724e-07
ENSECAT00000003346	MFHAS1	malignant fibrous histiocytoma amplified sequence 1	171.97	69.2193	2.48443	0.000154288
ENSECAT00000003373	SLC38A8	solute carrier family 38, member 8	4.38465	1.57407	2.78554	0.00218439
ENSECAT00000003428	SUMO2	small ubiquitin-like modifier 2	349.222	973.752	0.358635	1.04982e-05
ENSECAT00000003469	PPIA	peptidylprolyl isomerase A	401.966	1117.16	0.359811	2.43063e-05
ENSECAT00000003485	RHNO1	RAD9-HUS1-RAD1 interacting nuclear orphan 1	13.9179	43.1222	0.322755	0.000317202
ENSECAT00000003509	SMIM11	small integral membrane protein 11	636.661	1481.43	0.429762	0.000533535
ENSECAT00000003521	ST6GAL1	ST6 beta-galactosamide alpha-2,6-sialyltranferase 1	27.2629	156.571	0.174125	0.00127536
ENSECAT00000003527	TCP10L2	t-complex 10 like 2	0.130317	0.410356	0.31757	0.000435234
ENSECAT00000003624	PCDHGB4	protocadherin gamma subfamily B, 4	19.5289	7.65537	2.551	0.000136972
ENSECAT00000003654	SAPCD1	suppressor APC domain containing 1	34.8445	17.27	2.01763	0.00258442
ENSECAT00000003672	DEDD2	death effector domain containing 2	17.0564	8.18553	2.08372	0.0013409
ENSECAT00000003682	CSF1R	macrophage colony-stimulating factor 1 receptor	2.82174	5.74785	0.49092	0.000557101
ENSECAT00000003772	FAM211A	family with sequence similarity 211, member A	4.34818	1.83222	2.37317	0.00519274
ENSECAT00000003946	MICALCL	MICAL C-terminal like	0.93211	0.300052	3.10649	0.00120389
ENSECAT00000004013	ATG2B	autophagy related 2B	39.1066	12.1179	3.22717	1.70202e-05
ENSECAT00000004044	CD9	CD9 molecule	324.323	157.378	2.06079	0.000148124
ENSECAT00000004077	UHRF1BP1L	UHRF1 binding protein 1-like	13.1637	6.22543	2.11451	0.00045938
ENSECAT00000004097	RPLP0	protein lateral stalk subunit P0	1241.96	2563.69	0.484442	0.00223981
ENSECAT00000004206	PPFIA3	protein tyrosine phosphatase, receptor type, f polypeptide (PTPRF), interacting protein (liprin), alpha 3	8.55424	19.3781	0.441438	0.000981431
ENSECAT00000004242		chromosome P, clone XX-144B9	0.744194	0.364772	2.04016	0.0038357
ENSECAT00000004284	OR2C1	olfactory receptor, family 2, subfamily C, member 1	12.0144	5.43563	2.21031	9.81225e-05
ENSECAT00000004327	HIC1	hypermethylated in cancer 1	34.3587	84.5727	0.406263	2.97462e-06
ENSECAT00000004357	RAD51C	RAD51 paralog C	7.04868	2.537	2.77835	0.000650917
ENSECAT00000004378	GDPGP1	GDP-D-glucose phosphorylase 1	63.7212	17.7737	3.58514	0.00126706
ENSECAT00000004464	ANKRD34B	ankyrin repeat domain 34B	1.8224	6.31837	0.288428	0.000752485
ENSECAT00000004470	ARSI	arylsulfatase family, member I	10.7116	1.1343	9.44334	0.0034232
ENSECAT00000004513	TMPRSS7	transmembrane protease, serine 7	0.324467	0.0095326	34.0377	0.00632324
ENSECAT00000004545	PSEN1	presenilin 1	20.4353	7.79998	2.61992	2.8601e-06
ENSECAT00000004593	TMEM215	transmembrane protein 215	53.9986	177.662	0.303941	0.000718786
ENSECAT00000004602	COG3	component of oligomeric golgi complex 3	15.4306	6.31888	2.44198	3.49435e-05
ENSECAT00000004648	TIMELESS	timeless circadian clock	3.85267	7.95475	0.484323	7.4514e-06
ENSECAT00000004676	TM6SF1	transmembrane 6 superfamily member 1	10.7273	4.80833	2.23097	1.74029e-05
ENSECAT00000004756	PRKAR1B	protein kinase, cAMP-dependent, regulatory, type I, beta	1.6902	3.76017	0.449502	7.94039e-05
ENSECAT00000004767	HAUS3	HAUS augmin-like complex, subunit 3	29.7422	10.5092	2.83012	5.71162e-05
ENSECAT00000004792	EPM2AIP1	EPM2A (laforin) interacting protein 1	1435.74	139.509	10.2914	0.00463655
ENSECAT00000004861	YWHAQ	tyrosine 3-monooxygenase/tryptophan 5-monooxygenase activation protein, theta polypeptide	4.27378	11.8561	0.36047	2.09092e-05
ENSECAT00000004866	AIFM2	apoptosis-inducing factor, mitochondrion-associated, 2	4.41297	9.60417	0.459485	0.00606969
ENSECAT00000004923	GPR151	G protein-coupled receptor 151	3.22011	1.36278	2.36289	0.00370544
ENSECAT00000004940	TPP2	tripeptidyl peptidase II	15.0466	7.32169	2.05507	0.000258122
ENSECAT00000004947	LSAMP	limbic system-associated membrane protein	114.909	35.7593	3.2134	0.00386321
ENSECAT00000005032	LOC100058286	ubiquitin-conjugating enzyme E2 L3	60.5872	124.978	0.484783	0.00309542
ENSECAT00000005043	MGAT2	mannosyl (alpha-1,6-)-glycoprotein beta-1,2-N-acetylglucosaminyltransferase	652.099	232.841	2.80062	7.24587e-05
ENSECAT00000005059	NUFIP2	nuclear fragile X mental retardation protein interacting protein 2	39.1981	13.2565	2.9569	0.000359569
ENSECAT00000005107	EPRS	glutamyl-prolyl-tRNA synthetase	20.628	9.58214	2.15276	1.65342e-06
ENSECAT00000005208		MHC class II region on chromosome ECA20	0.529452	0.253416	2.08926	0.00238472
ENSECAT00000005216	SLC6A9	solute carrier family 6 (neurotransmitter transporter, glycine), member 9	2.15385	0.451941	4.76577	0.00462428
ENSECAT00000005220	MFSD6	major facilitator superfamily domain containing 6	6.94596	3.39838	2.04391	0.000359862
ENSECAT00000005257	BRAF	v-raf murine sarcoma viral oncogene homolog B	3.93905	1.80709	2.17978	0.00124723
ENSECAT00000005280	PBX2	pre-B-cell leukemia homeobox 2	89.5174	192.82	0.464254	3.59529e-06
ENSECAT00000005297	DNASE1L1	deoxyribonuclease I-like 1	32.6672	3.99074	8.18576	0.00324517
ENSECAT00000005318	DNHD1	dynein heavy chain domain 1	3.86448	1.39573	2.76878	0.00164794
ENSECAT00000005350	SF3B5	splicing factor 3b, subunit 5, 10kDa	369.203	750.517	0.491932	3.20496e-05
ENSECAT00000005372		phytanoyl-CoA dioxygenase, peroxisomal	31.5613	13.5989	2.32087	0.000562468
ENSECAT00000005385	EHMT2	euchromatic histone-lysine N-methyltransferase 2	68.9138	161.973	0.425465	8.88378e-08
ENSECAT00000005406	PCDHGA1	protocadherin gamma subfamily A, 1	14.3641	5.00343	2.87085	0.000343247
ENSECAT00000005429	R3HDM2	R3H domain containing 2	10.6155	21.8688	0.485419	0.000171596
ENSECAT00000005449	PYROXD2	pyridine nucleotide-disulphide oxidoreductase domain 2	36.7276	14.5825	2.51861	0.0010079
ENSECAT00000005607	TMEM51	transmembrane protein 51	16.5993	33.8118	0.490933	0.000952314
ENSECAT00000005614	TRMT12	tRNA methyltransferase 12 homolog (S. cerevisiae)	120.978	57.2096	2.11464	3.13353e-06
ENSECAT00000005761	DCUN1D2	DCN1, defective in cullin neddylation 1, domain containing 2	8.03494	3.62798	2.21471	9.63043e-05
ENSECAT00000005771	SH3GLB2	SH3-domain GRB2-like endophilin B2	473.047	215.362	2.19652	0.000869052
ENSECAT00000005848	TSKU	tsukushi, small leucine rich proteoglycan	31.8871	81.4876	0.391312	0.000149918
ENSECAT00000005911	TRPV2	transient receptor potential cation channel, subfamily V, member 2	60.3551	12.2857	4.91264	0.00414551
ENSECAT00000005956		MHC class II region on chromosome ECA20	0.499822	0.203515	2.45595	0.00122751
ENSECAT00000006024	FAM76B	family with sequence similarity 76, member B	35.6264	8.31042	4.28696	7.02435e-05
ENSECAT00000006070	PSCA	prostate stem cell antigen	101.962	4.00003	25.4903	0.00575646
ENSECAT00000006120	ABL2	c-abl oncogene 2, non-receptor tyrosine kinase	4.44475	2.16716	2.05096	0.00135979
ENSECAT00000006178	USP31	ubiquitin specific peptidase 31	3.39102	1.16594	2.9084	0.00113015
ENSECAT00000006228	ZNF135	zinc finger protein 135	20.4876	45.3196	0.452069	2.71317e-05
ENSECAT00000006311	INPP4A	inositol polyphosphate-4-phosphatase, type I, 107kDa	8.79911	3.27919	2.68332	0.000391092
ENSECAT00000006319	DNHD1	dynein heavy chain domain 1	23.5935	11.2847	2.09076	0.0047341
ENSECAT00000006352	KIAA1033	KIAA1033	12.5671	5.92503	2.12102	7.42299e-05
ENSECAT00000006376	ZNF236	zinc finger protein 236	12.2364	4.30687	2.84113	0.000459328
ENSECAT00000006381	DNHD1	dynein heavy chain domain 1	34.8452	14.385	2.42232	0.000701806
ENSECAT00000006411	RPS12	ribosomal protein S12	1386.29	3208.34	0.432089	0.00058958
ENSECAT00000006428	BNIP3L	BCL2/adenovirus E1B 19kDa interacting protein 3-like	55.6744	23.9294	2.32661	0.00253719
ENSECAT00000006437	TMEM104	transmembrane protein 104	14.1247	4.65288	3.03569	0.000399608
ENSECAT00000006451	CLDN4	claudin 4	838.35	215.136	3.89684	0.00162681
ENSECAT00000006485	BET1L	Bet1 golgi vesicular membrane trafficking protein-like	257.88	110.984	2.32358	6.48383e-06
ENSECAT00000006492	LOC100146563	aflatoxin B1 aldehyde reductase member 3	5.86711	13.7667	0.426181	0.000122453
ENSECAT00000006516	PARP11	poly (ADP-ribose) polymerase family, member 11	28.1671	12.2723	2.29518	0.000106459
ENSECAT00000006525	POU2F2	POU class 2 homeobox 2	0.189473	0.408758	0.463533	0.00559287
ENSECAT00000006627	DOPEY1	dopey family member 1	7.65971	2.87896	2.66058	6.72971e-06
ENSECAT00000006735	TAOK1	TAO kinase 1	4.80698	2.15856	2.22693	0.00110021
ENSECAT00000006823	MUC1	mucin 1, cell surface associated	168.233	54.1486	3.10687	0.00122603
ENSECAT00000006939	RPL7A	ribosomal protein L7a	12.8162	27.554	0.46513	0.000117726
ENSECAT00000006950	EVC	Ellis van Creveld syndrome	8.7011	3.75034	2.32008	0.0048154
ENSECAT00000006960	GNAT2	guanine nucleotide binding protein (G protein), alpha transducing activity polypeptide 2	6.14633	2.75324	2.2324	2.27323e-05
ENSECAT00000007048	ASB11	ankyrin repeat and SOCS box containing 11	0.475012	0.0743348	6.39016	0.00143348
ENSECAT00000007145	TGM2	transglutaminase 2	2.82702	7.34783	0.384743	0.00660093
ENSECAT00000007194	ITPKC	inositol-trisphosphate 3-kinase C	19.0506	6.31312	3.01761	0.00256135
ENSECAT00000007261	HEYL	hairy/enhancer-of-split related with YRPW motif-like	5.36319	15.1284	0.354512	0.0029113
ENSECAT00000007305	SLC23A3	solute carrier family 23 (nucleobase transporters), member 3	5.93905	1.52182	3.90259	0.00535489
ENSECAT00000007306	PLA2G4D	phospholipase A2, group IVD (cytosolic)	0.121012	0.0332783	3.63635	0.00610456
ENSECAT00000007343	VPS53	vacuolar protein sorting 53 homolog (S. cerevisiae)	4.95415	1.67698	2.9542	0.0032546
ENSECAT00000007435	FGL1	fibrinogen-like 1	2.01682	0.347453	5.80458	0.00179363
ENSECAT00000007438	FAM210A	family with sequence similarity 210, member A	17.5182	8.69138	2.01558	0.000250962
ENSECAT00000007444	FOLR4	folate receptor 4, delta (putative)	5.34364	2.2618	2.36256	0.000632474
ENSECAT00000007472	TBC1D15	TBC1 domain family, member 15	14.0464	5.57131	2.52121	0.000292236
ENSECAT00000007476	CLOCK	clock circadian regulator	1.43266	0.524926	2.72925	0.000565767
ENSECAT00000007480	FAM160A1	family with sequence similarity 160, member A1	1.16983	0.447446	2.61447	0.000268384
ENSECAT00000007482	TLE3	transducin-like enhancer of split 3 (E(sp1) homolog, Drosophila)	4.51555	9.17791	0.492002	0.00219404
ENSECAT00000007504	ZNF331	zinc finger protein 331	148.87	73.1713	2.03453	0.000758886
ENSECAT00000007517	LOC100054601	xanthine dehydrogenase/oxidase	19.4923	7.06868	2.75756	0.000875003
ENSECAT00000007531	WDR72	WD repeat domain 72	2.1148	0.298081	7.09471	0.00594218
ENSECAT00000007576	LOC106782239	histone H4	4.67539	12.8845	0.362869	0.00505027
ENSECAT00000007584	C14orf166B	chromosome 14 open reading frame 166B	8.91882	0.442418	20.1593	0.000384473
ENSECAT00000007605	RELT	RELT tumor necrosis factor receptor	0.585378	1.44129	0.406149	0.0012635
ENSECAT00000007621	C2orf72	chromosome 2 open reading frame 72	0.180577	0.545458	0.331056	0.0064251
ENSECAT00000007639		membrane-associated ring finger (C3HC4) 3, E3 ubiquitin protein ligase	1.23018	0.5473	2.24772	0.0028102
ENSECAT00000007670	KCNAB1	potassium voltage-gated channel, shaker-related subfamily, beta member 1	5.56109	1.49295	3.72489	0.000854989
ENSECAT00000007679	AGO2	argonaute RISC catalytic component 2	1.92057	0.89165	2.15395	0.0052651
ENSECAT00000007704	PRSS37	protease, serine, 37	4.46921	2.23507	1.99959	0.00290388
ENSECAT00000007705	LOC102149734	zinc finger protein 445	72.8275	148.297	0.491092	5.74795e-05
ENSECAT00000007711	SBK1	SH3-binding domain kinase 1	0.989521	2.49633	0.39639	0.00381871
ENSECAT00000007733	CYLD	cylindromatosis (turban tumor syndrome)	8.74609	3.68005	2.37662	8.65971e-06
ENSECAT00000007759	ATXN2L	ataxin 2-like	111.092	222.723	0.498789	0.000498841
ENSECAT00000007771	FZD4	frizzled family receptor 4	22.0734	8.16365	2.70387	7.25244e-05
ENSECAT00000007793	DNAJC15	DnaJ (Hsp40) homolog, subfamily C, member 15	5.42023	11.2009	0.48391	0.000267779
ENSECAT00000007820		TATA-box binding protein associated factor 1	20.857	6.97425	2.99057	2.94381e-05
ENSECAT00000007821	TAF10	TAF10 RNA polymerase II, TATA box binding protein (TBP)-associated factor, 30kDa	212.691	432.859	0.491364	2.25979e-05
ENSECAT00000007856	HIST2H2AB	histone cluster 2, H2ab	30.7094	10.426	2.94547	0.000227521
ENSECAT00000007888	CREB3L2	cAMP responsive element binding protein 3-like 2	6.22006	2.29838	2.70628	1.34176e-05
ENSECAT00000007926	MAP4K2	mitogen-activated protein kinase kinase kinase kinase 2	12.2379	32.5268	0.376241	0.000358041
ENSECAT00000007947	FBXO8	F-box protein 8	3.89898	1.81887	2.14362	0.000472963
ENSECAT00000007967	NR1D2	nuclear receptor subfamily 1, group D, member 2	34.7916	16.3326	2.1302	8.06017e-05
ENSECAT00000007999	CSNK2A1	casein kinase 2, alpha 1 polypeptide	24.2785	10.7992	2.24817	0.00157555
ENSECAT00000008022	ZNF420	zinc finger protein 420	4.06084	1.8769	2.16358	0.000425533
ENSECAT00000008068	XRRA1	X-ray radiation resistance associated 1	15.1664	6.90026	2.19795	0.0010875
ENSECAT00000008087		chromosome Y male-specific region	36.3167	14.0972	2.57617	9.78749e-05
ENSECAT00000008143	MTMR1	myotubularin related protein 1	10.5491	4.8232	2.18716	0.000441681
ENSECAT00000008155	RSBN1	round spermatid basic protein 1	18.2207	7.67552	2.37388	0.000217768
ENSECAT00000008158	SLC25A18	solute carrier family 25 (glutamate carrier), member 18	1.8984	0.639415	2.96897	0.000910433
ENSECAT00000008163	ATP1B2	ATPase, Na+/K+ transporting, beta 2 polypeptide	5.26161	15.3767	0.342182	7.98775e-05
ENSECAT00000008202	DESI2	desumoylating isopeptidase 2	33.1794	12.4569	2.66354	0.000430982
ENSECAT00000008212	SDE2	SDE2 telomere maintenance homolog (S. pombe)	33.3916	15.028	2.22196	5.12989e-05
ENSECAT00000008222	PLEKHM3	pleckstrin homology domain containing, family M, member 3	2.01353	0.953941	2.11075	9.98472e-05
ENSECAT00000008224	OPTN	optineurin	16.4743	7.99508	2.06055	4.54906e-05
ENSECAT00000008246	SLC38A1	solute carrier family 38, member 1	5.40748	2.50583	2.15796	0.000560106
ENSECAT00000008253	LRRC16B	leucine rich repeat containing 16B	1.49216	5.57068	0.26786	0.000749871
ENSECAT00000008324	ADTRP	androgen-dependent TFPI-regulating protein	0.409798	0.0142135	28.8315	0.00454424
ENSECAT00000008327	KL	klotho	0.458689	1.14887	0.39925	0.000932582
ENSECAT00000008354	ARF3	ADP-ribosylation factor 3	102.3	208.047	0.491717	1.46793e-05
ENSECAT00000008358	KCNRG	potassium channel regulator	1.90226	0.759897	2.50331	6.6122e-05
ENSECAT00000008386	SNX11	sorting nexin 11	14.1045	6.70216	2.10447	4.01947e-05
ENSECAT00000008401		chromosome Y male-specific region	10.9634	2.53876	4.3184	0.00635284
ENSECAT00000008411	TMOD1	tropomodulin 1	7.36899	2.66487	2.76523	0.00296263
ENSECAT00000008449	PTPN14	protein tyrosine phosphatase, non-receptor type 14	1.0628	0.278831	3.81164	0.00189649
ENSECAT00000008544	S100A6	Protein S100-A6	2455.41	613.494	4.00233	0.00328349
ENSECAT00000008545	UPP1	uridine phosphorylase 1	9.34947	3.47163	2.6931	0.00651053
ENSECAT00000008567	LOC111770098	putative spermatogenesis-associated protein 31D4	6.35506	3.00856	2.11232	0.000957384
ENSECAT00000008608	SLC39A14	solute carrier family 39 (zinc transporter), member 14	63.0521	29.0825	2.16805	0.00119476
ENSECAT00000008630	C1orf27	chromosome 1 open reading frame 27	24.4675	9.43883	2.59222	2.8107e-05
ENSECAT00000008642	LYG1	lysozyme G-like 1	4.11113	2.0195	2.03572	0.00366984
ENSECAT00000008649	MEN1	multiple endocrine neoplasia I	48.8262	105.781	0.461577	0.000203254
ENSECAT00000008685	SLC5A6	solute carrier family 5 (sodium-dependent vitamin transporter), member 6	106.483	43.7982	2.43121	0.00191459
ENSECAT00000008706		MHC class II region on chromosome ECA20	0.637703	0.213429	2.9879	0.000601148
ENSECAT00000008713	CGRRF1	cell growth regulator with ring finger domain 1	24.4234	8.21505	2.97301	7.7861e-05
ENSECAT00000008737	SPPL2A	signal peptide peptidase like 2A	62.8262	15.5133	4.04983	0.000169409
ENSECAT00000008739	SDR16C5	short chain dehydrogenase/reductase family 16C, member 5	77.6531	13.3483	5.81746	0.000345225
ENSECAT00000008756	C19orf67	chromosome 19 open reading frame 67	3.5584	1.59206	2.23509	0.000249189
ENSECAT00000008760	COL17A1	collagen, type XVII, alpha 1	46.8336	130.017	0.360213	0.00491335
ENSECAT00000008858	SNX7	sorting nexin 7	1.8718	0.849059	2.20456	0.00521316
ENSECAT00000008896	HAL	histidine ammonia-lyase	12.7082	0.258654	49.1321	0.00157143
ENSECAT00000008943	TCTE3	t-complex-associated-testis-expressed 3	20.4473	7.94423	2.57385	1.15005e-05
ENSECAT00000008950	KCNJ15	potassium inwardly-rectifying channel, subfamily J, member 15	0.220187	1.57401	0.139889	0.00165184
ENSECAT00000008961	LYPD3	LY6/PLAUR domain containing 3	0.577716	1.39412	0.414395	0.00382784
ENSECAT00000008965	TMEM9B	TMEM9 domain family, member B	21.4022	9.66933	2.21341	0.000225199
ENSECAT00000008981	EIF3J	eukaryotic translation initiation factor 3, subunit J	21.7201	10.4361	2.08125	0.000247513
ENSECAT00000008984	CPEB2	cytoplasmic polyadenylation element binding protein 2	3.2955	1.23265	2.6735	0.00136945
ENSECAT00000008988	ABCC5	ATP-binding cassette, sub-family C (CFTR/MRP), member 5	40.2374	9.40546	4.27809	0.00113215
ENSECAT00000009030	SYNRG	synergin, gamma	12.1469	4.72645	2.56999	0.000691271
ENSECAT00000009034	SRP19	signal recognition particle 19kDa	134.526	54.3624	2.47461	0.00516739
ENSECAT00000009041	NLRP1	NLR family, pyrin domain containing 1	14.9716	37.8819	0.395219	4.95074e-05
ENSECAT00000009089	FAM208B	family with sequence similarity 208, member B	37.697	17.6041	2.14138	0.000167375
ENSECAT00000009112	RNF151	ring finger protein 151	2.66824	0.678373	3.93329	0.00486979
ENSECAT00000009140	AUH	AU RNA binding protein/enoyl-CoA hydratase	4.01768	1.77298	2.26607	5.34668e-05
ENSECAT00000009145	PPP5C	protein phosphatase 5, catalytic subunit	55.9733	164.455	0.340356	8.04155e-05
ENSECAT00000009161	RAB40C	RAB40C, member RAS oncogene family	131.16	45.6689	2.87198	0.00213919
ENSECAT00000009193	CACNG1	calcium channel, voltage-dependent, gamma subunit 1	0.333623	0.0523306	6.37529	0.000842325
ENSECAT00000009222	TMEM25	transmembrane protein 25	13.7716	33.3962	0.41237	6.0165e-05
ENSECAT00000009230	RHCG	Rh family, C glycoprotein	12.1471	0.047701	254.65	0.0023984
ENSECAT00000009247	POU5F1	POU class 5 homeobox 1	56.9602	26.0097	2.18996	0.00600728
ENSECAT00000009329	MDGA1	MAM domain containing glycosylphosphatidylinositol anchor 1	0.53471	1.53274	0.348858	0.00131079
ENSECAT00000009352	FAM107A	family with sequence similarity 107, member A	18.8121	38.5387	0.488134	0.00572238
ENSECAT00000009366	UPK3A	uroplakin 3A	14.0099	2.61623	5.355	0.00529055
ENSECAT00000009385	MCUR1	mitochondrial calcium uniporter regulator 1	23.3511	7.10595	3.28614	0.000466916
ENSECAT00000009388	EFCAB14	EF-hand calcium binding domain 14	30.3262	8.93257	3.39502	0.000749995
ENSECAT00000009409	IRAK1BP1	interleukin-1 receptor-associated kinase 1 binding protein 1	10.623	5.30565	2.0022	0.00091112
ENSECAT00000009509	CD4	CD4 molecule	2.49903	5.05805	0.494071	0.00108771
ENSECAT00000009513	TCP11L2	t-complex 11, testis-specific-like 2	10.6152	3.0554	3.47425	0.00520566
ENSECAT00000009522	ENKD1	enkurin domain containing 1	13.5037	29.4999	0.457754	1.14271e-05
ENSECAT00000009562	ZNF583	zinc finger protein 583	48.0705	10.2658	4.68259	3.02771e-05
ENSECAT00000009595	PKD1L1	polycystin 1 like 1, transient receptor potential channel interacting	0.641353	0.228183	2.8107	6.4691e-05
ENSECAT00000009602	C16orf72	chromosome 16 open reading frame 72	150.116	74.6638	2.01055	0.000639927
ENSECAT00000009621	PTP4A3	protein tyrosine phosphatase type IVA, member 3	3.42801	8.09976	0.423224	0.00313461
ENSECAT00000009635	TMPRSS11A	transmembrane protease, serine 11A	0.063517	0.0160308	3.96217	0.00450931
ENSECAT00000009673	QPCTL	glutaminyl-peptide cyclotransferase-like	14.962	34.756	0.430487	0.000227406
ENSECAT00000009691		chromosome X, clone XX-037I10	0.308934	0.142319	2.17071	0.00278693
ENSECAT00000009696	GRPEL2	GrpE-like 2, mitochondrial (E. coli)	23.5383	11.7944	1.99571	6.37477e-06
ENSECAT00000009703	TUBA1C	tubulin, alpha 1c	208.026	443.912	0.46862	0.000493703
ENSECAT00000009705	PPARGC1A	peroxisome proliferator-activated receptor gamma, coactivator 1 alpha	1.93601	0.4108	4.71279	0.00568144
ENSECAT00000009725	FCER1G	Fc fragment of IgE, high affinity I, receptor for; gamma polypeptide	17.4791	43.8357	0.39874	0.00170455
ENSECAT00000009750	TMPRSS12	transmembrane (C-terminal) protease, serine 12	0.145384	0.0337361	4.30945	0.00664004
ENSECAT00000009818	C16orf89	chromosome 16 open reading frame 89	3.85328	18.4227	0.209159	0.00646069
ENSECAT00000009845	VEGFA	Vascular endothelial growth factor A	96.0481	30.7323	3.12531	0.000163128
ENSECAT00000009865	SAP30	Sin3A-associated protein, 30kDa	43.3371	20.5404	2.10985	0.00073408
ENSECAT00000009887	SLFNL1	schlafen-like 1	1.42712	0.219557	6.5	0.0032782
ENSECAT00000009891	ITPR2	inositol 1,4,5-trisphosphate receptor, type 2	0.209721	0.0929425	2.25646	0.00660239
ENSECAT00000009899	DAG1	dystroglycan 1 (dystrophin-associated glycoprotein 1)	14.4301	34.9926	0.412377	2.82808e-05
ENSECAT00000009901	FBXO7	F-box protein 7	72.1033	32.1135	2.24526	4.79276e-05
ENSECAT00000009904	SLC7A5	solute carrier family 7 (amino acid transporter light chain, L system), member 5	4.21371	0.857517	4.91385	0.00416333
ENSECAT00000009905	ISL2	ISL LIM homeobox 2	0.335177	0.678862	0.493734	0.00662988
ENSECAT00000009916	GOLGB1	golgin B1	57.6482	22.2808	2.58735	0.000161103
ENSECAT00000009918	NR3C1	glucocorticoid receptor	2.44933	0.939622	2.60672	5.76239e-05
ENSECAT00000009954	CCDC171	coiled-coil domain containing 171	2.54468	1.04572	2.43343	0.000953467
ENSECAT00000009989	PARP4	poly (ADP-ribose) polymerase family, member 4	42.8465	16.3831	2.61528	0.00230788
ENSECAT00000010002	DNAJC30	DnaJ (Hsp40) homolog, subfamily C, member 30	18.8996	39.0907	0.48348	0.000952161
ENSECAT00000010072	LTBP3	latent transforming growth factor beta binding protein 3	69.6105	157.171	0.442898	3.04628e-05
ENSECAT00000010084	NFAM1	NFAT activating protein with ITAM motif 1	0.0989302	0.242034	0.408746	0.00233529
ENSECAT00000010104	GALC	galactosylceramidase	30.2254	7.74472	3.90272	0.000438557
ENSECAT00000010111	ZBTB41	zinc finger and BTB domain containing 41	3.6907	1.27757	2.88884	0.000686765
ENSECAT00000010137	LARS	leucyl-tRNA synthetase	22.7448	11.1387	2.04196	2.77806e-05
ENSECAT00000010150		MHC class II region on chromosome ECA20	3.59174	1.76132	2.03924	0.000481397
ENSECAT00000010232	BCKDHB	branched chain keto acid dehydrogenase E1, beta polypeptide	3.70641	1.45691	2.54403	0.00059033
ENSECAT00000010249	RHOT1	ras homolog family member T1	30.2501	12.0999	2.50003	0.000409037
ENSECAT00000010265	ARHGAP29	Rho GTPase activating protein 29	5.21963	1.87398	2.78532	0.00583372
ENSECAT00000010316	MME	membrane metallo-endopeptidase	5.31597	1.61156	3.29866	0.00510216
ENSECAT00000010365	KCNH3	potassium voltage-gated channel, subfamily H (eag-related), member 3	28.5438	61.3706	0.465105	0.000650814
ENSECAT00000010375	SORCS2	sortilin-related VPS10 domain containing receptor 2	0.145357	0.329524	0.441111	0.00411465
ENSECAT00000010381	IGF2BP1	insulin-like growth factor 2 mRNA binding protein 1	0.17401	0.00851144	20.4443	0.00663052
ENSECAT00000010416	INSR	insulin receptor	1.62228	0.56227	2.88524	0.00374262
ENSECAT00000010450	HBQ1	hemoglobin, theta 1	2.20219	9.45801	0.232839	0.00113606
ENSECAT00000010460	RHEB	Ras homolog enriched in brain	68.8889	30.979	2.22373	0.000469292
ENSECAT00000010464	C3H4orf48	chromosome 3 C4orf48 homolog	14.3113	35.1673	0.406949	0.00173283
ENSECAT00000010492	XPA	xeroderma pigmentosum, complementation group A	43.816	21.9359	1.99746	2.66222e-05
ENSECAT00000010505	DERL2	derlin 2	66.4498	26.1459	2.5415	4.44544e-05
ENSECAT00000010512	MCCC2	methylcrotonoyl-CoA carboxylase 2 (beta)	29.0579	12.1828	2.38516	2.27073e-05
ENSECAT00000010549	ACSL1	acyl-CoA synthetase long-chain family member 1	22.627	3.1096	7.27648	0.00221175
ENSECAT00000010553	SLC35D2	solute carrier family 35 (UDP-GlcNAc/UDP-glucose transporter), member D2	27.1638	7.73889	3.51003	0.000978564
ENSECAT00000010596	ERI2	ERI1 exoribonuclease family member 2	24.3383	6.26347	3.88576	0.000154553
ENSECAT00000010606	CD3EAP	CD3e molecule, epsilon associated protein	18.8697	37.7541	0.499806	4.87882e-05
ENSECAT00000010616	LOC106781650	leukocyte-associated immunoglobulin-like receptor 2	0.891735	2.92389	0.304982	0.00271259
ENSECAT00000010617	SLC15A1	solute carrier family 15 (oligopeptide transporter), member 1	7.69048	0.156066	49.2772	0.00438879
ENSECAT00000010624	MAPRE1	microtubule-associated protein, RP/EB family, member 1	35.002	15.6172	2.24124	0.00144311
ENSECAT00000010670	IFRD1	interferon-related developmental regulator 1	23.2778	10.8911	2.13731	4.25443e-05
ENSECAT00000010675	PRDX4	peroxiredoxin 4	94.7646	35.5083	2.6688	0.000198994
ENSECAT00000010691	ABHD3	abhydrolase domain containing 3	10.6754	3.03556	3.51678	0.00127627
ENSECAT00000010731	PITPNB	phosphatidylinositol transfer protein, beta	9.93205	4.63321	2.14366	1.79965e-05
ENSECAT00000010745	FAN1	FANCD2/FANCI-associated nuclease 1	40.3192	17.2465	2.33782	0.000419961
ENSECAT00000010765		chromosome Y male-specific region	2.26837	0.80783	2.80797	0.000181058
ENSECAT00000010782	METTL21B	methyltransferase like 21B	29.6301	13.2465	2.23683	0.000284586
ENSECAT00000010792	BAI2	brain-specific angiogenesis inhibitor 2	0.39025	0.937661	0.416195	0.000111978
ENSECAT00000010793	PRRG1	proline rich Gla (G-carboxyglutamic acid) 1	1.52566	0.705858	2.16142	0.00102401
ENSECAT00000010825	IFNAR1	interferon (alpha, beta and omega) receptor 1	22.1688	7.6735	2.88901	4.3525e-05
ENSECAT00000010843	C1orf173	chromosome 1 open reading frame 173	1.31527	2.64452	0.497358	0.00286478
ENSECAT00000010849	BACH2	BTB and CNC homology 1, basic leucine zipper transcription factor 2	0.365645	0.0836652	4.37034	0.00144723
ENSECAT00000010912	SKAP1	src kinase associated phosphoprotein 1	6.72955	2.29631	2.93059	0.00245623
ENSECAT00000010921	RNF217	ring finger protein 217	0.596121	0.282256	2.11199	0.00318335
ENSECAT00000010933	GOLGA5	golgin A5	40.3807	18.7029	2.15906	6.93944e-06
ENSECAT00000010936	SREK1IP1	SREK1-interacting protein 1	1.88938	0.777424	2.43031	0.000185089
ENSECAT00000010940	LOC106781472	secretoglobin family 1D member-like	1.50946	11.3277	0.133254	0.00191468
ENSECAT00000010966	PLEKHH3	pleckstrin homology domain containing, family H (with MyTH4 domain) member 3	10.3149	22.1337	0.466026	0.000124788
ENSECAT00000010985	ST3GAL6	ST3 beta-galactoside alpha-2,3-sialyltransferase 6	150.686	30.0849	5.00868	0.00173422
ENSECAT00000011006	TMEM159	transmembrane protein 159	20.7623	10.1507	2.0454	0.000901529
ENSECAT00000011018	SRGAP3	SLIT-ROBO Rho GTPase activating protein 3	0.120539	0.253996	0.47457	0.00124629
ENSECAT00000011054	KIAA1551	KIAA1551	803.257	353.085	2.27497	0.000394437
ENSECAT00000011065	PVRL1	poliovirus receptor-related 1 (herpesvirus entry mediator C)	2.29523	4.69135	0.489247	7.7202e-05
ENSECAT00000011079	CIT	citron (rho-interacting, serine/threonine kinase 21)	0.139534	0.314488	0.443688	4.01529e-05
ENSECAT00000011086	MPZL3	myelin protein zero-like 3	14.7356	5.53094	2.66421	0.000607664
ENSECAT00000011114	AMMECR1	Alport syndrome, mental retardation, midface hypoplasia and elliptocytosis chromosomal region gene 1	3.05031	0.866122	3.5218	6.24602e-05
ENSECAT00000011130	TEX15	testis expressed 15, meiosis and synapsis associated	0.0589485	0	#DIV/0!	0.00584761
ENSECAT00000011168	FAM107B	family with sequence similarity 107, member B	26.0336	10.5734	2.46219	0.00292074
ENSECAT00000011178	SVOPL	SVOP-like	12.1083	5.47943	2.20977	0.000190952
ENSECAT00000011180	NUS1	nuclear undecaprenyl pyrophosphate synthase 1 homolog (S. cerevisiae)	27.3022	7.45119	3.66414	9.37925e-05
ENSECAT00000011181	FAM159B	family with sequence similarity 159, member B	2.69448	1.34983	1.99617	0.00325393
ENSECAT00000011243	ACAD11	acyl-CoA dehydrogenase family, member 11	4.25338	2.0336	2.09156	0.000507393
ENSECAT00000011257	SLC25A31	solute carrier family 25 (mitochondrial carrier; adenine nucleotide translocator), member 31	0.326091	1.03623	0.314689	0.00317397
ENSECAT00000011278	PAFAH1B3	platelet-activating factor acetylhydrolase 1b, catalytic subunit 3 (29kDa)	107.038	243.506	0.439573	6.69801e-07
ENSECAT00000011284	CAND2	cullin-associated and neddylation-dissociated 2 (putative)	1.42969	4.0227	0.355406	0.000323449
ENSECAT00000011301	MGAM2	maltase-glucoamylase 2 (putative)	0.0870032	0.23272	0.373854	0.000703613
ENSECAT00000011329	ATAT1	alpha tubulin acetyltransferase 1	57.8963	125.912	0.459817	3.07606e-05
ENSECAT00000011331	FAM83C	family with sequence similarity 83, member C	12.4104	5.67026	2.18869	0.00578233
ENSECAT00000011376	RMDN3	regulator of microtubule dynamics 3	49.8182	20.7659	2.39905	7.53657e-05
ENSECAT00000011447	MBP	myelin basic protein	16.2575	7.20045	2.25785	6.90003e-05
ENSECAT00000011452	CCDC150	coiled-coil domain containing 150	3.19263	1.46293	2.18236	4.7989e-05
ENSECAT00000011464	KLHL2	kelch-like family member 2	6.1428	2.90317	2.11589	7.73688e-05
ENSECAT00000011485	SPTY2D1	SPT2, Suppressor of Ty, domain containing 1 (S. cerevisiae)	25.8788	12.4872	2.07241	6.25829e-05
ENSECAT00000011513		chromosome P, clone XX-178I7	3.30348	0.266178	12.4108	0.00565636
ENSECAT00000011539	CYP20A1	cytochrome P450, family 20, subfamily A, polypeptide 1	7.22847	2.26725	3.18821	0.000836381
ENSECAT00000011542	BTBD19	BTB (POZ) domain containing 19	3.61232	1.21432	2.97477	0.00427495
ENSECAT00000011598	KIAA1244	KIAA1244	1.24022	0.610825	2.03041	0.0057171
ENSECAT00000011617	SEC22A	SEC22 vesicle trafficking protein homolog A (S. cerevisiae)	5.13803	2.54294	2.0205	0.00316619
ENSECAT00000011655	MCOLN2	mucolipin 2	35.5714	10.7087	3.32172	6.97642e-05
ENSECAT00000011669	FCHSD2	FCH and double SH3 domains 2	0.8426	0.309888	2.71904	0.000652685
ENSECAT00000011676	TXNDC16	thioredoxin domain containing 16	2.22933	1.00672	2.21445	0.000347696
ENSECAT00000011677	MFSD11	major facilitator superfamily domain containing 11	32.0969	13.3449	2.40518	0.000159524
ENSECAT00000011706	VWF	von Willebrand factor	6.0921	15.2056	0.400648	0.0012155
ENSECAT00000011720	SALL1	sal-like 1 (Drosophila)	352.913	707.043	0.499139	0.00172858
ENSECAT00000011724	SLC47A2	solute carrier family 47 (multidrug and toxin extrusion), member 2	0.0692989	0.270798	0.255907	0.00313045
ENSECAT00000011748	FAM178B	family with sequence similarity 178, member B	0.062994	0.14138	0.445566	0.00331517
ENSECAT00000011827	STON2	stonin 2	1.14353	0.472813	2.41857	0.00290876
ENSECAT00000011831	LBR	lamin B receptor	24.8951	11.6767	2.13202	6.63954e-05
ENSECAT00000011855	FAM178A	family with sequence similarity 178, member A	10.1553	5.06181	2.00627	7.54617e-05
ENSECAT00000011869	PDZK1	PDZ domain containing 1	14.9664	5.70544	2.62318	1.82835e-05
ENSECAT00000011872	DHRS7	dehydrogenase/reductase (SDR family) member 7	63.4735	11.7146	5.41832	0.000359283
ENSECAT00000011878	SLTM	SAFB-like, transcription modulator	60.5572	28.6996	2.11004	0.002126
ENSECAT00000011890	PRRG2	proline rich Gla (G-carboxyglutamic acid) 2	7.81294	18.9585	0.412107	3.55861e-05
ENSECAT00000011895	RNF149	ring finger protein 149	35.9895	14.2153	2.53175	0.000101434
ENSECAT00000011898	ZNF215	zinc finger protein 215	5.43764	2.47728	2.19501	0.00504493
ENSECAT00000011909	SLC24A6	solute carrier family 24 (sodium/lithium/calcium exchanger), member 6	43.0651	21.5735	1.9962	0.00193745
ENSECAT00000011921	COL4A4	collagen, type IV, alpha 4	0.363117	1.04698	0.346824	0.00264102
ENSECAT00000011934	ERCC1	excision repair cross-complementing rodent repair deficiency, complementation group 1 (includes overlapping antisense sequence)	16.3404	38.7641	0.421534	0.000103774
ENSECAT00000011963	MED17	mediator complex subunit 17	38.4853	15.0316	2.56029	0.00013293
ENSECAT00000011995	FLNA	filamin A, alpha	85.0957	273.768	0.310831	0.00398594
ENSECAT00000012014	ORAI2	ORAI calcium release-activated calcium modulator 2	24.5671	54.8133	0.448196	7.34054e-05
ENSECAT00000012017	CDCA7	cell division cycle associated 7	21.9597	6.18303	3.55161	0.00339755
ENSECAT00000012018	HSD17B1	hydroxysteroid (17-beta) dehydrogenase 1	15.0687	7.37349	2.04363	0.00176367
ENSECAT00000012024	PRDX2	peroxiredoxin 2	164.829	471.63	0.349488	4.86219e-10
ENSECAT00000012041	RAB11FIP3	RAB11 family interacting protein 3 (class II)	13.3007	32.576	0.408297	0.000139572
ENSECAT00000012046	ANKRD13B	ankyrin repeat domain 13B	2.39066	7.05079	0.339063	7.31162e-05
ENSECAT00000012077	SLC1A4	solute carrier family 1 (glutamate/neutral amino acid transporter), member 4	7.62322	1.09166	6.98315	0.000639213
ENSECAT00000012080	FAM91A1	family with sequence similarity 91, member A1	23.6893	11.202	2.11473	0.000633899
ENSECAT00000012081	INSR	insulin receptor	14.9754	4.79538	3.12287	0.00598194
ENSECAT00000012104	TVP23A	trans-golgi network vesicle protein 23 homolog A (S. cerevisiae)	10.6619	3.56782	2.98835	0.000563971
ENSECAT00000012136	CCNDBP1	cyclin D-type binding-protein 1	43.1307	20.7585	2.07774	6.682e-05
ENSECAT00000012140	CHIT1	chitinase 1 (chitotriosidase)	16.0586	44.3382	0.362184	0.00105584
ENSECAT00000012160	SNX30	sorting nexin family member 30	1.3531	0.494589	2.73581	6.74477e-05
ENSECAT00000012184	ST18	suppression of tumorigenicity 18 (breast carcinoma) (zinc finger protein)	0.0449627	0.0959062	0.468819	0.00227887
ENSECAT00000012215	C5orf22	chromosome 5 open reading frame 22	28.4076	13.5654	2.09412	0.00264756
ENSECAT00000012243	ASPSCR1	alveolar soft part sarcoma chromosome region, candidate 1	23.5858	54.0828	0.436106	7.85506e-06
ENSECAT00000012261	CHD9	chromodomain helicase DNA binding protein 9	4.1025	1.92896	2.1268	0.0024138
ENSECAT00000012264	KCTD9	potassium channel tetramerization domain containing 9	18.0386	7.77676	2.31955	0.000100792
ENSECAT00000012287	FAM65B	family with sequence similarity 65, member B	0.694991	1.51316	0.459297	2.9714e-05
ENSECAT00000012295	F2	coagulation factor II (thrombin)	2.07397	0.321859	6.44372	0.000860307
ENSECAT00000012317	EDEM2	ER degradation enhancer, mannosidase alpha-like 2	28.4879	13.5986	2.09492	4.00989e-05
ENSECAT00000012341	GMPPA	GDP-mannose pyrophosphorylase A	216.739	106.923	2.02706	5.87382e-05
ENSECAT00000012343	RPIA	ribose 5-phosphate isomerase A	41.9028	8.58114	4.88312	0.00050782
ENSECAT00000012347	LOC100062210	WASH complex subunit 2	50.3224	25.049	2.00896	9.35719e-05
ENSECAT00000012348	GET4	golgi to ER traffic protein 4 homolog (S. cerevisiae)	121.24	55.6881	2.17712	6.98452e-05
ENSECAT00000012401	DLK2	delta-like 2 homolog (Drosophila)	1.98645	0.918783	2.16205	0.00161577
ENSECAT00000012434	MANF	mesencephalic astrocyte-derived neurotrophic factor	304.885	85.094	3.58292	0.00103306
ENSECAT00000012435	SOD2	superoxide dismutase	22.2064	9.40753	2.36049	0.0010022
ENSECAT00000012440	NTN4	netrin 4	11.1314	4.40102	2.52928	0.000340707
ENSECAT00000012449	THAP5	THAP domain containing 5	73.5793	22.5999	3.25574	0.000422916
ENSECAT00000012456	RTN4	reticulon 4	27.9507	10.974	2.547	0.000148987
ENSECAT00000012487	2017-03-06	membrane-associated ring finger (C3HC4) 6, E3 ubiquitin protein ligase	25.75	11.2392	2.29109	3.23162e-06
ENSECAT00000012502	SH2D3A	SH2 domain containing 3A	25.1097	3.61521	6.94555	0.00443195
ENSECAT00000012552	LOC102148960	very low-density lipoprotein receptor-like	3.74756	1.04405	3.58946	0.000265816
ENSECAT00000012579	GAN	gigaxonin	5.96783	1.34865	4.42504	0.00645919
ENSECAT00000012584	CLIP2	CAP-GLY domain containing linker protein 2	1.34253	3.53428	0.379859	8.19616e-06
ENSECAT00000012605	CARNS1	carnosine synthase 1	81.969	22.4023	3.65896	0.00253961
ENSECAT00000012630	PLK3	polo-like kinase 3	36.9685	17.2945	2.13758	0.00658025
ENSECAT00000012633	SESTD1	SEC14 and spectrin domains 1	18.0365	8.19462	2.20102	0.000279222
ENSECAT00000012643	RS1	retinoschisin 1	1.8851	0.724492	2.60196	6.37685e-05
ENSECAT00000012660	ARHGAP9	Rho GTPase activating protein 9	3.67103	7.62175	0.481653	0.000498154
ENSECAT00000012675	LGR6	leucine-rich repeat containing G protein-coupled receptor 6	0.0214572	0.187539	0.114414	0.00238733
ENSECAT00000012707	AFF4	AF4/FMR2 family, member 4	10.2896	4.51737	2.27778	0.00128906
ENSECAT00000012823	PLEKHG6	pleckstrin homology domain containing, family G (with RhoGef domain) member 6	0.717454	1.94037	0.369751	0.00012232
ENSECAT00000012860	SLC5A3	solute carrier family 5 (sodium/myo-inositol cotransporter), member 3	91.8592	11.7989	7.78543	0.0054231
ENSECAT00000012866	BAG2	BCL2-associated athanogene 2	9.65626	23.2772	0.414839	2.09359e-05
ENSECAT00000012874	PARP9	poly (ADP-ribose) polymerase family, member 9	11.346	5.61853	2.01939	3.97537e-05
ENSECAT00000012889	RPS20	ribosomal protein S20	1699.85	3471.86	0.489607	0.00152738
ENSECAT00000012899	WLS	wntless homolog (Drosophila)	55.5731	19.7329	2.81626	0.00034288
ENSECAT00000012918	CDS1	CDP-diacylglycerol synthase (phosphatidate cytidylyltransferase) 1	32.8902	16.2306	2.02643	0.000259856
ENSECAT00000012933	TRMT10A	tRNA methyltransferase 10 homolog A (S. cerevisiae)	49.1375	16.901	2.90738	6.38003e-05
ENSECAT00000012935	COL7A1	collagen, type VII, alpha 1	7.70072	17.6247	0.436927	0.000934433
ENSECAT00000012936	CRYAB	crystallin, alpha B	91.0023	10.7109	8.49622	0.00230445
ENSECAT00000012956	PPP2R1B	protein phosphatase 2, regulatory subunit A, beta	24.2767	10.0432	2.41722	0.000428524
ENSECAT00000012974	LSAMP	limbic system-associated membrane protein	0.288157	0.108961	2.6446	0.0014682
ENSECAT00000012986	BIRC3	baculoviral IAP repeat containing 3	35.1389	16.7632	2.09619	0.000611218
ENSECAT00000012991	EFCAB4A	EF-hand calcium binding domain 4A	83.1514	172.917	0.480876	0.00131279
ENSECAT00000013011	DNAJB9	DnaJ (Hsp40) homolog, subfamily B, member 9	500.716	108.831	4.60085	0.000285512
ENSECAT00000013066		complement factor B	9.42087	22.1291	0.425723	0.000405509
ENSECAT00000013076	SSFA2	sperm specific antigen 2	39.5746	18.3037	2.16212	0.00659682
ENSECAT00000013092	CEACAM16	carcinoembryonic antigen-related cell adhesion molecule 16	1.16522	0.500155	2.32971	0.00314244
ENSECAT00000013101	LOC100053714	cationic amino acid transporter 4-like	7.99358	22.0541	0.362453	0.000180557
ENSECAT00000013109	EVL	Enah/Vasp-like	0.700165	2.29153	0.305546	0.000386139
ENSECAT00000013116	TBC1D8	TBC1 domain family, member 8 (with GRAM domain)	25.703	10.2155	2.51607	0.00328833
ENSECAT00000013120	DYRK4	dual-specificity tyrosine-(Y)-phosphorylation regulated kinase 4	1.29823	0.49434	2.6262	0.000545317
ENSECAT00000013123	PFKFB3	6-phosphofructo-2-kinase/fructose-2,6-biphosphatase 3	4.47896	11.7114	0.382445	2.29984e-06
ENSECAT00000013124	PRR12	proline rich 12	19.7655	42.4252	0.46589	0.000510389
ENSECAT00000013145	SERPINB9	serpin peptidase inhibitor, clade B (ovalbumin), member 9	83.397	31.4344	2.65305	0.0002148
ENSECAT00000013164	UBE2J1	ubiquitin-conjugating enzyme E2, J1	16.2168	8.12017	1.9971	0.000131999
ENSECAT00000013173	SHOC2	soc-2 suppressor of clear homolog (C. elegans)	11.1141	5.40563	2.05602	0.000405241
ENSECAT00000013177	N4BP2L1	NEDD4 binding protein 2-like 1	52.5643	25.2229	2.08399	0.000490639
ENSECAT00000013180	MPP7	membrane protein, palmitoylated 7 (MAGUK p55 subfamily member 7)	0.486625	0.208107	2.33834	0.0014799
ENSECAT00000013181	FSCN2	fascin homolog 2, actin-bundling protein, retinal (Strongylocentrotus purpuratus)	0.202747	0.452127	0.44843	0.00499759
ENSECAT00000013205	CHDH	choline dehydrogenase	6.004	2.21861	2.7062	0.000160354
ENSECAT00000013206	ALOX12B	arachidonate 12-lipoxygenase, 12R type	1.13014	0.0769037	14.6956	0.00202073
ENSECAT00000013234	MYCBP2	MYC binding protein 2, E3 ubiquitin protein ligase	5.31054	2.50717	2.11814	0.00101262
ENSECAT00000013273	NSMF	NMDA receptor synaptonuclear signaling and neuronal migration factor	20.8825	44.7247	0.466913	7.10584e-05
ENSECAT00000013333	SMAD8	Uncharacterized protein	14.4401	6.90529	2.09116	0.00166329
ENSECAT00000013368	PAG1	phosphoprotein associated with glycosphingolipid microdomains 1	1.39033	0.454722	3.05753	0.00171565
ENSECAT00000013375	NFU1	NFU1 iron-sulfur cluster scaffold homolog (S. cerevisiae)	4.05416	20.9232	0.193764	0.00449919
ENSECAT00000013376	SLC10A6	solute carrier family 10 member 6	4.7912	0.977673	4.90062	7.30792e-05
ENSECAT00000013437	SYNJ2	synaptojanin 2	9.26601	4.0965	2.26193	0.00281075
ENSECAT00000013467	ERLEC1	endoplasmic reticulum lectin 1	74.7701	29.3375	2.54862	5.40577e-05
ENSECAT00000013490	UBR1	ubiquitin protein ligase E3 component n-recognin 1	6.08473	2.42361	2.51061	0.000158098
ENSECAT00000013514	MAPRE2	microtubule-associated protein, RP/EB family, member 2	2.78398	1.10335	2.52321	0.00311322
ENSECAT00000013549	STX12	syntaxin 12	7.70635	3.54284	2.17519	0.000324466
ENSECAT00000013550	PRKAG2	5'-AMP-activated protein kinase subunit gamma-2	4.73979	1.44972	3.26946	0.000761472
ENSECAT00000013559	KIF26B	kinesin family member 26B	0.166583	0.0711213	2.34224	0.00452976
ENSECAT00000013609	LRIF1	ligand dependent nuclear receptor interacting factor 1	46.3094	11.4936	4.02915	0.000177208
ENSECAT00000013611	ORMDL1	ORM1-like 1 (S. cerevisiae)	25.7013	12.6586	2.03034	0.00657167
ENSECAT00000013644	LRRC72	leucine rich repeat containing 72	1.71401	0.438825	3.90591	0.00253689
ENSECAT00000013677	TRNAU1AP	tRNA selenocysteine 1 associated protein 1	25.0714	11.724	2.13847	6.09254e-06
ENSECAT00000013679	RGCC	regulator of cell cycle	5.0258	2.45539	2.04684	0.0024711
ENSECAT00000013693	DIXDC1	DIX domain containing 1	7.1932	1.98263	3.62811	9.74235e-05
ENSECAT00000013703	LSM11	LSM11, U7 small nuclear RNA associated	2.67198	0.944076	2.83026	0.000153529
ENSECAT00000013719	GRB7	growth factor receptor-bound protein 7	199.469	95.4414	2.08996	0.0019896
ENSECAT00000013765	ALOXE3	arachidonate lipoxygenase 3	24.1206	3.22839	7.4714	0.00483415
ENSECAT00000013766	ETF1	eukaryotic translation termination factor 1	63.4261	30.9982	2.04612	0.000157525
ENSECAT00000013785	ALOX5	arachidonate 5-lipoxygenase	0.410349	0.826973	0.496206	0.000786359
ENSECAT00000013803	LRIT3	leucine-rich repeat, immunoglobulin-like and transmembrane domains 3	21.4722	0.601015	35.7266	0.00117888
ENSECAT00000013821	PPFIBP2	PTPRF interacting protein, binding protein 2 (liprin beta 2)	26.5943	6.00096	4.43167	0.00214675
ENSECAT00000013831	CXorf38	chromosome X open reading frame 38	7.77609	3.44385	2.25796	2.94051e-05
ENSECAT00000013847	SNRPA	small nuclear ribonucleoprotein polypeptide A	9.37677	24.2667	0.386404	7.24961e-05
ENSECAT00000013925	BFSP2	beaded filament structural protein 2, phakinin	0.0279434	0.0896002	0.311868	0.000890844
ENSECAT00000013950	SLITRK6	SLIT and NTRK-like family, member 6	1.48755	45.722	0.0325346	0.00310717
ENSECAT00000013964	LPGAT1	lysophosphatidylglycerol acyltransferase 1	3.86026	1.81823	2.12308	0.0030169
ENSECAT00000013978	AP1S3	adaptor-related protein complex 1, sigma 3 subunit	1.00037	0.424962	2.35402	0.00356968
ENSECAT00000013998	CALCRL	calcitonin receptor-like	0.705846	0.335143	2.10611	0.00380739
ENSECAT00000014021	KLHL42	kelch-like family member 42	10.2658	3.63674	2.8228	0.000377913
ENSECAT00000014029	C10orf12	chromosome 10 open reading frame 12	9.87265	3.45319	2.85899	0.00239622
ENSECAT00000014055	IGFBP5	insulin-like growth factor binding protein 5	7.08563	20.1426	0.351774	0.00492893
ENSECAT00000014057	FKBP10	FK506 binding protein 10, 65 kDa	19.272	59.219	0.325436	0.000269596
ENSECAT00000014068	PRAG1	PEAK1 related, kinase-activating pseudokinase 1	13.4015	31.5983	0.424121	0.00113355
ENSECAT00000014085	THG1L	tRNA-histidine guanylyltransferase 1-like (S. cerevisiae)	22.2019	9.7903	2.26774	1.22152e-05
ENSECAT00000014126	OSR1	odd-skipped related 1 (Drosophila)	30.3204	65.1537	0.465367	5.14962e-05
ENSECAT00000014145	RRH	retinal pigment epithelium-derived rhodopsin homolog	4.19602	0.240618	17.4385	0.000888847
ENSECAT00000014156	ZBTB37	zinc finger and BTB domain containing 37	4.35156	2.16683	2.00826	0.0030214
ENSECAT00000014164	TXNDC11	thioredoxin domain containing 11	35.3317	15.1799	2.32753	1.00053e-05
ENSECAT00000014184	INADL	InaD-like (Drosophila)	9.23961	3.4389	2.68679	1.35291e-05
ENSECAT00000014241	ZNF575	zinc finger protein 575	4.54758	10.696	0.425166	0.00562125
ENSECAT00000014300	LGR4	leucine-rich repeat containing G protein-coupled receptor 4	54.6303	27.0484	2.01972	0.00162051
ENSECAT00000014324	BRMS1L	breast cancer metastasis-suppressor 1-like	5.68237	2.42845	2.33991	0.000458101
ENSECAT00000014330	ZNF428	zinc finger protein 428	2.20051	5.45034	0.403738	7.67562e-06
ENSECAT00000014332	ACCS	1-aminocyclopropane-1-carboxylate synthase homolog (Arabidopsis)(non-functional)	21.3242	46.4876	0.458707	0.000149532
ENSECAT00000014353	ZNRF2	zinc and ring finger 2	4.57382	1.15919	3.94571	5.7106e-05
ENSECAT00000014363	HSPB6	heat shock protein, alpha-crystallin-related, B6	32.8662	92.6645	0.35468	4.87412e-07
ENSECAT00000014370	ZBTB44	zinc finger and BTB domain containing 44	17.653	7.32131	2.41118	0.000121748
ENSECAT00000014384	NPW	neuropeptide W	1.93386	5.07543	0.381024	0.00410249
ENSECAT00000014387	FBXO27	F-box protein 27	3.43296	1.38336	2.4816	0.00223183
ENSECAT00000014412	GOLGA4	golgin A4	16.5979	7.93263	2.09236	0.000212806
ENSECAT00000014460	TRDMT1	tRNA aspartic acid methyltransferase 1	8.46721	3.92567	2.15688	0.000533825
ENSECAT00000014480	SNX10	sorting nexin 10	2.64489	1.31963	2.00427	0.000992885
ENSECAT00000014482	NSG2	neuronal vesicle trafficking associated 2	0.0721664	0.00537599	13.4238	0.000648121
ENSECAT00000014493	TRIM34	tripartite motif-containing protein 34	5.09618	1.65363	3.08182	3.12152e-05
ENSECAT00000014494	NOD1	nucleotide-binding oligomerization domain containing 1	12.3484	3.07557	4.01498	0.00175004
ENSECAT00000014512	DSCAM	DS cell adhesion molecule	0.0111843	0.00244038	4.58301	0.0037028
ENSECAT00000014619	PCGF5	polycomb group ring finger 5	44.3299	22.1595	2.0005	0.00457526
ENSECAT00000014656	RFTN1	raftlin, lipid raft linker 1	1.49993	3.24318	0.462487	0.000202734
ENSECAT00000014673	SMG1	SMG1, nonsense mediated mRNA decay associated PI3K related kinase	96.5711	33.9556	2.84404	0.00339686
ENSECAT00000014680	PRUNE2	prune homolog 2 (Drosophila)	0.994524	0.0984212	10.1048	0.00137622
ENSECAT00000014707	ANKRD12	ankyrin repeat domain 12	6.4841	2.17572	2.98021	6.9214e-05
ENSECAT00000014743	CHIC2	cysteine-rich hydrophobic domain 2	7.90914	3.25337	2.43106	0.000162192
ENSECAT00000014799	AFAP1	actin filament associated protein 1	5.11803	2.21102	2.31478	0.00129034
ENSECAT00000014803	AHNAK	AHNAK nucleoprotein	255.026	97.1737	2.62443	0.000230441
ENSECAT00000014860	JMJD8	jumonji domain containing 8	185.423	449.598	0.41242	0.000341671
ENSECAT00000014889	C1RL	complement component 1, r subcomponent-like	4.8076	10.1287	0.474653	0.00136202
ENSECAT00000014901	eca-mir-492-1	eca-mir-492-1	42.7897	94.6899	0.451893	0.000382799
ENSECAT00000014902	BICC1	bicaudal C homolog 1 (Drosophila)	0.412185	0.867953	0.474893	0.00108776
ENSECAT00000014964	TRIM4	tripartite motif containing 4	19.3233	8.25881	2.33972	0.000105727
ENSECAT00000014972	FGD2	FYVE, RhoGEF and PH domain containing 2	1.43248	3.80369	0.376603	0.00279166
ENSECAT00000014996	CCDC18	coiled-coil domain containing 18	5.50737	2.31489	2.3791	0.00169305
ENSECAT00000015011	HOOK1	hook homolog 1 (Drosophila)	22.2033	8.13512	2.72932	0.000119448
ENSECAT00000015012	LOC100050598	COBW domain-containing protein 2	19.5415	8.33366	2.34489	0.000118487
ENSECAT00000015020	ANO8	anoctamin 8	63.4681	130.248	0.487285	2.16781e-05
ENSECAT00000015025	IL15	interleukin-15	11.1612	4.11391	2.71304	0.000210234
ENSECAT00000015054	SLC6A8	solute carrier family 6 (neurotransmitter transporter, creatine), member 8	30.9372	64.6411	0.478599	1.99619e-05
ENSECAT00000015057	PPP2R2C	protein phosphatase 2, regulatory subunit B, gamma	0.0372894	0.0929108	0.401346	0.000538555
ENSECAT00000015065	EGFLAM	EGF-like, fibronectin type III and laminin G domains	0.640187	5.24736	0.122002	0.00154939
ENSECAT00000015084	PXDC1	PX domain containing 1	21.3452	6.25118	3.41459	0.00202243
ENSECAT00000015090	LEPR	leptin receptor	0.921535	0.348827	2.64181	0.00535608
ENSECAT00000015094	SLC38A9	solute carrier family 38, member 9	6.06368	2.50966	2.41614	0.000181981
ENSECAT00000015099	AIM2	absent in melanoma 2	0.182981	0.481004	0.380414	9.47872e-06
ENSECAT00000015100	RUNX3	runt-related transcription factor 3	0.535213	1.36916	0.390905	0.00649427
ENSECAT00000015124	ZDHHC21	zinc finger, DHHC-type containing 21	2.49875	1.16152	2.15128	0.000740006
ENSECAT00000015128	CLK4	CDC-like kinase 4	111.165	41.5344	2.67647	6.26369e-05
ENSECAT00000015130	ADD3	adducin 3 (gamma)	10.4001	21.0266	0.494617	5.14199e-05
ENSECAT00000015150	TNFSF15	tumor necrosis factor (ligand) superfamily, member 15	0.0662939	0.132672	0.499682	0.0061134
ENSECAT00000015161	NME5	NME/NM23 family member 5	8.61047	3.84123	2.24159	0.00205279
ENSECAT00000015187	LOC100054688	xanthine dehydrogenase/oxidase	47.6745	8.98448	5.30632	0.00213156
ENSECAT00000015212	PRMT8	protein arginine methyltransferase 8	0.0997811	0.237043	0.420941	0.000341632
ENSECAT00000015230	ETV7	ets variant 7	8.98793	2.6198	3.43077	0.0050479
ENSECAT00000015295	SMIM14	small integral membrane protein 14	16.3664	5.65511	2.89409	0.000318711
ENSECAT00000015313	UFM1	ubiquitin-fold modifier 1	25.4352	10.0983	2.51877	0.000329749
ENSECAT00000015324	LOC106782581	tudor domain-containing protein 7	1.09661	0.408678	2.68331	0.000659101
ENSECAT00000015424	ZNF33A	zinc finger protein 33A	86.6314	38.1331	2.27182	0.000458162
ENSECAT00000015464	FGF2	heparin-binding growth factor 2	2.64677	0.997742	2.65276	0.000174054
ENSECAT00000015504	GABPB2	GA binding protein transcription factor, beta subunit 2	22.3986	9.78105	2.29	0.00102763
ENSECAT00000015534	LOC102148076	FAM24B	17.9642	5.48731	3.27377	0.00157546
ENSECAT00000015542	2017-09-10	septin 10	12.0915	5.97457	2.02384	5.1562e-05
ENSECAT00000015561	GRAMD2	GRAM domain containing 2	1.00492	0.424155	2.36923	0.00218156
ENSECAT00000015574	FAM126B	family with sequence similarity 126, member B	3.84788	1.38039	2.78753	2.18992e-05
ENSECAT00000015578	DCLK2	doublecortin-like kinase 2	0.262036	0.659035	0.397606	0.00256166
ENSECAT00000015592	GTF3A	general transcription factor IIIA	115.911	45.331	2.557	0.00057609
ENSECAT00000015610	OPN3	opsin 3	21.5688	8.40325	2.56673	0.000593829
ENSECAT00000015613	LOC100146955	aldo-keto reductase family 1 member C23-like	0.273107	0	#DIV/0!	0.00610153
ENSECAT00000015655	PPP2R3A	protein phosphatase 2, regulatory subunit B'', alpha	3.65208	1.58369	2.30605	3.81684e-05
ENSECAT00000015688	TP53I3	tumor protein p53 inducible protein 3	22.3666	8.60115	2.60042	0.000937717
ENSECAT00000015775	LIPE	lipase, hormone-sensitive	37.6324	10.3495	3.63615	0.000421173
ENSECAT00000015787	IPPK	inositol 1,3,4,5,6-pentakisphosphate 2-kinase	15.9966	7.74428	2.06561	0.00185106
ENSECAT00000015791	OAT	ornithine aminotransferase	26.6125	11.6897	2.27657	0.00115291
ENSECAT00000015796	UFL1	UFM1-specific ligase 1	18.0107	7.51203	2.39759	0.000464335
ENSECAT00000015801	SRPK3	SRSF protein kinase 3	4.4813	8.96476	0.499879	0.00268806
ENSECAT00000015816	PHACTR1	phosphatase and actin regulator 1	0.15308	0.450769	0.339597	0.00148132
ENSECAT00000015823	CLCN3	chloride channel, voltage-sensitive 3	17.9671	7.13454	2.51832	0.000116375
ENSECAT00000015852	SAG	S-antigen; retina and pineal gland (arrestin)	3.10899	1.2708	2.44649	0.00561521
ENSECAT00000015858	IRAK4	interleukin-1 receptor-associated kinase 4	10.4658	4.79802	2.18128	0.000182062
ENSECAT00000015909	NUDT12	nudix (nucleoside diphosphate linked moiety X)-type motif 12	7.62261	3.51243	2.17018	0.00011325
ENSECAT00000015910	SSH2	slingshot protein phosphatase 2	4.52081	1.98296	2.27983	0.00147814
ENSECAT00000015918	SULT2B1	sulfotransferase family, cytosolic, 2B, member 1	0.741084	1.68727	0.43922	0.00544902
ENSECAT00000015932	SYP	synaptophysin	0.145797	0.380065	0.383612	0.00132928
ENSECAT00000015946	NFKBID	nuclear factor of kappa light polypeptide gene enhancer in B-cells inhibitor, delta	5.11524	10.229	0.500071	0.000885237
ENSECAT00000015958	AKAP3	A kinase (PRKA) anchor protein 3	1.00832	0.181365	5.55961	0.000874774
ENSECAT00000015959	TGFB3	transforming growth factor, beta 3	4.54667	12.4408	0.365463	0.00166333
ENSECAT00000015968	ADAM28	ADAM metallopeptidase domain 28	0.258277	0.52965	0.487637	0.000943232
ENSECAT00000015970	TLL2	tolloid-like 2	0.181625	0.0537406	3.37965	0.00256749
ENSECAT00000015994	SIRT6	sirtuin 6	5.92091	12.5952	0.470091	4.06542e-05
ENSECAT00000016021	KCNH7	potassium voltage-gated channel, subfamily H (eag-related), member 7	0.141281	0.041858	3.37524	0.00233418
ENSECAT00000016077	SDCBP	syndecan binding protein (syntenin)	39.9764	17.2473	2.31784	0.00138553
ENSECAT00000016132		MHC class II region on chromosome ECA20	8.70352	1.72921	5.03323	0.00566117
ENSECAT00000016156	SLC12A3	solute carrier family 12 (sodium/chloride transporters), member 3	0.789889	0.31701	2.49168	0.00611735
ENSECAT00000016158	PLA2G12A	phospholipase A2, group XIIA	122.814	56.7624	2.16366	0.000429023
ENSECAT00000016162	FAM8A1	family with sequence similarity 8, member A1	26.6695	13.3625	1.99585	0.000320562
ENSECAT00000016204		Uncharacterized protein	2.05656	4.44281	0.462895	0.00519931
ENSECAT00000016221	SLC12A2	solute carrier family 12 (sodium/potassium/chloride transporters), member 2	33.426	7.22636	4.62556	7.7878e-05
ENSECAT00000016222	PIK3CA	phosphatidylinositol-4,5-bisphosphate 3-kinase, catalytic subunit alpha	7.2423	3.55734	2.03587	0.00133173
ENSECAT00000016253	LGALS8	lectin, galactoside-binding, soluble, 8	4.66737	1.94137	2.40416	0.00112595
ENSECAT00000016258	DGAT1	diacylglycerol O-acyltransferase 1	37.3334	79.8438	0.467581	1.45289e-05
ENSECAT00000016262	SEL1L	sel-1 suppressor of lin-12-like (C. elegans)	39.5811	13.9077	2.84598	0.000239517
ENSECAT00000016279	GIF	gastric intrinsic factor (vitamin B synthesis)	0.378796	0.890096	0.425568	0.00460292
ENSECAT00000016285	TMEM14A	transmembrane protein 14A	16.874	6.41815	2.62911	0.000112459
ENSECAT00000016299	VCPIP1	valosin containing protein (p97)/p47 complex interacting protein 1	15.4304	6.78228	2.2751	8.24511e-05
ENSECAT00000016336	PDIA5	protein disulfide isomerase family A, member 5	35.3944	13.6078	2.60103	0.000832079
ENSECAT00000016368	ABHD17C	abhydrolase domain containing 17C	29.4808	8.49616	3.4699	0.00275797
ENSECAT00000016369	JOSD1	Josephin domain containing 1	57.4974	21.6636	2.65411	2.40456e-05
ENSECAT00000016408	IRF8	interferon regulatory factor 8	1.17523	2.54318	0.462111	0.00100048
ENSECAT00000016420	SLC13A4	solute carrier family 13 (sodium/sulfate symporters), member 4	3.40756	1.16388	2.92777	0.000506093
ENSECAT00000016444	CLK1	CDC-like kinase 1	994.403	353.134	2.81594	6.97256e-06
ENSECAT00000016447	KIF15	kinesin family member 15	0.687285	1.56869	0.438128	0.000128922
ENSECAT00000016480	RB1	retinoblastoma 1	14.638	5.06636	2.88926	0.000632205
ENSECAT00000016489	DTNB	dystrobrevin, beta	0.859341	1.80245	0.476763	5.30857e-07
ENSECAT00000016517	THAP6	THAP domain containing 6	11.3482	3.74148	3.03308	0.000127481
ENSECAT00000016518	CALCOCO2	calcium binding and coiled-coil domain 2	57.5001	150.272	0.382641	3.89112e-07
ENSECAT00000016522		MHC class II region on chromosome ECA20	0.882369	0.256784	3.43623	0.00039505
ENSECAT00000016525	SLC2A11	solute carrier family 2 (facilitated glucose transporter), member 11	6.7864	14.3686	0.472307	0.00139182
ENSECAT00000016528	U2AF1	U2 small nuclear RNA auxiliary factor 1	221.379	89.2661	2.47999	0.000463276
ENSECAT00000016530	HACE1	HECT domain and ankyrin repeat containing E3 ubiquitin protein ligase 1	4.5152	1.97741	2.28339	6.01713e-05
ENSECAT00000016543	JAKMIP3	Janus kinase and microtubule interacting protein 3	0.0731989	0.0240494	3.04369	0.00458116
ENSECAT00000016577	WHAMM	WAS protein homolog associated with actin, golgi membranes and microtubules	11.5157	5.32816	2.16129	2.7643e-05
ENSECAT00000016580	VWA5A	von Willebrand factor A domain containing 5A	14.3881	6.9323	2.07552	0.00197392
ENSECAT00000016587	RIT1	Ras-like without CAAX 1	131.266	51.0353	2.57207	0.000115493
ENSECAT00000016607	PODN	podocan	17.8665	37.8549	0.471973	2.60811e-06
ENSECAT00000016621	AACS	acetoacetyl-CoA synthetase	12.1512	5.03027	2.41561	0.00160297
ENSECAT00000016625	SORT1	sortilin 1	20.664	10.1911	2.02765	5.20562e-05
ENSECAT00000016643	WDR45	WD repeat domain 45	19.4935	5.73252	3.40051	0.000763687
ENSECAT00000016654	SLC27A3	solute carrier family 27 (fatty acid transporter), member 3	6.9936	14.0071	0.49929	0.000217157
ENSECAT00000016704	INHA	inhibin alpha chain precursor	3.93436	8.78643	0.447776	0.00112199
ENSECAT00000016751	DPCR1	diffuse panbronchiolitis critical region 1	0.0780824	0.0304231	2.56655	0.00657097
ENSECAT00000016789	C9orf3	chromosome 9 open reading frame 3	3.69232	1.63649	2.25624	0.000514334
ENSECAT00000016795	POLR3GL	polymerase (RNA) III (DNA directed) polypeptide G (32kD)-like	3.95719	9.08462	0.435593	1.45336e-05
ENSECAT00000016839		Uncharacterized protein	0.599451	1.8897	0.31722	0.00543742
ENSECAT00000016848	SPAG9	sperm associated antigen 9	3.64183	1.78157	2.04417	5.46178e-05
ENSECAT00000016873	RRAGD	Ras-related GTP binding D	8.9477	2.39735	3.73232	0.000948848
ENSECAT00000016881	OSBPL8	oxysterol binding protein-like 8	3.838	1.71337	2.24004	0.000441733
ENSECAT00000016885	NDEL1	nudE nuclear distribution E homolog (A. nidulans)-like 1	22.8325	10.2866	2.21964	0.00202984
ENSECAT00000016887	DPT	dermatopontin	18.6621	46.2476	0.403527	7.03653e-05
ENSECAT00000016892	ZNF467	zinc finger protein 467	1.15887	2.39969	0.482926	0.00417323
ENSECAT00000016926	SLC1A2	solute carrier family 1 (glial high affinity glutamate transporter), member 2	0.0122072	0.0636404	0.191815	0.00452144
ENSECAT00000016931	NDP	Norrie disease (pseudoglioma)	7.18378	1.10724	6.48803	0.000538639
ENSECAT00000016947		Uncharacterized protein	0.166422	0.0592572	2.80846	0.00462338
ENSECAT00000016962	CLYBL	citrate lyase beta like	1.35008	0.525995	2.56671	0.000160558
ENSECAT00000016969	NCAN	neurocan	0.273285	0.0822607	3.32218	0.00063818
ENSECAT00000016971	RNF187	ring finger protein 187	121.248	284.356	0.426393	4.6212e-07
ENSECAT00000017032	FBXO32	F-box protein 32	23.0887	4.65205	4.96312	0.00119753
ENSECAT00000017093	MYBL1	v-myb avian myeloblastosis viral oncogene homolog-like 1	1.47986	0.549623	2.6925	0.00233874
ENSECAT00000017105	LRCOL1	leucine rich colipase like 1	6.57503	1.39962	4.69772	0.00295349
ENSECAT00000017106	SMCR8	Smith-Magenis syndrome chromosome region, candidate 8	99.1469	38.7512	2.55855	0.00012078
ENSECAT00000017111	TK1	thymidine kinase 1, soluble	37.2484	4.04785	9.20203	0.00409661
ENSECAT00000017125	LOH12CR1	loss of heterozygosity, 12, chromosomal region 1	6.20621	2.3831	2.60426	0.000227368
ENSECAT00000017237	GLTPD2	glycolipid transfer protein domain containing 2	6.04468	1.70534	3.54455	0.0015176
ENSECAT00000017239	COL6A6	collagen, type VI, alpha 6	0.0231034	0.00995631	2.32047	0.00649563
ENSECAT00000017277	ZDHHC20	zinc finger, DHHC-type containing 20	136.249	50.5776	2.69387	0.000136952
ENSECAT00000017281	SPCS3	signal peptidase complex subunit 3 homolog (S. cerevisiae)	86.069	38.1616	2.25539	0.00148261
ENSECAT00000017286	ZBTB25	zinc finger and BTB domain containing 25	19.2161	5.51248	3.48593	0.000319364
ENSECAT00000017298	CLPX	ClpX caseinolytic peptidase X homolog (E. coli)	21.601	9.92775	2.17582	3.44956e-05
ENSECAT00000017319	N4BP2L2	NEDD4 binding protein 2 like 2	70.6356	28.7292	2.45867	0.000148054
ENSECAT00000017346	ILT11A	immunoglobulin-like transcript 11 A	0.115461	0.443636	0.260262	0.000775265
ENSECAT00000017348	TTC31	tetratricopeptide repeat domain 31	85.1133	39.2014	2.17118	0.000308054
ENSECAT00000017379	USP53	ubiquitin specific peptidase 53	13.942	3.36441	4.14395	0.00010373
ENSECAT00000017402		mitochondrion, partial genome	682.559	2264.72	0.301388	0.00106276
ENSECAT00000017409	SERINC5	serine incorporator 5	14.8146	6.92534	2.13918	0.000173006
ENSECAT00000017418	MPP2	membrane protein, palmitoylated 2 (MAGUK p55 subfamily member 2)	0.308752	0.770497	0.400718	0.00061392
ENSECAT00000017426	RNF213	ring finger protein 213	42.7592	14.9005	2.86965	0.000122547
ENSECAT00000017428	HEATR5A	HEAT repeat containing 5A	9.75639	4.63354	2.1056	5.95052e-05
ENSECAT00000017462	HINT3	histidine triad nucleotide binding protein 3	2.94665	0.948813	3.10562	0.000359874
ENSECAT00000017463	GATA5	GATA binding protein 5	2.16882	14.4141	0.150466	0.000545203
ENSECAT00000017465	PLEKHG5	pleckstrin homology domain containing, family G (with RhoGef domain) member 5	4.6886	12.0348	0.389585	5.14622e-06
ENSECAT00000017475	GOLPH3L	golgi phosphoprotein 3-like	19.0574	8.55813	2.22682	0.000485712
ENSECAT00000017479	OMG	oligodendrocyte myelin glycoprotein	3.33521	7.84602	0.425083	0.00608853
ENSECAT00000017572	CAMK4	calcium/calmodulin-dependent protein kinase IV	0.371761	0.0721667	5.15141	0.00402326
ENSECAT00000017695	MLF1IP	MLF1 interacting protein	17.9293	4.91805	3.64562	0.000854016
ENSECAT00000017715	COL18A1	collagen, type XVIII, alpha 1	25.297	60.7295	0.416552	0.000418658
ENSECAT00000017781			3.30053	1.49847	2.20261	0.00298403
ENSECAT00000017811	PPM1A	protein phosphatase, Mg2+/Mn2+ dependent, 1A	70.318	31.5194	2.23094	9.71497e-05
ENSECAT00000017813	B3GNT2	UDP-GlcNAc:betaGal beta-1,3-N-acetylglucosaminyltransferase 2	36.9059	12.9156	2.85748	0.000553
ENSECAT00000017837	COQ3	coenzyme Q3 methyltransferase	48.8022	24.174	2.01879	0.000337638
ENSECAT00000017838	HSPA13	heat shock protein 70kDa family, member 13	97.0743	27.0987	3.58224	0.000462089
ENSECAT00000017850	ZNF652	zinc finger protein 652	12.4678	5.8428	2.13388	0.00432986
ENSECAT00000017856	KCNJ8	potassium inwardly-rectifying channel, subfamily J, member 8	8.81899	4.17549	2.11208	0.000963337
ENSECAT00000017872	SLC25A33	solute carrier family 25 (pyrimidine nucleotide carrier), member 33	32.8607	12.7986	2.56752	0.00104106
ENSECAT00000017878	TNNI1	troponin I type 1 (skeletal, slow)	2.31397	4.75336	0.486806	0.00471367
ENSECAT00000017893	HLF	hepatic leukemia factor	0.574693	1.41321	0.406658	2.4386e-05
ENSECAT00000017896	NUCB2	nucleobindin 2	35.691	9.56846	3.73006	0.00463194
ENSECAT00000017900	SENP5	SUMO1/sentrin specific peptidase 5	12.0532	5.4921	2.19464	0.000260585
ENSECAT00000017954	FBXO30	F-box protein 30	39.4216	11.3708	3.46693	0.000453006
ENSECAT00000017977	RANBP3L	RAN binding protein 3-like	0.758491	0.205513	3.69072	0.00639493
ENSECAT00000018009	SGPL1	sphingosine-1-phosphate lyase 1	36.6147	16.5883	2.20726	2.29505e-05
ENSECAT00000018010	HIBADH	3-hydroxyisobutyrate dehydrogenase	3.66066	1.34356	2.7246	2.0966e-05
ENSECAT00000018048	PPFIBP1	PTPRF interacting protein, binding protein 1 (liprin beta 1)	22.7959	9.08345	2.50961	0.000221775
ENSECAT00000018063	CLN8	ceroid-lipofuscinosis, neuronal 8 (epilepsy, progressive with mental retardation)	19.6328	7.45002	2.63526	5.08878e-05
ENSECAT00000018068	MYH7B	myosin, heavy chain 7B, cardiac muscle, beta	2.09887	0.80396	2.61067	0.00612379
ENSECAT00000018076	NEK7	NIMA-related kinase 7	7.32514	3.64987	2.00696	0.000127153
ENSECAT00000018091	EPB41L5	erythrocyte membrane protein band 4.1 like 5	34.897	4.37647	7.97378	0.00507226
ENSECAT00000018114	OBSCN	obscurin, cytoskeletal calmodulin and titin-interacting RhoGEF	10.1578	1.19428	8.50539	0.00106898
ENSECAT00000018159	SLC7A2	solute carrier family 7 (cationic amino acid transporter, y+ system), member 2	14.7892	0.673156	21.97	0.00486365
ENSECAT00000018180	OLFM1	olfactomedin 1	2.39349	11.4613	0.208832	0.000580947
ENSECAT00000018189	PTGFRN	prostaglandin F2 receptor inhibitor	3.43058	7.38291	0.464665	0.000160358
ENSECAT00000018200	RNASEH2C	ribonuclease H2, subunit C	19.9912	41.6153	0.48038	8.03911e-05
ENSECAT00000018247	KIAA1239	KIAA1239	3.16546	6.72877	0.470437	0.000151591
ENSECAT00000018314	OVOL1	ovo-like 1(Drosophila)	5.63714	12.5476	0.449262	0.000576223
ENSECAT00000018333	DUSP15	dual specificity phosphatase 15	0.199738	0.482517	0.41395	0.00502996
ENSECAT00000018347	MACC1	metastasis associated in colon cancer 1	5.52728	1.85648	2.97729	7.17094e-05
ENSECAT00000018372	BTBD9	BTB (POZ) domain containing 9	1.19076	0.484705	2.45667	0.000168643
ENSECAT00000018375	RPP40	ribonuclease P/MRP 40kDa subunit	21.2334	10.4031	2.04106	0.000667376
ENSECAT00000018397	RCC1	regulator of chromosome condensation	18.2307	7.96711	2.28824	0.000273155
ENSECAT00000018400	GMCL1	germ cell-less, spermatogenesis associated 1	5.20628	2.54309	2.04722	0.000778269
ENSECAT00000018434	RNF24	ring finger protein 24	17.1518	3.98757	4.30132	0.000185262
ENSECAT00000018448	LOC100146633	inhibitor of carbonic anhydrase	15.7577	3.91328	4.02672	0.0024347
ENSECAT00000018501	ECA.12775	lymphocyte antigen 96	4.921	1.66744	2.95123	0.000528655
ENSECAT00000018528	CPT1A	carnitine O-palmitoyltransferase 1, liver isoform	48.7339	22.2932	2.18604	0.00197734
ENSECAT00000018536	ARHGEF25	Rho guanine nucleotide exchange factor (GEF) 25	14.268	31.5374	0.452416	0.00264203
ENSECAT00000018565	ATP7A	ATPase, Cu++ transporting, alpha polypeptide	1.85151	0.907405	2.04044	0.000600895
ENSECAT00000018594	SNX5	sorting nexin 5	126.154	59.2166	2.13037	0.000658943
ENSECAT00000018607	SNX22	sorting nexin-22	1.88919	5.68469	0.33233	0.000711401
ENSECAT00000018610	RAB18	RAB18, member RAS oncogene family	25.0025	12.3193	2.02953	0.00233853
ENSECAT00000018614	ENDOD1	endonuclease domain containing 1	5.31726	0.786972	6.75661	0.00474817
ENSECAT00000018643	ATP6V0A4	ATPase, H+ transporting, lysosomal V0 subunit a4	33.0729	0.885914	37.332	0.00524177
ENSECAT00000018701	CARF	calcium responsive transcription factor	4.96518	1.94871	2.54793	0.000111145
ENSECAT00000018704	NACAD	NAC alpha domain containing	1.49127	4.15278	0.359101	0.00194217
ENSECAT00000018705	CMTM3	CKLF-like MARVEL transmembrane domain containing 3	113.568	37.4193	3.03501	0.00490265
ENSECAT00000018709	SEZ6L2	seizure related 6 homolog (mouse)-like 2	0.176616	0.467405	0.377864	8.34156e-05
ENSECAT00000018731	ERN2	endoplasmic reticulum to nucleus signaling 2	0.644562	2.82033	0.228541	0.000791238
ENSECAT00000018737	CAMK2B	calcium/calmodulin dependent protein kinase II beta	0.623898	1.41701	0.440292	0.00532243
ENSECAT00000018772	SULT1E1	estrogen sulfotransferase	5.15481	27.6164	0.186658	0.00190889
ENSECAT00000018773	GAS2L1	growth arrest-specific 2 like 1	22.9307	57.3129	0.400096	0.000307159
ENSECAT00000018815	PKN3	protein kinase N3	14.6813	29.946	0.490259	0.00118475
ENSECAT00000018819	MAML2	mastermind like transcriptional coactivator 2	16.5583	48.8025	0.339292	0.000115596
ENSECAT00000018850	RB1CC1	RB1-inducible coiled-coil 1	12.3611	6.1044	2.02495	0.000346797
ENSECAT00000018851	DKK1	dickkopf WNT signaling pathway inhibitor 1	223.83	27.7072	8.07841	0.00507318
ENSECAT00000018857	COL4A3BP	collagen, type IV, alpha 3 (Goodpasture antigen) binding protein	3.60037	1.72891	2.08245	9.28071e-05
ENSECAT00000018880	CCDC79	coiled-coil domain containing 79	0.257147	0.022976	11.192	0.0011407
ENSECAT00000018932	CRIP3	cysteine-rich protein 3	1.48442	3.03592	0.488952	0.00387812
ENSECAT00000018957	SSBP4	single stranded DNA binding protein 4	28.3727	61.892	0.458424	0.000349366
ENSECAT00000019009	SULF1	sulfatase 1	0.234627	0.659457	0.355788	0.00101114
ENSECAT00000019094	U2AF1L4	U2 small nuclear RNA auxiliary factor 1 like 4	89.5824	200.194	0.447479	7.78023e-05
ENSECAT00000019154	FRK	fyn-related kinase	2.67556	0.815685	3.28014	0.000292161
ENSECAT00000019170	CCDC82	coiled-coil domain containing 82	26.5059	10.4005	2.54852	1.99562e-05
ENSECAT00000019186	SLC36A3	solute carrier family 36, member 3	0.14563	0.0099825	14.5885	0.00498966
ENSECAT00000019200	CNNM2	cyclin M2	4.87947	1.30335	3.74379	6.57016e-05
ENSECAT00000019213	ILF3	interleukin enhancer binding factor 3, 90kDa	56.5536	117.591	0.480937	7.97493e-07
ENSECAT00000019223	MSL2	male-specific lethal 2 homolog (Drosophila)	24.2055	10.8931	2.22209	0.000230542
ENSECAT00000019232	TEF	thyrotrophic embryonic factor	85.8886	39.5359	2.17242	0.000585219
ENSECAT00000019255		Glutathione S-transferase	85.0919	19.6695	4.32608	0.00345825
ENSECAT00000019257	LOC100057829	feline leukemia virus subgroup C receptor-related protein 2	8.78088	2.75937	3.1822	0.00214651
ENSECAT00000019269	C15orf60	chromosome 15 open reading frame 60	0.0500611	0.00748385	6.68921	0.00449168
ENSECAT00000019346	SHCBP1L	SHC SH2-domain binding protein 1-like	0.753338	0.279639	2.69397	0.000657481
ENSECAT00000019347	LTBP4	latent transforming growth factor beta binding protein 4	16.9475	36.0437	0.470191	0.00200302
ENSECAT00000019375	EPHX3	epoxide hydrolase 3	63.3772	128.133	0.494618	8.19203e-05
ENSECAT00000019383	MTMR4	myotubularin related protein 4	49.6129	16.7022	2.97044	0.00147964
ENSECAT00000019414	RGS9	regulator of G-protein signaling 9	5.45199	11.4704	0.475309	0.00111222
ENSECAT00000019429	HEXIM2	hexamethylene bis-acetamide inducible 2	1.62387	3.77376	0.430305	0.000307568
ENSECAT00000019431	ALG11	ALG11, alpha-1,2-mannosyltransferase	15.7285	7.72379	2.03637	4.30776e-05
ENSECAT00000019434	CLIC1	chloride intracellular channel 1	28.9042	13.4616	2.14716	0.00324626
ENSECAT00000019477	SH3KBP1	SH3-domain kinase binding protein 1	0.404797	1.07771	0.375607	4.20023e-05
ENSECAT00000019539	ARAP2	ArfGAP with RhoGAP domain, ankyrin repeat and PH domain 2	2.66461	0.798554	3.3368	0.00088782
ENSECAT00000019547	CMTM4	CKLF-like MARVEL transmembrane domain containing 4	47.3606	9.15254	5.17459	0.00121355
ENSECAT00000019574	NPTXR	neuronal pentraxin receptor	7.55901	15.4767	0.488411	0.000248157
ENSECAT00000019664	LRRC26	leucine rich repeat containing 26	13.8684	34.5243	0.401698	0.00311124
ENSECAT00000019666	ZNF511	zinc finger protein 511	48.3567	108.253	0.446699	1.59287e-07
ENSECAT00000019731	MISP	mitotic spindle positioning	2.511	6.05601	0.414629	0.00560571
ENSECAT00000019755	SPATS2L	spermatogenesis associated, serine-rich 2-like	6.76449	15.3325	0.441187	8.93877e-07
ENSECAT00000019772	XPOT	exportin, tRNA	68.6776	32.5514	2.10982	0.00421927
ENSECAT00000019791	LOC102148739	NACHT, LRR and PYD domains-containing protein 12	5.84322	1.63108	3.58242	0.000775295
ENSECAT00000019801	DOK4	docking protein 4	23.1789	47.6898	0.486036	0.000124823
ENSECAT00000019809	TMEM218	transmembrane protein 218	27.7303	12.1311	2.28588	8.03432e-05
ENSECAT00000019858	SPR	sepiapterin reductase (7,8-dihydrobiopterin:NADP+ oxidoreductase)	26.3929	12.9607	2.03638	7.81816e-05
ENSECAT00000019859	MAML3	mastermind like transcriptional coactivator 3	38.7877	18.5478	2.09122	0.000844863
ENSECAT00000019892	EVA1C	eva-1 homolog C (C. elegans)	2.205	1.06341	2.07351	0.00368495
ENSECAT00000019922	BROX	BRO1 domain and CAAX motif containing	59.8948	26.6867	2.24437	0.00175327
ENSECAT00000019936	SCRN3	secernin 3	4.31256	2.01713	2.13797	0.000216578
ENSECAT00000019953	LOC100052520	major facilitator superfamily domain-containing protein 1	33.2563	16.6426	1.99826	0.000207557
ENSECAT00000019961	SLC3A1	solute carrier family 3 (cystine, dibasic and neutral amino acid transporters, activator of cystine, dibasic and neutral amino acid transport), member 1	11.1534	5.29758	2.10537	0.000165877
ENSECAT00000019963	KIAA0922	KIAA0922	5.2339	2.1305	2.45666	0.000140667
ENSECAT00000019986	TRAM1	translocation associated membrane protein 1	115.675	38.2372	3.02521	0.000109493
ENSECAT00000020006	FAM122B	family with sequence similarity 122B	15.6036	6.79896	2.29499	0.000191789
ENSECAT00000020011	OSER1	oxidative stress responsive serine-rich 1	48.0284	23.4699	2.04639	4.06934e-05
ENSECAT00000020027	FBXL19	F-box and leucine-rich repeat protein 19	12.4853	26.1598	0.477272	1.45164e-05
ENSECAT00000020038		Oxysterol-binding protein	13.2221	5.69647	2.3211	0.000498333
ENSECAT00000020077	BGN	Biglycan	78.6227	168.875	0.465569	0.00192382
ENSECAT00000020113	C2orf44	chromosome 2 open reading frame 44	11.7657	3.70637	3.17444	3.64794e-06
ENSECAT00000020115	EPB41L4B	erythrocyte membrane protein band 4.1 like 4B	11.3148	4.81318	2.35079	0.000111744
ENSECAT00000020122	SP110	SP110 nuclear body protein	9.86352	4.71403	2.09238	6.6922e-05
ENSECAT00000020134	PCCA	propionyl CoA carboxylase, alpha polypeptide	0.775823	0.344465	2.25225	0.000198154
ENSECAT00000020147	TF	serotransferrin precursor	16.831	7.94671	2.11799	8.03713e-05
ENSECAT00000020159	HDAC9	histone deacetylase 9	0.188808	0.398831	0.473403	0.00250368
ENSECAT00000020190	DLX6	distal-less homeobox 6	108.641	229.968	0.472419	2.62539e-05
ENSECAT00000020197	TRIM27	tripartite motif containing 27	155.783	67.1727	2.31913	8.35308e-05
ENSECAT00000020212	NCKAP5L	NCK-associated protein 5-like	6.87223	16.8934	0.4068	0.000236647
ENSECAT00000020221	KIAA1199	KIAA1199	19.2412	6.01176	3.20059	0.00226712
ENSECAT00000020241	ALCAM	activated leukocyte cell adhesion molecule	15.6839	6.62026	2.36908	0.00317795
ENSECAT00000020247	FYTTD1	forty-two-three domain containing 1	6.04797	2.77837	2.1768	0.000220056
ENSECAT00000020255		Uncharacterized protein	31.8744	15.8072	2.01645	0.000200815
ENSECAT00000020272	MOSPD2	motile sperm domain containing 2	2.15451	0.978383	2.20212	1.95087e-05
ENSECAT00000020275	CD47	CD47 molecule	6.31406	2.01694	3.13051	7.39737e-05
ENSECAT00000020298	PGM2L1	phosphoglucomutase 2-like 1	2.05794	0.460857	4.46546	0.00143879
ENSECAT00000020304	MN1	meningioma (disrupted in balanced translocation) 1	0.136368	0.361087	0.377661	0.000738641
ENSECAT00000020320	C12orf5	chromosome 12 open reading frame 5	1.35568	0.484313	2.79917	0.000121002
ENSECAT00000020390	GPLD1	glycosylphosphatidylinositol specific phospholipase D1	0.869421	0.32614	2.66579	0.00112498
ENSECAT00000020392	ZNF671	zinc finger protein 671	33.506	16.5373	2.02609	0.000109618
ENSECAT00000020396	LOC100058248	melanoma-associated antigen 10-like	2.0291	5.40172	0.375639	0.00350792
ENSECAT00000020408	KRT80	keratin 80	5.28327	0.704005	7.50459	0.00484714
ENSECAT00000020445	ARL4A	ADP-ribosylation factor-like 4A	190.436	66.6702	2.85639	0.00268134
ENSECAT00000020457	TNR	tenascin R	0.0119667	0.0988239	0.121091	0.00135845
ENSECAT00000020484	STYXL1	serine/threonine/tyrosine interacting-like 1	4.80595	2.33923	2.0545	0.00146691
ENSECAT00000020488	LAMA3	laminin subunit alpha 3	6.11386	0.654575	9.34019	0.00201188
ENSECAT00000020493	IVNS1ABP	influenza virus NS1A binding protein	128.969	54.5374	2.36478	0.000171525
ENSECAT00000020530	ITGB8	integrin, beta 8	25.2953	4.10181	6.16687	0.000431024
ENSECAT00000020531	CDK16	cyclin-dependent kinase 16	76.3943	192.548	0.396755	7.84115e-06
ENSECAT00000020548	HSD11B1	hydroxysteroid (11-beta) dehydrogenase 1	0.266262	0.0381426	6.9807	0.00338738
ENSECAT00000020567	GRK4	G protein-coupled receptor kinase 4	0.290813	0.673339	0.431897	0.000281719
ENSECAT00000020595	GMPPB	GDP-mannose pyrophosphorylase B	250.78	125.325	2.00104	0.000320415
ENSECAT00000020596	MFN1	mitofusin 1	47.1057	22.2848	2.11381	0.000200449
ENSECAT00000020622	ZNF554	zinc finger protein 554	31.7654	14.458	2.19709	0.00110898
ENSECAT00000020641	PAWR	PRKC, apoptosis, WT1, regulator	7.94153	1.80301	4.40459	0.000774761
ENSECAT00000020664	C6orf163	chromosome 6 open reading frame 163	0.521076	0.126515	4.11869	0.000241778
ENSECAT00000020736	KIAA1109	KIAA1109	11.1234	5.12174	2.17181	6.27463e-05
ENSECAT00000020738	ZNF655	zinc finger protein 655	37.1026	15.9279	2.32941	0.000142582
ENSECAT00000020755	ALKBH8	alkB, alkylation repair homolog 8 (E. coli)	4.72553	2.28631	2.06688	0.000244825
ENSECAT00000020767	KRAS	KRAS proto-oncogene, GTPase	4.85182	2.23833	2.16761	0.00092599
ENSECAT00000020774	RASSF6	Ras association (RalGDS/AF-6) domain family member 6	6.58062	1.46187	4.50151	0.00465069
ENSECAT00000020792	UBTF	upstream binding transcription factor, RNA polymerase I	60.9801	130.369	0.467749	1.36675e-05
ENSECAT00000020798	DLX5	distal-less homeobox 5	178.828	396.672	0.450821	0.000823725
ENSECAT00000020824	LOC102150331	RNA exonuclease 1 homolog	21.3707	0.946927	22.5685	0.00271941
ENSECAT00000020830	OTUD7B	OTU domain containing 7B	42.3441	20.2935	2.08659	0.000499758
ENSECAT00000020840	C1orf35	chromosome 1 open reading frame 35	58.7882	165.33	0.355581	6.63347e-07
ENSECAT00000020855	IGFBP6	insulin-like growth factor binding protein 6	42.1692	88.9546	0.474053	0.00156476
ENSECAT00000020857	FAM63B	family with sequence similarity 63, member B	4.40217	1.77357	2.4821	0.000127115
ENSECAT00000020861	OSTC	oligosaccharyltransferase complex subunit (non-catalytic)	74.9235	23.1284	3.23946	4.98153e-05
ENSECAT00000020871	CEBPB	CCAAT/enhancer binding protein beta	122.313	37.1455	3.2928	0.00176392
ENSECAT00000020876	SSR1	signal sequence receptor, alpha	43.7883	21.6333	2.02412	0.00016233
ENSECAT00000020929	TRIB1	tribbles homolog 1 (Drosophila)	18.623	45.8411	0.406252	0.00229527
ENSECAT00000020979	SORL1	sortilin-related receptor, L(DLR class) A repeats containing	9.97291	2.94031	3.39178	0.00472736
ENSECAT00000020983	CMTM5	CKLF-like MARVEL transmembrane domain containing 5	1.88805	5.1593	0.36595	8.75338e-05
ENSECAT00000020988	COL6A2	collagen, type VI, alpha 2	64.4065	145.589	0.442387	0.000565388
ENSECAT00000021003	TNNC2	troponin C type 2 (fast)	6.52981	2.09563	3.11592	0.00452056
ENSECAT00000021021	PPP4R4	protein phosphatase 4, regulatory subunit 4	4.6687	0.828262	5.63674	0.00428965
ENSECAT00000021030	ARRDC3	arrestin domain containing 3	61.7859	22.6205	2.73142	0.00406286
ENSECAT00000021048	C1QB	complement component 1, q subcomponent, B chain	58.6421	124.981	0.469208	0.0020298
ENSECAT00000021087	TFEB	transcription factor EB	2.48179	5.06009	0.490464	0.000293518
ENSECAT00000021111	ALX4	ALX homeobox 4	0.899832	0.141777	6.34682	0.000617996
ENSECAT00000021112	POU2F3	POU class 2 homeobox 3	0.0878037	0.222055	0.395414	0.00390494
ENSECAT00000021140	SPAG7	sperm associated antigen 7	81.1495	171.813	0.472312	4.30359e-06
ENSECAT00000021141	GCC1	GRIP and coiled-coil domain containing 1	79.4557	33.5326	2.3695	0.000293907
ENSECAT00000021158	SEC14L3	SEC14-like 3 (S. cerevisiae)	5.57518	1.80365	3.09105	0.00233616
ENSECAT00000021179	MAN1A2	mannosidase, alpha, class 1A, member 2	3.23244	1.01268	3.19196	6.21932e-05
ENSECAT00000021180	CCDC80	coiled-coil domain containing 80	17.1195	36.1082	0.474116	3.47481e-05
ENSECAT00000021219	NADK2	NAD kinase 2, mitochondrial	10.7611	3.98771	2.69856	0.000557422
ENSECAT00000021256	LEF1	lymphoid enhancer-binding factor 1	7.26604	18.7133	0.388283	0.000281706
ENSECAT00000021269	LMBRD2	LMBR1 domain containing 2	5.41377	1.4643	3.69717	0.000582263
ENSECAT00000021364	ZNF277	zinc finger protein 277	4.4713	1.92117	2.32738	0.000307542
ENSECAT00000021382	INSIG1	insulin induced gene 1	94.0608	23.9236	3.93172	0.000349408
ENSECAT00000021383	CASQ1	calsequestrin 1 (fast-twitch, skeletal muscle)	0.232254	0.533443	0.435387	0.000600533
ENSECAT00000021392	ERCC6L2	ERCC excision repair 6 like 2	40.4451	18.0438	2.24149	0.00140107
ENSECAT00000021397	MYLIP	myosin regulatory light chain interacting protein	18.5024	47.4895	0.389609	0.00158002
ENSECAT00000021432	AKNAD1	AKNA domain containing 1	0.530895	0.136848	3.87945	0.0011332
ENSECAT00000021439	UBXN2A	UBX domain protein 2A	8.86114	3.85348	2.29952	1.31598e-05
ENSECAT00000021444	NME4	NME/NM23 nucleoside diphosphate kinase 4	41.4929	138.194	0.300252	7.16452e-08
ENSECAT00000021445	RGMA	RGM domain family, member A	0.615327	1.2545	0.490496	0.00346989
ENSECAT00000021465	ZNF579	zinc finger protein 579	15.8062	39.2005	0.403214	0.000149397
ENSECAT00000021478	ZBTB47	zinc finger and BTB domain containing 47	14.7679	44.039	0.335337	3.72164e-06
ENSECAT00000021484	TMIGD1	transmembrane and immunoglobulin domain containing 1	0.579821	0.160381	3.61527	0.00392706
ENSECAT00000021548	FAM71F2	family with sequence similarity 71, member F2	19.6104	5.07083	3.86729	0.00504432
ENSECAT00000021560	GAB2	GRB2 associated binding protein 2	1.69931	0.540916	3.14155	0.00292696
ENSECAT00000021572	C1QC	complement component 1, q subcomponent, C chain	22.4641	51.5603	0.435685	0.00160289
ENSECAT00000021590	FUT10	fucosyltransferase 10 (alpha (1,3) fucosyltransferase)	2.63872	1.28766	2.04924	0.000787324
ENSECAT00000021634	LGI3	leucine-rich repeat LGI family, member 3	0.924792	1.98865	0.465034	0.00505492
ENSECAT00000021659	ACAT1	acetyl-CoA acetyltransferase 1	253.267	96.3945	2.6274	0.00234554
ENSECAT00000021695	ZBTB7C	zinc finger and BTB domain containing 7C	0.618916	1.49475	0.41406	2.57096e-05
ENSECAT00000021724	SGK1	serum/glucocorticoid regulated kinase 1	11.48	2.79638	4.10531	0.000164975
ENSECAT00000021743	ASIC5	acid-sensing (proton-gated) ion channel family member 5	0.657159	0.151162	4.34739	0.0049656
ENSECAT00000021754	KDSR	3-ketodihydrosphingosine reductase	37.4142	9.16262	4.08336	4.43573e-05
ENSECAT00000021790	CPLX4	complexin 4	0.419413	0.0537225	7.80703	0.00312678
ENSECAT00000021800	DAPK1	death-associated protein kinase 1	34.8651	8.26542	4.21819	0.00655191
ENSECAT00000021865	MSX1	msh homeobox 1	83.4241	185.732	0.449163	0.000320393
ENSECAT00000021891	MOB2	MOB kinase activator 2	35.0043	17.0973	2.04736	1.00468e-06
ENSECAT00000021942	GART	phosphoribosylglycinamide formyltransferase, phosphoribosylglycinamide synthetase, phosphoribosylaminoimidazole synthetase	35.0854	14.6187	2.40003	0.000327902
ENSECAT00000022003	RASGEF1B	RasGEF domain family, member 1B	28.0201	11.243	2.49223	0.00118339
ENSECAT00000022009	BTG1	B-cell translocation gene 1, anti-proliferative	1734.62	581.583	2.98259	0.000135337
ENSECAT00000022046	DCBLD2	discoidin, CUB and LCCL domain containing 2	14.4448	7.03918	2.05206	0.000938494
ENSECAT00000022079	MSH5	mutS homolog 5	20.8642	8.48377	2.45931	0.00093468
ENSECAT00000022138	SLC35E4	solute carrier family 35, member E4	26.5651	11.923	2.22806	0.00281744
ENSECAT00000022144	CATSPER2	cation channel, sperm associated 2	44.5758	9.99411	4.46021	0.00558795
ENSECAT00000022171	RSC1A1	regulatory solute carrier protein, family 1, member 1	137.901	42.105	3.27516	0.00029169
ENSECAT00000022193	LOC100051728	melanoma-associated antigen B1	0.0984463	0.0434491	2.26578	0.00276942
ENSECAT00000022221	SLC13A1	solute carrier family 13 (sodium/sulfate symporters), member 1	0.129346	0.0584694	2.2122	0.00123353
ENSECAT00000022231	AKAP9	A kinase (PRKA) anchor protein (yotiao) 9	13.1673	6.56974	2.00423	5.24624e-05
ENSECAT00000022253	DUSP19	dual specificity phosphatase 19	7.60784	2.95204	2.57715	1.59774e-05
ENSECAT00000022258	KCNA3	potassium voltage-gated channel subfamily A member 3	3.09813	7.59737	0.40779	0.00211713
ENSECAT00000022293	PDLIM1	PDZ and LIM domain 1	29.927	13.1399	2.27758	0.000210755
ENSECAT00000022315	GPX7	glutathione peroxidase 7	24.9435	52.3362	0.476601	0.000143167
ENSECAT00000022352		microsatellite DNA	0.504308	0.150484	3.35125	0.00655113
ENSECAT00000022365	C1QA	complement component 1, q subcomponent, A chain	58.0578	120.058	0.48358	0.00355997
ENSECAT00000022367	RUNX2	runt-related transcription factor 2	0.263165	0.565725	0.465182	8.07156e-05
ENSECAT00000022382		chromosome Y, clone XX-131N23	0.654152	0.298436	2.19194	0.00270516
ENSECAT00000022397	NPVF	neuropeptide VF precursor	2.14388	0.234317	9.14946	0.00536373
ENSECAT00000022407	C2CD5	C2 calcium-dependent domain containing 5	20.5209	6.1302	3.34751	0.000162417
ENSECAT00000022431	SENP6	SUMO1/sentrin specific peptidase 6	4.38408	2.14521	2.04366	0.00012156
ENSECAT00000022433	GDF9	growth differentiation factor 9	4.43951	1.64236	2.70313	0.000224558
ENSECAT00000022487	EMX2	empty spiracles homeobox 2	13.4469	32.663	0.411687	0.00538791
ENSECAT00000022496	RHBDD2	rhomboid domain containing 2	77.132	36.2717	2.12651	0.00610141
ENSECAT00000022540	PFN1	Profilin 1	239.227	523.86	0.456661	0.000983144
ENSECAT00000022552	ABCC11	ATP-binding cassette, sub-family C (CFTR/MRP), member 11	1.59382	0.16872	9.44656	0.000500282
ENSECAT00000022596	TCEA2	transcription elongation factor A (SII), 2	68.2051	140.373	0.485886	3.24798e-05
ENSECAT00000022602	CCDC92	coiled-coil domain containing 92	9.63243	21.6851	0.444196	4.29812e-05
ENSECAT00000022618	EXD1	exonuclease 3'-5' domain containing 1	2.81286	1.15442	2.43659	0.00198895
ENSECAT00000022633	AQP3	aquaporin 3 (Gill blood group)	1.54188	5.11688	0.301332	0.00482413
ENSECAT00000022636	RAP1GDS1	RAP1, GTP-GDP dissociation stimulator 1	3.46196	1.62702	2.12779	0.000111285
ENSECAT00000022646	SHISA4	shisa homolog 4 (Xenopus laevis)	8.22771	17.3157	0.475158	0.000286365
ENSECAT00000022662	CCNJL	cyclin J-like	0.566233	1.42126	0.398403	0.00449487
ENSECAT00000022666	ACADM	acyl-CoA dehydrogenase, C-4 to C-12 straight chain	26.9515	11.6439	2.31465	0.000209812
ENSECAT00000022708	PLA2G6	phospholipase A2, group VI (cytosolic, calcium-independent)	62.9962	23.3166	2.70178	0.00358799
ENSECAT00000022730	EPS15	epidermal growth factor receptor pathway substrate 15	13.4115	6.64887	2.01711	0.000281758
ENSECAT00000022746	RC3H1	ring finger and CCCH-type domains 1	6.88961	3.06421	2.24841	0.000465205
ENSECAT00000022750			6.34293	19.8218	0.319997	4.77948e-05
ENSECAT00000022760	PSORS1C2	psoriasis susceptibility 1 candidate 2	32.4325	3.15936	10.2655	0.00232515
ENSECAT00000022761	ANKRD6	ankyrin repeat domain 6	12.9952	6.41763	2.02493	2.75639e-05
ENSECAT00000022766	NXPE3	neurexophilin and PC-esterase domain family, member 3	16.93	6.61389	2.55977	0.000507475
ENSECAT00000022773	KLK1	kallikrein 1	4.31831	8.92939	0.483606	0.000132012
ENSECAT00000022793	ABCC8	ATP-binding cassette, sub-family C (CFTR/MRP), member 8	0.599813	2.89308	0.207327	0.00509185
ENSECAT00000022843	KLHL11	kelch-like family member 11	19.6943	8.97198	2.19509	0.000242344
ENSECAT00000022885	LOC100066644	sialic acid-binding Ig-like lectin 10	0.933377	0.40517	2.30367	0.00109986
ENSECAT00000022918	IMPG2	interphotoreceptor matrix proteoglycan 2	1.53301	0.536085	2.85964	0.000142375
ENSECAT00000022933	ACOT12	acyl-CoA thioesterase 12	0.66933	1.47269	0.454495	0.00536099
ENSECAT00000022934	DYRK1B	dual-specificity tyrosine-(Y)-phosphorylation regulated kinase 1B	45.2321	101.068	0.447539	0.000450782
ENSECAT00000022963	STAM2	signal transducing adaptor molecule (SH3 domain and ITAM motif) 2	14.0455	6.57025	2.13774	0.000185903
ENSECAT00000022986	MMEL1	membrane metallo-endopeptidase-like 1	1.36966	3.1633	0.432987	9.99704e-05
ENSECAT00000022990	MOB3B	MOB kinase activator 3B	0.671049	0.318726	2.10541	0.000479803
ENSECAT00000022993	TRIM33	tripartite motif containing 33	4.74984	2.35677	2.0154	0.00010035
ENSECAT00000023005	TRIM66	tripartite motif containing 66	8.85081	3.42303	2.58567	0.00254018
ENSECAT00000023014	SGK3	serum/glucocorticoid regulated kinase family member 3	14.3042	5.23195	2.734	0.00531866
ENSECAT00000023016	LGSN	lengsin, lens protein with glutamine synthetase domain	0.951501	0.270085	3.52296	0.00291129
ENSECAT00000023038	WWTR1	WW domain containing transcription regulator 1	7.76583	2.08205	3.7299	0.00198131
ENSECAT00000023043	LOC100067869	haptoglobin	2.61035	1.16421	2.24217	0.000899098
ENSECAT00000023058	TBC1D8B	TBC1 domain family, member 8B (with GRAM domain)	6.8927	3.05034	2.25965	9.1963e-05
ENSECAT00000023089	FGFR4	fibroblast growth factor receptor 4	7.07646	2.22896	3.17478	0.0016143
ENSECAT00000023109	STMN1	stathmin 1	196.614	403.63	0.487114	0.000217277
ENSECAT00000023125	SLC40A1	solute carrier family 40 (iron-regulated transporter), member 1	65.48	10.9879	5.95928	0.00100779
ENSECAT00000023225	PLCG1	phospholipase C, gamma 1	64.7935	143.129	0.452694	1.234e-05
ENSECAT00000023275	MRPS7	mitochondrial ribosomal protein S7	37.5457	78.2808	0.479628	5.90226e-07
ENSECAT00000023309	YIPF7	Yip1 domain family, member 7	0.355741	0.0920694	3.86384	0.00333923
ENSECAT00000023312	TEX28	testis expressed 28	0.464342	0.206818	2.24517	0.00236028
ENSECAT00000023328	SNIP1	Smad nuclear interacting protein 1	45.3449	22.0855	2.05316	0.000968419
ENSECAT00000023390	RAG2	recombination activating gene 2	2.73979	5.60769	0.488578	0.00200667
ENSECAT00000023411	IL12RB1	interleukin 12 receptor, beta 1	142.026	6.96289	20.3976	0.00370496
ENSECAT00000023412	SLC22A5	solute carrier family 22 (organic cation/carnitine transporter), member 5	88.2391	15.5566	5.67213	0.00162767
ENSECAT00000023420	ZNF684	zinc finger protein 684	26.7979	12.0425	2.22529	0.00663875
ENSECAT00000023422	C5orf34	chromosome 5 open reading frame 34	3.17034	1.30001	2.4387	6.58587e-05
ENSECAT00000023425	IGF1R	insulin-like growth factor 1 receptor	6.88519	3.05321	2.25507	0.0015389
ENSECAT00000023443	NAE1	NEDD8 activating enzyme E1 subunit 1	42.5759	18.3365	2.32192	0.000109253
ENSECAT00000023472	AKAP7	A kinase (PRKA) anchor protein 7	1.28871	0.465855	2.76634	0.000616736
ENSECAT00000023486	SLC9A4	solute carrier family 9, subfamily A (NHE4, cation proton antiporter 4), member 4	0.450752	1.75878	0.256287	0.00488837
ENSECAT00000023518	RAD54B	RAD54 homolog B (S. cerevisiae)	1.39096	0.338202	4.1128	0.00142702
ENSECAT00000023523	SH3BP2	SH3-domain binding protein 2	10.968	22.4755	0.488	0.00034944
ENSECAT00000023551	LOC100146569	double C2-like domain-containing protein gamma	1.10074	0.519913	2.11716	0.000482598
ENSECAT00000023555	NPC1	Niemann-Pick disease, type C1	19.7806	9.43585	2.09633	0.00048971
ENSECAT00000023570	RCN1	reticulocalbin 1, EF-hand calcium binding domain	21.1216	60.0969	0.351459	0.00044363
ENSECAT00000023572	PITPNC1	cytoplasmic phosphatidylinositol transfer protein 1	0.665172	0.253388	2.62511	0.00428651
ENSECAT00000023599	RALYL	RALY RNA binding protein-like	0.419067	1.53325	0.273319	0.00498359
ENSECAT00000023610	ABHD5	abhydrolase domain containing 5	14.6954	4.79435	3.06515	4.55547e-05
ENSECAT00000023615	SAT1	spermidine/spermine N1-acetyltransferase 1	5652.12	2397.33	2.35767	0.0005249
ENSECAT00000023642	IGSF8	immunoglobulin superfamily member 8	66.7822	154.475	0.432316	0.000108249
ENSECAT00000023652	IDO1	indoleamine 2,3-dioxygenase 1	2.17697	5.05787	0.430412	0.00127614
ENSECAT00000023666	PCMTD1	protein-L-isoaspartate (D-aspartate) O-methyltransferase domain containing 1	28.9218	11.8546	2.4397	0.000110527
ENSECAT00000023701	LPHN1	latrophilin 1	37.9384	95.0515	0.399136	9.24072e-06
ENSECAT00000023705	C12orf4	chromosome 12 open reading frame 4	14.5589	5.88504	2.47388	0.000402554
ENSECAT00000023717	LRFN3	leucine rich repeat and fibronectin type III domain containing 3	5.38222	11.5825	0.464686	0.000809875
ENSECAT00000023721	G3PDH	glyceraldehyde-3-phosphate dehydrogenase	108.767	245.217	0.443555	0.000191252
ENSECAT00000023741	CARD6	caspase recruitment domain family member 6	31.8112	14.785	2.15159	0.000227456
ENSECAT00000023752	SSUH2	ssu-2 homolog (C. elegans)	24.669	0.234295	105.29	0.00536993
ENSECAT00000023807	MOSPD1	motile sperm domain containing 1	5.88629	2.31857	2.53875	1.00861e-05
ENSECAT00000023809	FZD9	frizzled class receptor 9	0.999379	2.55711	0.390823	8.1908e-06
ENSECAT00000023815	PITX3	paired-like homeodomain 3	5.65732	13.0698	0.432854	3.65139e-05
ENSECAT00000023833	CACHD1	cache domain containing 1	2.41222	6.80154	0.354658	0.000649669
ENSECAT00000023839	GPR133	G protein-coupled receptor 133	1.54035	3.66097	0.420749	0.000364017
ENSECAT00000023860	PKIB	protein kinase (cAMP-dependent, catalytic) inhibitor beta	0.789373	1.66289	0.4747	0.000580707
ENSECAT00000023880	RNF103	ring finger protein 103	30.2136	12.0334	2.51081	0.00038267
ENSECAT00000023960	ZSCAN2	zinc finger and SCAN domain containing 2	1.47547	3.11466	0.473719	3.58171e-05
ENSECAT00000023968	ABHD14B	abhydrolase domain containing 14B	434.977	202.784	2.14502	0.00170548
ENSECAT00000023982	EIF4E1B	eukaryotic translation initiation factor 4E family member 1B	0.950648	3.21548	0.295647	8.36825e-05
ENSECAT00000024001	MBIP	MAP3K12 binding inhibitory protein 1	40.3208	18.7209	2.15378	0.000221801
ENSECAT00000024014	CHD4	chromodomain helicase DNA binding protein 4	58.8422	136.529	0.430986	1.44532e-07
ENSECAT00000024051	ITGB6	integrin, beta 6	2.50098	0.962586	2.59819	0.0051537
ENSECAT00000024079	MEAF6	MYST/Esa1-associated factor 6	29.3767	13.2525	2.21668	0.000796447
ENSECAT00000024095	ATF7IP2	activating transcription factor 7 interacting protein 2	4.89061	1.07604	4.54499	0.00192429
ENSECAT00000024115	SFT2D2	SFT2 domain containing 2	60.7156	18.9312	3.20717	4.41207e-05
ENSECAT00000024127	OXR1	oxidation resistance 1	13.395	6.52344	2.05336	0.000134876
ENSECAT00000024208	TRMT13	tRNA methyltransferase 13 homolog (S. cerevisiae)	42.5605	14.5588	2.92335	2.27287e-05
ENSECAT00000024210	TMEM170A	transmembrane protein 170A	10.6486	5.15427	2.06597	7.62658e-05
ENSECAT00000024230	CHMP4C	charged multivesicular body protein 4C	15.7444	7.83373	2.00982	3.52971e-05
ENSECAT00000024251	ZNF641	zinc finger protein 641	9.26527	4.33914	2.13528	0.000102453
ENSECAT00000024265	C22orf23	chromosome 22 open reading frame 23	5.23073	10.9603	0.477245	0.00659017
ENSECAT00000024278	TMED9	transmembrane emp24 protein transport domain containing 9	17.0624	7.52092	2.26866	0.0038098
ENSECAT00000024290	EIF5A2	eukaryotic translation initiation factor 5A2	6.30731	2.07323	3.04226	6.02171e-05
ENSECAT00000024300	EML6	echinoderm microtubule associated protein like 6	0.390319	0.138753	2.81306	0.00332041
ENSECAT00000024320	ZNF546	zinc finger protein 546	11.449	5.22758	2.19012	0.000841025
ENSECAT00000024341		chromosome X, clone XX-037I10	0.268163	0.11835	2.26585	0.0021387
ENSECAT00000024365	RAB30	RAB30, member RAS oncogene family	1.3375	0.581131	2.30154	0.000281831
ENSECAT00000024392	EPB41	erythrocyte membrane protein band 4.1 (elliptocytosis 1, RH-linked)	3.06879	1.49246	2.0562	0.000626899
ENSECAT00000024453	DKK3	dickkopf WNT signaling pathway inhibitor 3	1.8448	3.94155	0.468039	0.000345772
ENSECAT00000024454	ARHGEF12	Rho guanine nucleotide exchange factor (GEF) 12	19.7846	9.16346	2.15907	0.000251086
ENSECAT00000024457	C3orf52	chromosome 3 open reading frame 52	18.2764	8.5094	2.14779	0.000364993
ENSECAT00000024498	TMEM66	transmembrane protein 66	230.837	109.152	2.11481	0.000197989
ENSECAT00000024524	LOC100054641	xanthine dehydrogenase/oxidase	8.81196	1.87988	4.68751	0.00225197
ENSECAT00000024582	OTC	ornithine carbamoyltransferase	1.30907	0.419818	3.11818	6.63041e-06
ENSECAT00000024583	COL6A1	collagen, type VI, alpha 1	7.59328	18.2462	0.416157	0.00074269
ENSECAT00000024605	ARSG	arylsulfatase G	3.89176	1.78193	2.18402	7.79417e-06
ENSECAT00000024611		MHC class II region on chromosome ECA20	0.819061	0.335405	2.44201	0.00195356
ENSECAT00000024651	ATP5G2	ATP synthase, H+ transporting, mitochondrial Fo complex, subunit C2 (subunit 9)	196.01	445.395	0.44008	6.90481e-05
ENSECAT00000024701	ORMDL3	ORM1-like 3 (S. cerevisiae)	78.6794	184.104	0.427363	8.92555e-07
ENSECAT00000024723	LY5	lymphocyte antigen 75	2.02089	0.758752	2.66344	0.00324317
ENSECAT00000024735	POLG2	polymerase (DNA directed), gamma 2, accessory subunit	28.6792	13.0173	2.20317	0.000335572
ENSECAT00000024757	GAREML	GRB2 associated, regulator of MAPK1-like	2.28771	6.88691	0.332183	0.00346012
ENSECAT00000024761	RASSF3	Ras association (RalGDS/AF-6) domain family member 3	24.4369	10.9336	2.23503	7.18614e-05
ENSECAT00000024790	RDH13	retinol dehydrogenase 13 (all-trans/9-cis)	7.86329	3.53438	2.2248	0.00358782
ENSECAT00000024791	UNC13C	unc-13 homolog C (C. elegans)	0.138063	0.330175	0.418153	0.000472314
ENSECAT00000024809	HOMER3	homer homolog 3 (Drosophila)	27.8759	55.8357	0.499248	6.26369e-05
ENSECAT00000024825	NGLY1	N-glycanase 1	4.43433	1.99481	2.22293	0.000220838
ENSECAT00000024835	PDE4DIP	phosphodiesterase 4D interacting protein	6.04569	2.87557	2.10243	0.000141187
ENSECAT00000024839	NDFIP2	Nedd4 family interacting protein 2	42.8084	9.35994	4.57358	0.000317973
ENSECAT00000024878	TMEM258	transmembrane protein 258	126.154	44.9455	2.80681	0.00198238
ENSECAT00000024899	CXADR	coxsackie virus and adenovirus receptor	27.4329	11.4893	2.38769	0.000559461
ENSECAT00000024937	ID3	inhibitor of DNA binding 3, dominant negative helix-loop-helix protein	269.128	671.417	0.400836	3.28146e-05
ENSECAT00000024955	RAP1GAP	RAP1 GTPase activating protein	30.094	60.5348	0.497136	0.000707671
ENSECAT00000024980	DEXI	Dexi homolog	38.6591	77.6088	0.498128	0.000779811
ENSECAT00000024982	STEAP1	STEAP family member 1	77.0266	11.1086	6.93396	0.00499025
ENSECAT00000024990	ARHGAP22	Rho GTPase activating protein 22	0.070173	0.145269	0.483056	0.00128893
ENSECAT00000025006	SP4	Sp4 transcription factor	3.38754	1.37887	2.45675	0.000314121
ENSECAT00000025028	DUSP11	dual specificity phosphatase 11 (RNA/RNP complex 1-interacting)	79.5445	37.4983	2.12128	0.000887047
ENSECAT00000025033	SLC7A6	solute carrier family 7 (amino acid transporter light chain, y+L system), member 6	10.2582	5.07412	2.02166	0.00142385
ENSECAT00000025048	ITGAV	integrin, alpha V	27.6055	9.97721	2.76685	0.000130013
ENSECAT00000025065	ZBTB8A	zinc finger and BTB domain containing 8A	5.09494	1.69412	3.00743	2.88746e-05
ENSECAT00000025067	FAM211B	family with sequence similarity 211, member B	2.81291	7.59721	0.370255	0.000715175
ENSECAT00000025094	SCN2B	sodium channel, voltage-gated, type II, beta subunit	0.222247	0.673856	0.329814	0.000231685
ENSECAT00000025105	ZNF354C	zinc finger protein 354C	32.6217	15.2604	2.13767	0.000397664
ENSECAT00000025163	TMF1	TATA element modulatory factor 1	73.4018	27.4143	2.6775	0.000119153
ENSECAT00000025203	CPSF3L	cleavage and polyadenylation specific factor 3-like	291.906	89.2082	3.27219	0.00394235
ENSECAT00000025214	FABP12	fatty acid binding protein 12	0.170817	0.453054	0.377034	0.00412752
ENSECAT00000025222	PKDCC	protein kinase domain containing, cytoplasmic	9.98212	22.2085	0.449472	0.00109515
ENSECAT00000025231	TNFAIP8	tumor necrosis factor, alpha-induced protein 8	3.24374	1.2235	2.65121	0.00111754
ENSECAT00000025244	EDEM1	ER degradation enhancer, mannosidase alpha-like 1	31.2771	11.8636	2.63639	4.47461e-05
ENSECAT00000025282	ELOVL3	ELOVL fatty acid elongase 3	18.9205	57.2986	0.330209	0.00091248
ENSECAT00000025305	ATAD2B	ATPase family, AAA domain containing 2B	0.684126	0.327489	2.08901	0.00321287
ENSECAT00000025307	RARA	retinoic acid receptor, alpha	8.63349	17.5109	0.493035	0.000151663
ENSECAT00000025332	LOC100064037	zinc finger protein 677	14.1178	4.45357	3.17001	0.000246071
ENSECAT00000025335	STAT4	signal transducer and activator of transcription 4	2.37881	0.765426	3.10783	0.000359181
ENSECAT00000025388	TEX14	testis expressed 14	7.91206	0.91295	8.66647	0.00159763
ENSECAT00000025411	DMXL1	Dmx-like 1	5.62057	1.98845	2.82661	4.62848e-05
ENSECAT00000025418	LRP4	low density lipoprotein receptor-related protein 4	0.79999	2.56892	0.311411	0.00224954
ENSECAT00000025462	NUDT5	nudix (nucleoside diphosphate linked moiety X)-type motif 5	43.3849	21.2657	2.04014	4.55641e-05
ENSECAT00000025491	SHE	Src homology 2 domain containing E	3.08194	1.21544	2.53567	0.000580298
ENSECAT00000025493	ZNF845	zinc finger protein 845	5.89345	2.6552	2.21959	0.000653877
ENSECAT00000025497	DERL1	derlin 1	22.8279	10.6905	2.13535	0.00163508
ENSECAT00000025508	ITGB2	integrin, beta 2 (complement component 3 receptor 3 and 4 subunit)	2.85324	6.72861	0.424046	0.000523137
ENSECAT00000025516	CTSB	cathepsin B	272.266	113.639	2.3959	0.0035842
ENSECAT00000025525	FCHO2	FCH domain only 2	6.99462	2.81138	2.48797	6.58455e-06
ENSECAT00000025554	PPP1R14C	protein phosphatase 1, regulatory (inhibitor) subunit 14C	1.16232	0.104733	11.0979	0.00254749
ENSECAT00000025557	CRLF1	cytokine receptor-like factor 1	0.517448	1.65487	0.312682	0.00285422
ENSECAT00000025573	POLR3C	polymerase (RNA) III (DNA directed) polypeptide C (62kD)	11.2124	22.715	0.493614	1.57115e-05
ENSECAT00000025586	TRPM2	transient receptor potential cation channel, subfamily M, member 2	0.201828	0.466325	0.432806	0.00114449
ENSECAT00000025590	IARS	isoleucyl-tRNA synthetase	25.9336	11.5805	2.23941	0.0005995
ENSECAT00000025594	ADAM32	ADAM metallopeptidase domain 32	0.952844	0.269909	3.53024	0.00257182
ENSECAT00000025607	CTDSPL	CTD (carboxy-terminal domain, RNA polymerase II, polypeptide A) small phosphatase-like	20.7464	9.67877	2.14349	9.81719e-05
ENSECAT00000025626	HCFC2	host cell factor C2	4.61224	1.67442	2.75453	2.25208e-05
ENSECAT00000025657	LAMA2	laminin, alpha 2	16.7775	7.16352	2.34207	0.00127372
ENSECAT00000025671	SPRTN	SprT-like N-terminal domain	38.1537	16.4866	2.31423	2.52986e-05
ENSECAT00000025676	FNDC3A	fibronectin type III domain containing 3A	23.7413	10.2521	2.31576	0.000548323
ENSECAT00000025687	C8orf47	chromosome 8 open reading frame 47	16.0777	4.24043	3.79152	0.000772089
ENSECAT00000025721	PGM3	phosphoglucomutase 3	46.1422	19.5608	2.35891	2.39569e-05
ENSECAT00000025725	NXN	nucleoredoxin	50.3608	20.6245	2.4418	0.000263792
ENSECAT00000025736	CUL4B	cullin 4B	53.3847	26.4401	2.01908	0.000285552
ENSECAT00000025777		MHC class II region on chromosome ECA20	12.1338	3.55543	3.41277	0.000731928
ENSECAT00000025778	OGT	O-linked N-acetylglucosamine (GlcNAc) transferase	325.734	126.208	2.58093	0.000112541
ENSECAT00000025792	ACSS1	acyl-CoA synthetase short-chain family member 1	14.8219	6.96317	2.12862	0.00159812
ENSECAT00000025820	AGPAT9	1-acylglycerol-3-phosphate O-acyltransferase 9	3.38666	1.43278	2.3637	0.000152155
ENSECAT00000025932	ROR1	receptor tyrosine kinase-like orphan receptor 1	1.39712	0.614961	2.27189	0.00111574
ENSECAT00000025977	BET1	Bet1 golgi vesicular membrane trafficking protein	0.345144	0.0704189	4.9013	0.0021642
ENSECAT00000025984	PRMT1	protein arginine methyltransferase 1	68.4209	154.844	0.44187	4.09757e-08
ENSECAT00000025985	LONRF3	LON peptidase N-terminal domain and ring finger 3	10.4556	1.56045	6.70037	0.00363325
ENSECAT00000025995	LIMD1	LIM domains containing 1	7.34392	2.28079	3.2199	0.00177347
ENSECAT00000026017	BTF3L4	basic transcription factor 3-like 4	59.6859	24.8466	2.40217	0.000247575
ENSECAT00000026021	SIAH1	siah E3 ubiquitin protein ligase 1	153.332	71.3963	2.14762	0.0014569
ENSECAT00000026029	MKLN1	muskelin 1, intracellular mediator containing kelch motifs	2.76017	1.3295	2.07609	0.000158475
ENSECAT00000026055		Uncharacterized protein	2.12051	0.899605	2.35716	0.000135243
ENSECAT00000026062	SLC22A4	solute carrier family 22 (organic cation/ergothioneine transporter), member 4	2.98322	0.680555	4.3835	0.0061743
ENSECAT00000026064	B4GALT2	UDP-Gal:betaGlcNAc beta 1,4- galactosyltransferase, polypeptide 2	20.8058	58.6976	0.354457	4.89743e-06
ENSECAT00000026074	MYSM1	Myb-like, SWIRM and MPN domains 1	22.28	9.75596	2.28373	2.02934e-05
ENSECAT00000026083	PHKA1	phosphorylase kinase, alpha 1 (muscle)	2.8344	1.31952	2.14805	0.00169004
ENSECAT00000026093	CADPS2	Ca++-dependent secretion activator 2	6.40923	1.92881	3.32289	9.63965e-06
ENSECAT00000026127	CDK5	cyclin-dependent kinase 5	14.6392	30.2248	0.484343	9.5284e-06
ENSECAT00000026156	MAZ	MYC-associated zinc finger protein (purine-binding transcription factor)	88.4189	198.909	0.44452	6.65241e-06
ENSECAT00000026219	UNC80	unc-80 homolog, NALCN channel complex subunit	0.218277	0.0469488	4.64924	0.000943191
ENSECAT00000026227	G6PC3	glucose 6 phosphatase, catalytic, 3	40.7871	94.9497	0.429565	1.32388e-06
ENSECAT00000026262	PHF17	PHD finger protein 17	49.6889	20.206	2.45912	0.000184402
ENSECAT00000026292	SALL2	sal-like 2 (Drosophila)	0.247026	0.71231	0.346795	0.00105474
ENSECAT00000026339	SPI1/PU.1	Uncharacterized protein	1.08702	2.80022	0.388191	0.000872777
ENSECAT00000026349	PGRMC2	progesterone receptor membrane component 2	20.8169	10.0162	2.07833	6.64093e-05
ENSECAT00000026372	ESD	esterase D	99.1606	206.179	0.480945	0.000531399
ENSECAT00000026420	POLH	polymerase (DNA directed), eta	78.4359	22.9999	3.41027	0.00261094
ENSECAT00000026424	KIAA2018	KIAA2018	22.7466	4.4764	5.08144	0.00096963
ENSECAT00000026458	PDIA2	disulfide isomerase family A member 2	10.9658	23.759	0.461545	0.00519994
ENSECAT00000026474	COL27A1	collagen, type XXVII, alpha 1	2.231	4.83943	0.461004	0.00295835
ENSECAT00000026489	FMN1	formin 1	0.205276	0.0817609	2.51069	0.000707617
ENSECAT00000026506	COPZ1	coatomer protein complex, subunit zeta 1	1.13993	0.507288	2.24711	0.00232761
ENSECAT00000026528	SLC39A13	solute carrier family 39 (zinc transporter), member 13	97.76	44.705	2.18678	4.05088e-05
ENSECAT00000026540	MBLAC2	metallo-beta-lactamase domain containing 2	7.02525	2.75464	2.55034	0.00013484
ENSECAT00000026544	RBM18	RNA binding motif protein 18	14.5239	6.82901	2.1268	7.67636e-06
ENSECAT00000026559	IGDCC4	immunoglobulin superfamily DCC subclass member 4	0.463282	1.22392	0.378521	0.000675069
ENSECAT00000026576	PRRC1	proline-rich coiled-coil 1	39.1561	11.623	3.36886	3.18049e-05
ENSECAT00000026591	C20orf112	chromosome 20 open reading frame 112	2.22129	4.62726	0.480045	0.00140244
ENSECAT00000026621	INPP1	inositol polyphosphate-1-phosphatase	26.1295	10.1533	2.57348	2.06892e-05
ENSECAT00000026631	STAP2	signal transducing adaptor family member 2	2.24768	5.06829	0.443479	0.00355627
ENSECAT00000026653	SPATA9	spermatogenesis associated 9	0.725524	0.356112	2.03735	0.000830883
ENSECAT00000026723	MMP24	matrix metallopeptidase 24 (membrane-inserted)	2.4578	0.546547	4.49696	0.000495718
ENSECAT00000026733	GPR176	G protein-coupled receptor 176	0.995165	0.0827598	12.0247	0.000273294
ENSECAT00000026749	AGO4	argonaute RISC catalytic component 4	17.2346	6.43178	2.6796	7.66184e-06
ENSECAT00000026751	SERP1	stress-associated endoplasmic reticulum protein 1	923.402	208.804	4.42233	0.000205382
ENSECAT00000026778	PDE3B	phosphodiesterase 3B, cGMP-inhibited	3.18358	1.32462	2.40339	0.00202188
ENSECAT00000026783	PI16	peptidase inhibitor 16	17.3976	115.645	0.15044	0.00202755
ENSECAT00000026823	CRP	C-reactive protein, pentraxin-related	3.76913	0.251614	14.9798	0.0017366
ENSECAT00000026830	CCL15	C-C motif chemokine ligand 15	3.23605	8.97812	0.360438	0.000120703
ENSECAT00000026842	GRXCR2	glutaredoxin, cysteine rich 2	3.13052	0.312275	10.0249	0.00473234
ENSECAT00000026846	PRELID2	PRELI domain containing 2	0.544383	1.11744	0.487171	0.00170437
ENSECAT00000026867		Uncharacterized protein	125.762	62.3162	2.01813	8.45048e-05
ENSECAT00000026889	KLF9	Kruppel-like factor 9	17.5192	5.55815	3.15198	0.00123241
ENSECAT00000026899	IL9R	interleukin 9 receptor	1.99381	0.55958	3.56305	0.00102233
ENSECAT00000026903	ALG6	ALG6, alpha-1,3-glucosyltransferase	9.32055	4.16498	2.23784	0.000328237
ENSECAT00000026929	AOX4	aldehyde oxidase 4	45.6816	20.8708	2.18878	0.00239584
ENSECAT00000026943	OCIAD2	OCIA domain containing 2	54.4103	19.1199	2.84574	0.00116672
ENSECAT00000026946	MON2	MON2 homolog (S. cerevisiae)	11.8117	5.23626	2.25574	2.76337e-05
ENSECAT00000026954	ZNHIT6	zinc finger, HIT-type containing 6	1.85065	0.775962	2.38498	9.2775e-05
ENSECAT00000026974	DDAH1	dimethylarginine dimethylaminohydrolase 1	0.486412	0.0769955	6.3174	0.00564808
ENSECAT00000026987	CDK10	cyclin-dependent kinase 10	56.0158	120.111	0.466366	2.12767e-06
ENSECAT00000026989	BCL10	B-cell CLL/lymphoma 10	20.2929	9.51485	2.13277	0.00122276
ENSECAT00000026997	SLC39A8	solute carrier family 39 (zinc transporter), member 8	10.6421	1.97684	5.38342	0.00264319
ENSECAT00000027054	TPO	thyroid peroxidase	7.50381	2.34976	3.19343	0.00194681
ENSECAT00000027115	REC8	REC8 homolog (yeast)	2.40622	0.727315	3.30835	0.00353548
ENSECAT00000027148	BMPR2	bone morphogenetic protein receptor, type II (serine/threonine kinase)	7.38855	3.03933	2.43098	0.000123487
ENSECAT00000027149	GALE	UDP-galactose-4-epimerase	134.583	56.6591	2.37531	0.00242672
ENSECAT00000027183	HS3ST3A1	heparan sulfate-glucosamine 3-sulfotransferase 3A1	0.0510532	0.138076	0.369748	0.00369109
ENSECAT00000027186	HS3ST3B1	Heparan sulfate-glucosamine 3-sulfotransferase 3B1	0.824895	0.408427	2.01969	0.0045541
ENSECAT00000027350	SNORA51	Small nucleolar RNA SNORA51	10.5906	29.2721	0.361797	0.000316843
ENSECAT00000027835	eca-let-7a-2	eca-let-7a-2	144.329	59.5928	2.42192	0.000328941
ENSECAT00000027841	SNORA50	Small nucleolar RNA SNORA50	21.521	4.6471	4.63106	0.00374353
ENSECAT00000028111	eca-mir-135a	eca-mir-135a	119.491	59.4843	2.00878	0.00266064
ENSECAT00000028126	SNORA63	Small nucleolar RNA SNORA63	20.3261	8.53899	2.38039	0.00105891
ENSECAT00000028446	SNORD65	Small nucleolar RNA SNORD65	205.848	98.533	2.08912	0.00262661
ENSECAT00000028491	eca-let-7d	eca-let-7d	85.3111	42.3747	2.01326	0.000286327
ENSECAT00000028676	SNORD41	Small nucleolar RNA SNORD41	22.0585	72.0885	0.305992	0.00271418
ENSECAT00000028846	ERC2	ELKS/RAB6-interacting/CAST family member 2	0.0757907	0.0148577	5.1011	0.00122466
ENSECAT00000028848	TTF1	transcription termination factor, RNA polymerase I	11.0415	5.10204	2.16414	0.000435258
ENSECAT00000028850	SAMD1	sterile alpha motif domain containing 1	73.2911	171.644	0.426996	6.95935e-06
ENSECAT00000028858	SEPP1	selenoprotein P precursor	2128.41	973.789	2.1857	0.000219997
ENSECAT00000028871	GCSAM	germinal center-associated, signaling and motility	9.39956	3.37859	2.7821	0.00245083
ENSECAT00000028902	HSBP1	heat shock factor binding protein 1	184.713	405.568	0.455443	0.000273185
ENSECAT00000028924	LOC100630682	A-kinase anchor protein 2	0.664729	0.0549134	12.105	0.00501234
ENSECAT00000028949	ST6GAL1	ST6 beta-galactosamide alpha-2,6-sialyltranferase 1	30.1182	178.744	0.168499	0.00100555
ENSECAT00000028955	COL27A1	collagen, type XXVII, alpha 1	0.496883	1.3436	0.369816	0.0051924
ENSECAT00000028960	FAM166B	family with sequence similarity 166, member B	2.75895	1.14613	2.40719	0.00373253
ENSECAT00000028991	LRRC10B	leucine rich repeat containing 10B	11.3156	40.6643	0.278268	0.00244649
ENSECAT00000029007	AIF1L	allograft inflammatory factor 1-like	0.635213	1.60834	0.394951	0.00324597
ENSECAT00000029056	RGS14	regulator of G-protein signaling 14	1.37111	2.76853	0.495248	0.00138645
ENSECAT00000029062	MIPOL1	mirror-image polydactyly 1	3.74037	1.39268	2.68574	0.00226106
ENSECAT00000029063	IRAK3	interleukin-1 receptor-associated kinase 3	0.660836	0.146883	4.49905	0.0065324
ENSECAT00000029072	FANCF	Fanconi anemia, complementation group F	61.3682	27.3779	2.24152	0.0037787
ENSECAT00000029078	CHCHD5	coiled-coil-helix-coiled-coil-helix domain containing 5	160.681	325.649	0.493417	0.000207562
ENSECAT00000029086	DNMT1	DNA (cytosine-5-)-methyltransferase 1	9.34608	19.8187	0.471578	6.01196e-05
ENSECAT00000029101	TMEM30B	transmembrane protein 30B	181.747	363.838	0.499526	0.00451928
ENSECAT00000029107	SF3A2	splicing factor 3a, subunit 2, 66kDa	7.27194	19.2239	0.378275	0.001777
ENSECAT00000029151	C4orf46	chromosome 4 open reading frame 46	77.4385	175.422	0.441441	8.39409e-05
ENSECAT00000029476	SNORA31	Small nucleolar RNA SNORA31	140.368	35.4857	3.95561	0.0022605
ENSECAT00000029843		tRNA-Pro	50.275	126.94	0.396054	0.00433742

## Sheet: D20-NOT_ext + ext-NOT_ext
Transcript ID	Gene Name	Description	D20	ext	NOT	D20 vs. NOT_ext		OXT_ext vs. NOT_ext
				Avg OXT_ext	ext	FC	q-value	FC	q-value
ENSECAT00000000079	GAD2	glutamate decarboxylase 2 (pancreatic islets and brain, 65kDa)	0.0217522	0.0482684	0.140217	0.155132	0.000232632	0.34424	0.00192882
ENSECAT00000000124	TMEM59L	transmembrane protein 59-like	5.67067	5.29488	13.5528	0.418414	4.64775e-06	0.390686	4.32635e-06
ENSECAT00000000127	MMP21	matrix metallopeptidase 21	0.78164	0.714118	1.68929	0.462702	0.00452001	0.422732	0.00469848
ENSECAT00000000156	SGMS1	sphingomyelin synthase 1	39.9605	25.2214	7.63129	5.23641	1.81332e-05	3.305	0.00208183
ENSECAT00000000162	SYNE4	spectrin repeat containing, nuclear envelope family member 4	95.9703	84.5835	210.035	0.456925	0.000839471	0.402711	0.000750418
ENSECAT00000000201		Uncharacterized protein	0.223668	0.217342	0.457084	0.489337	0.000559274	0.475497	0.00077114
ENSECAT00000000221	KITLG	Kit ligand Soluble KIT ligand Processed kit ligand	1.60933	1.35352	5.55083	0.289926	1.79284e-06	0.24384	1.37054e-06
ENSECAT00000000229	GNAI1	guanine nucleotide binding protein (G protein), alpha inhibiting activity polypeptide 1	1.63834	1.70054	6.52469	0.251099	2.25993e-06	0.260631	3.58073e-06
ENSECAT00000000241	FCAMR	Fc receptor, IgA, IgM, high affinity	0.920663	0.671677	14.3602	0.0641119	2.12205e-11	0.0467734	2.16198e-11
ENSECAT00000000245	FNDC1	fibronectin type III domain containing 1	4.40727	5.629	23.2727	0.189375	7.84224e-07	0.241871	2.1441e-06
ENSECAT00000000319	FERMT1	fermitin family member 1	8.28216	7.93802	70.6838	0.117172	1.00089e-09	0.112303	1.48538e-09
ENSECAT00000000336	MMP15	matrix metallopeptidase 15 (membrane-inserted)	18.9772	38.4679	112.43	0.168792	1.53754e-06	0.342152	1.69973e-05
ENSECAT00000000364	MCFD2	multiple coagulation factor deficiency 2	227.036	195.709	50.2958	4.51402	3.26699e-06	3.89117	2.44614e-05
ENSECAT00000000411	RGS3	regulator of G-protein signaling 3	3.24963	2.7334	9.6774	0.335796	0.000877795	0.282452	0.000882861
ENSECAT00000000413	TSTD1	thiosulfate sulfurtransferase (rhodanese)-like domain containing 1	41.9158	38.6838	88.1897	0.475291	0.000149611	0.438644	0.00014113
ENSECAT00000000436	KCNK16	potassium channel, subfamily K, member 16	0.202387	0.171527	0.407525	0.496624	0.00499475	0.4209	0.00369019
ENSECAT00000000472	RFC2	replication factor C (activator 1) 2, 40kDa	8.86487	8.96994	19.1192	0.463662	6.86518e-09	0.469158	1.14761e-08
ENSECAT00000000481	MED18	mediator complex subunit 18	19.8219	17.3969	8.1436	2.43405	4.08191e-05	2.13627	0.000355227
ENSECAT00000000490	FKBP9	FK506 binding protein 9, 63 kDa	21.4921	20.4651	59.8255	0.359246	4.04947e-07	0.342079	4.83471e-07
ENSECAT00000000498	PTCH1	patched 1	21.3198	21.5311	45.4234	0.469357	0.000133926	0.474009	0.000225321
ENSECAT00000000544	TRIM58	tripartite motif containing 58	0.0930293	0.0911491	0.241983	0.384445	0.0049673	0.376675	0.00681223
ENSECAT00000000563	PCDH7	protocadherin 7	0.0937905	0.0862692	0.256886	0.365105	0.00417353	0.335826	0.00496562
ENSECAT00000000583	ZWINT	ZW10 interacting kinetochore protein	1.22314	0.961835	4.02553	0.303847	0.000529737	0.238934	0.000474249
ENSECAT00000000591	SMPDL3B	sphingomyelin phosphodiesterase, acid-like 3B	25.1604	22.0737	2.91312	8.63694	0.00161793	7.57736	0.00548743
ENSECAT00000000609		Uncharacterized protein	0.847581	0.5377	3.38181	0.25063	4.64458e-05	0.158998	2.94205e-05
ENSECAT00000000663			21.5902	15.7564	45.5069	0.474438	0.00207499	0.346242	0.00091576
ENSECAT00000000690	ANKLE1	ankyrin repeat and LEM domain containing 1	17.4289	15.9174	43.2845	0.402659	1.10983e-05	0.367739	9.94296e-06
ENSECAT00000000713	GPX3	glutathione peroxidase 3 (plasma)	172.657	183.878	62.2715	2.77264	0.000486119	2.95284	0.000407149
ENSECAT00000000742	MC1R	Melanocyte-stimulating hormone receptor	0.587797	1.13864	12.197	0.0481917	5.30995e-07	0.0933534	1.23557e-06
ENSECAT00000000768		Uncharacterized protein	6.324	6.61273	13.3418	0.473998	0.0024888	0.49564	0.00469776
ENSECAT00000000774		Uncharacterized protein	0.828965	0.876168	2.52673	0.328078	0.0020221	0.34676	0.00361696
ENSECAT00000000775	LGALS3BP	lectin, galactoside-binding, soluble, 3 binding protein	16.2303	15.7064	39.6292	0.409554	0.00123452	0.396334	0.00177347
ENSECAT00000000848	TAAR1	trace amine associated receptor 1	17.303	13.1396	47.8536	0.361582	3.1722e-06	0.274579	1.3663e-06
ENSECAT00000000859	P19	uterocalin precursor	76494.5	76701.2	10577.7	7.2317	0.00147412	7.25124	0.00230904
ENSECAT00000000917	TMEM187	transmembrane protein 187	112.869	90.2074	40.8782	2.7611	5.32056e-06	2.20674	0.000151611
ENSECAT00000000973	PLK2	polo-like kinase 2	42.2416	32.4733	97.6725	0.432482	0.00243015	0.332471	0.00155325
ENSECAT00000001020	GPER	G protein-coupled estrogen receptor 1	0.619928	0.570624	5.67179	0.1093	1.30239e-05	0.100607	1.78424e-05
ENSECAT00000001114	NAA40	N(alpha)-acetyltransferase 40, NatD catalytic subunit, homolog (S. cerevisiae)	9.99472	11.2428	22.5422	0.443379	6.20203e-06	0.498745	2.10531e-05
ENSECAT00000001152		Uncharacterized protein	0.00866197	0.00645721	0.00248428	3.48671	0.000411584	2.59923	0.00751155
ENSECAT00000001242	CCDC153	coiled-coil domain containing 153	5.13991	3.84171	14.6253	0.351439	0.00203406	0.262675	0.0015714
ENSECAT00000001350	HCAR1	hydroxycarboxylic acid receptor 1	6.8811	22.0052	57.2081	0.120282	0.000528428	0.384652	0.0061027
ENSECAT00000001374	WDR63	WD repeat domain 63	1.1457	0.65147	2.34802	0.487945	0.00446694	0.277455	0.00103282
ENSECAT00000001421		Uncharacterized protein	1.57858	1.36857	0.454155	3.47587	0.000471416	3.01343	0.00263731
ENSECAT00000001541	KCNJ11	potassium inwardly-rectifying channel, subfamily J, member 11	3.81184	4.79976	14.0209	0.271869	0.000815147	0.34233	0.0023742
ENSECAT00000001637			8.0369	22.5658	49.7375	0.161586	0.000158982	0.453697	0.00365527
ENSECAT00000001758	PHLDA1	pleckstrin homology-like domain, family A, member 1	15.942	48.6111	245.898	0.0648315	3.10813e-05	0.197688	0.000151818
ENSECAT00000001869	TNFRSF19	tumor necrosis factor receptor superfamily, member 19	0.132779	0.0991226	1.04411	0.127169	7.14597e-06	0.0949346	7.43416e-06
ENSECAT00000001902	CENPN	centromere protein N	0.495274	0.503913	1.01888	0.486094	0.000953777	0.494573	0.00172104
ENSECAT00000001905	GPNMB	glycoprotein (transmembrane) nmb	0.744781	1.97998	6.06742	0.122751	7.64876e-05	0.32633	0.000802896
ENSECAT00000001957		Uncharacterized protein	7.92804	6.25671	31.5277	0.251463	1.09139e-05	0.198451	8.89497e-06
ENSECAT00000002048	TNF	Tumor necrosis factor Tumor necrosis factor, membrane form Intracellular domain 1 Intracellular domain 2 C-domain 1 C-domain 2 Tumor necrosis factor, soluble form	1.31278	0.994122	3.47054	0.378263	0.00619423	0.286446	0.00472407
ENSECAT00000002055	FOXO1	forkhead box O1	687.872	791.615	131.671	5.22416	0.00328579	6.01206	0.00201796
ENSECAT00000002075	HNRNPA2B1	heterogeneous nuclear ribonucleoprotein A2/B1	391.039	395.162	896.237	0.436312	2.97628e-08	0.440912	4.74522e-08
ENSECAT00000002080	CXorf21	chromosome X open reading frame 21	1.15959	1.52136	3.22354	0.359726	0.00151695	0.471954	0.00635078
ENSECAT00000002161		Uncharacterized protein	0.246584	1.43136	6.59859	0.0373692	4.42823e-05	0.21692	0.000320403
ENSECAT00000002171		Uncharacterized protein	57.754	61.3692	21.3624	2.70354	0.00500038	2.87277	0.00466554
ENSECAT00000002180	TST	thiosulfate sulfurtransferase (rhodanese)	116.468	83.9241	27.3563	4.25744	1.4112e-05	3.06782	0.000670585
ENSECAT00000002191	MOGS	mannosyl-oligosaccharide glucosidase	323.354	287.664	137.68	2.3486	0.000218054	2.08937	0.00145082
ENSECAT00000002269	NFIL3	nuclear factor, interleukin 3 regulated	221.109	154.657	43.9207	5.03428	0.000106233	3.52128	0.00342405
ENSECAT00000002295	RORC	RAR-related orphan receptor C	113.483	105.402	14.4809	7.83672	6.39104e-06	7.27865	1.84663e-05
ENSECAT00000002310		Uncharacterized protein	200.689	302.271	973.362	0.206181	4.13817e-08	0.310544	2.20215e-07
ENSECAT00000002395	ERCC6L	excision repair cross-complementing rodent repair deficiency, complementation group 6-like	0.387132	0.310507	1.98128	0.195395	8.92725e-05	0.15672	9.96548e-05
ENSECAT00000002467	KCNC1	potassium voltage-gated channel, Shaw-related subfamily, member 1	0.0292041	0.0365719	0.350949	0.0832145	8.59054e-11	0.104209	1.54482e-10
ENSECAT00000002606	MAGEE2	melanoma antigen family E, 2	124.891	100.568	19.0541	6.55458	2.32477e-05	5.27804	0.000259727
ENSECAT00000002615	ABI3BP	ABI family, member 3 (NESH) binding protein	0.0777263	0.0792475	0.240036	0.323811	1.18785e-05	0.330149	1.90299e-05
ENSECAT00000002621	HOXB9	homeobox B9	4.46239	5.02816	12.5837	0.354616	0.00259487	0.399576	0.00564168
ENSECAT00000002658	NDRG4	NDRG family member 4	33.3809	39.7968	132.577	0.251786	0.000331167	0.300179	0.000843893
ENSECAT00000002750	MYCN	v-myc avian myelocytomatosis viral oncogene neuroblastoma derived homolog	5.19028	13.0542	181.693	0.0285662	1.89045e-06	0.0718478	4.05907e-06
ENSECAT00000002767	TRIP6	thyroid hormone receptor interactor 6	82.2274	78.2614	186.921	0.439906	6.97393e-06	0.418688	7.15383e-06
ENSECAT00000002824	RNF144B	ring finger protein 144B	11.7843	10.902	27.8799	0.42268	2.86404e-07	0.391033	2.549e-07
ENSECAT00000002831	RGL2	ral guanine nucleotide dissociation stimulator-like 2	151.918	125.735	318.974	0.476269	2.41649e-06	0.394184	8.78982e-07
ENSECAT00000002836	MRO	maestro	0.334795	0.892922	3.38393	0.0989367	5.1632e-06	0.263871	3.96852e-05
ENSECAT00000002946		Uncharacterized protein	2.77962	2.59132	5.68741	0.488733	0.00013531	0.455624	0.000131817
ENSECAT00000002966	ZNF22	zinc finger protein 22	222.484	161.781	78.4985	2.83425	0.000134977	2.06094	0.005907
ENSECAT00000002974		Histone H3	2.84976	5.10652	15.2897	0.186385	9.27419e-06	0.333985	6.97989e-05
ENSECAT00000003010	GPR75	probable G-protein coupled receptor 75	0.692257	0.954967	5.46979	0.12656	0.00383599	0.174589	0.00734815
ENSECAT00000003027	GREM2	gremlin 2, DAN family BMP antagonist	2.28155	3.6736	10.6424	0.214383	1.67492e-05	0.345186	0.000105672
ENSECAT00000003034	CDK2AP1	cyclin-dependent kinase 2 associated protein 1	36.5475	34.7522	76.4065	0.478329	1.00252e-05	0.454833	9.93151e-06
ENSECAT00000003120	HIST1H4C	histone cluster 1, H4c	1.83955	2.16629	9.55022	0.192619	6.83135e-06	0.226831	1.38854e-05
ENSECAT00000003155	DOK6	docking protein 6	0.0848586	0.0988636	0.395614	0.214498	1.35435e-07	0.249899	2.97376e-07
ENSECAT00000003156	IRS2	insulin receptor substrate 2	108.87	117.912	22.4618	4.84691	0.00101913	5.24947	0.000901516
ENSECAT00000003176	RAB20	RAB20, member RAS oncogene family	702.313	656.107	324.805	2.16226	0.00115833	2.02	0.0037639
ENSECAT00000003248	RPP25	ribonuclease P/MRP 25kDa subunit	4.44577	4.00016	9.8488	0.451402	0.000929826	0.406157	0.000924012
ENSECAT00000003260	TRIM9	tripartite motif containing 9	1.25949	0.952159	5.25741	0.239565	4.61177e-08	0.181108	3.00338e-08
ENSECAT00000003262	CLDN2	claudin 2	24.7585	18.9287	53.3301	0.46425	0.00321256	0.354935	0.00182318
ENSECAT00000003393		Uncharacterized protein	35.3461	37.6209	166.507	0.212281	0.000191977	0.225943	0.000345989
ENSECAT00000003484	ISLR	immunoglobulin superfamily containing leucine-rich repeat	101.878	108.971	386.311	0.26372	2.66252e-05	0.282082	5.05174e-05
ENSECAT00000003496			0.812443	1.66064	9.51748	0.0853632	3.62038e-07	0.174484	1.37913e-06
ENSECAT00000003528			0.454709	0.409641	0.989294	0.45963	0.00157378	0.414074	0.00160145
ENSECAT00000003568	NEDD4L	neural precursor cell expressed, developmentally down-regulated 4-like, E3 ubiquitin protein ligase	15.7274	9.93689	4.58525	3.43	6.96777e-06	2.16714	0.0021395
ENSECAT00000003584	TMEM139	transmembrane protein 139	764.071	762.801	130.759	5.84338	0.000135127	5.83366	0.000217024
ENSECAT00000003596	C9orf169	chromosome 9 open reading frame 169	36.9105	45.4787	95.9341	0.384749	1.79246e-06	0.474062	9.90842e-06
ENSECAT00000003664	SESN2	sestrin 2	27.7002	19.9832	2.51955	10.9941	0.000691727	7.93128	0.00769831
ENSECAT00000003665	OR6C76	olfactory receptor, family 6, subfamily C, member 76	1.91033	0.775238	5.93764	0.321731	0.00101013	0.130563	0.000315185
ENSECAT00000003741		Uncharacterized protein	0.0481089	0.0366226	0.367714	0.130832	6.66349e-06	0.0995953	6.83733e-06
ENSECAT00000003758	ZNF830	zinc finger protein 830	293.932	266.319	115.901	2.53606	0.000158499	2.29781	0.000827408
ENSECAT00000003823	FCGRT	Fc fragment of IgG, receptor, transporter, alpha	25.7033	30.5155	63.5509	0.404452	2.26835e-05	0.480174	0.000100938
ENSECAT00000003859	CDK5R1	cyclin-dependent kinase 5, regulatory subunit 1 (p35)	1.09936	1.33114	4.84628	0.226845	5.80189e-05	0.274673	0.000144126
ENSECAT00000003888	SHISA9	shisa homolog 9 (Xenopus laevis)	0.240226	6.30537	49.74	0.00482965	1.50774e-05	0.126767	6.63739e-05
ENSECAT00000003951	SCUBE1	signal peptide, CUB domain, EGF-like 1	0.0752068	0.17412	0.427754	0.175818	1.22097e-05	0.407057	0.000237204
ENSECAT00000003975	DNAH1	dynein, axonemal, heavy chain 1	5.97341	4.55312	12.0703	0.494884	0.00164125	0.377216	0.000751367
ENSECAT00000004016	ADORA2A	adenosine receptor A2a	9.0462	21.7258	72.2443	0.125217	4.75466e-06	0.300727	4.41788e-05
ENSECAT00000004022		Uncharacterized protein	6.12554	8.31568	17.5954	0.348133	5.43357e-05	0.472605	0.000407242
ENSECAT00000004028	IHH	indian hedgehog	89.5586	191.484	2216.89	0.0403983	5.02765e-08	0.086375	1.02126e-07
ENSECAT00000004069	CDC25C	cell division cycle 25C	0.137588	0.0665291	0.304968	0.451156	0.00221291	0.218151	0.000389269
ENSECAT00000004255	SCNN1A	sodium channel, non-voltage-gated 1 alpha subunit	165.953	138.3	28.9452	5.73335	0.000117741	4.77798	0.000915289
ENSECAT00000004278	MMP2	matrix metallopeptidase 2 (gelatinase A, 72kDa gelatinase, 72kDa type IV collagenase)	43.0373	38.0716	132.669	0.324396	1.20647e-05	0.286967	1.12583e-05
ENSECAT00000004366	SLC22A3	solute carrier family 22 (extraneuronal monoamine transporter), member 3	2.28379	1.71461	5.08377	0.449231	1.39958e-05	0.337271	4.32958e-06
ENSECAT00000004377	CX3CR1	chemokine (C-X3-C motif) receptor 1	6.85703	8.31686	16.6477	0.411891	0.00176702	0.499581	0.00623339
ENSECAT00000004428	HOXC4	homeobox C4	3.42667	4.00439	10.0265	0.341762	0.000360697	0.399382	0.00108165
ENSECAT00000004514	CCDC64	coiled-coil domain containing 64	0.745018	0.697599	1.88639	0.394944	2.58513e-05	0.369806	2.90526e-05
ENSECAT00000004541	HOPX	HOP homeobox	38.6934	34.6317	2.69221	14.3724	0.00156331	12.8637	0.00459978
ENSECAT00000004637	PKHD1L1	polycystic kidney and hepatic disease 1 (autosomal recessive)-like 1	0.279247	0.182795	0.941191	0.296695	1.56116e-07	0.194217	6.54619e-08
ENSECAT00000004664	PRKAG3	5'-AMP-activated protein kinase subunit gamma-3	1.69247	1.3304	5.28013	0.320535	0.00049776	0.251964	0.000419104
ENSECAT00000004711	B3GALT5	UDP-Gal:betaGlcNAc beta 1,3-galactosyltransferase, polypeptide 5	1.72334	0.626855	27.6532	0.0623196	0.00269051	0.0226684	0.00333087
ENSECAT00000004762	CEBPG	CCAAT/enhancer binding protein (C/EBP), gamma	496.301	435.809	192.682	2.57575	0.000728773	2.26181	0.00405232
ENSECAT00000004766	BMP7	bone morphogenetic protein 7	0.103111	0.0716608	0.389768	0.264544	0.00242561	0.183855	0.00214515
ENSECAT00000004801	SYT5	synaptotagmin V	0.890068	1.097	3.48841	0.25515	6.00864e-05	0.314469	0.000173261
ENSECAT00000004827		Uncharacterized protein	220.196	61.5861	849.142	0.259315	0.00234944	0.0725274	0.00101836
ENSECAT00000004859		Uncharacterized protein	296.619	58.4012	1443.28	0.205518	0.00201963	0.0404643	0.00107544
ENSECAT00000004978	BASP1	brain abundant, membrane attached signal protein 1	104.143	117.868	254.625	0.409006	0.00198574	0.46291	0.00501553
ENSECAT00000005018	ARL9	ADP-ribosylation factor-like 9	1.39163	1.72456	8.57572	0.162276	1.23301e-07	0.201098	2.7556e-07
ENSECAT00000005083		Uncharacterized protein	167.005	181.583	420.6	0.397064	9.88815e-06	0.431723	2.42863e-05
ENSECAT00000005092	TTYH3	tweety homolog 3 (Drosophila)	16.1826	15.0197	44.8526	0.360795	9.07741e-05	0.334867	0.000105805
ENSECAT00000005098		Uncharacterized protein	22.5456	4.21183	218.508	0.10318	0.00432117	0.0192754	0.00410411
ENSECAT00000005184	EPN3	epsin 3	4.63524	7.40932	21.2008	0.218635	2.12011e-06	0.349483	1.43567e-05
ENSECAT00000005272	SPRY4	sprouty homolog 4 (Drosophila)	5.40652	4.49186	11.8577	0.455949	0.0023495	0.378813	0.00177731
ENSECAT00000005306	MYADML2	myeloid-associated differentiation marker-like 2	1.9475	2.35736	5.00351	0.389227	0.00201121	0.471141	0.00634477
ENSECAT00000005363	MARCKSL1	MARCKS-like 1	202.801	273.506	1985.05	0.102164	5.01596e-11	0.137783	1.14708e-10
ENSECAT00000005384	ITIH5	inter-alpha-trypsin inhibitor heavy chain family, member 5	5.38248	5.60193	13.5278	0.397882	0.00106891	0.414105	0.00203269
ENSECAT00000005498	GJA1	gap junction protein, alpha 1, 43kDa	152.216	247.041	1075.06	0.141588	6.20848e-05	0.229793	0.000216987
ENSECAT00000005542			9.41573	3.95903	19.0417	0.494479	0.00522681	0.207913	0.000647894
ENSECAT00000005591	GLB1L	galactosidase, beta 1-like	34.4641	33.7877	89.2869	0.385993	4.58289e-05	0.378418	6.63318e-05
ENSECAT00000005662		Uncharacterized protein	5.77992	20.8261	139.987	0.0412889	6.96708e-06	0.148772	2.79943e-05
ENSECAT00000005678	PIF1	PIF1 5'-to-3' DNA helicase	0.193189	0.203525	1.05365	0.183353	9.20897e-05	0.193163	0.000156139
ENSECAT00000005687	BCL6	B-cell CLL/lymphoma 6	55.4139	47.5362	8.3531	6.63393	0.000436085	5.69085	0.00218283
ENSECAT00000005738	CCDC151	coiled-coil domain containing 151	14.7175	10.9652	35.6284	0.413083	0.000165253	0.307765	7.68002e-05
ENSECAT00000005790	IRGC	immunity-related GTPase family, cinema	6.22819	4.49943	12.545	0.496467	0.00116901	0.358662	0.000398702
ENSECAT00000005873	C17orf72	chromosome 17 open reading frame 72	19.9188	14.8101	41.9789	0.474495	0.00305791	0.352799	0.00152419
ENSECAT00000005893	GPR160	G protein-coupled receptor 160	32.881	31.3376	69.9437	0.470107	0.000424081	0.448041	0.000521958
ENSECAT00000005944	FAM118B	family with sequence similarity 118, member B	7.21325	5.48668	15.6771	0.460115	6.80334e-06	0.349982	1.81764e-06
ENSECAT00000005957	SORD	sorbitol dehydrogenase	3.16803	2.50292	7.09408	0.446574	1.67374e-05	0.352817	6.55243e-06
ENSECAT00000005962	eca-mir-492-1	eca-mir-492-1	142.902	157.939	441.106	0.323963	2.27388e-05	0.358053	5.32641e-05
ENSECAT00000005992	LRP2	low density lipoprotein receptor-related protein 2	2.00223	7.0325	14.8019	0.135268	0.000287745	0.475108	0.00769513
ENSECAT00000005997	EFNA4	ephrin-A4	14.7668	13.8357	79.2459	0.186342	6.77958e-08	0.174591	8.35132e-08
ENSECAT00000006006	GPR182	G protein-coupled receptor 182	2.35548	1.61776	0.46513	5.06413	0.000106154	3.47808	0.00386428
ENSECAT00000006041	FUT1	fucosyltransferase 1 (galactoside 2-alpha-L-fucosyltransferase, H blood group)	1.3328	0.942308	12.2085	0.10917	3.60384e-07	0.0771844	3.68316e-07
ENSECAT00000006042	SMO	smoothened, frizzled family receptor	9.88844	10.7838	42.7563	0.231275	1.02793e-06	0.252215	1.92352e-06
ENSECAT00000006134	RDH10	retinol dehydrogenase 10 (all-trans)	22.9881	25.1662	242.455	0.0948138	1.49938e-07	0.103797	2.45778e-07
ENSECAT00000006176	RGL3	ral guanine nucleotide dissociation stimulator-like 3	25.7129	36.6531	91.3582	0.281452	5.03978e-05	0.401202	0.000304418
ENSECAT00000006195	BAG5	BCL2-associated athanogene 5	257.424	203.513	100.418	2.56351	0.000350349	2.02665	0.00615392
ENSECAT00000006216	CLEC3B	C-type lectin domain family 3, member B	14.3478	27.067	70.8147	0.202611	3.97046e-07	0.382223	5.88893e-06
ENSECAT00000006288		Histone H3	0.775197	3.85392	29.8457	0.0259735	2.0638e-05	0.129128	7.59455e-05
ENSECAT00000006308	OTOF	otoferlin	0.0746998	0.04606	0.210318	0.355176	4.28112e-05	0.219002	1.3781e-05
ENSECAT00000006342		Uncharacterized protein	28.1505	36.4865	78.9388	0.356611	0.000110414	0.462213	0.000639279
ENSECAT00000006405	HIST1H3H	histone cluster 1, H3h	1.89508	4.21725	41.0444	0.0461715	8.91377e-09	0.102749	2.70334e-08
ENSECAT00000006416	REXO2	RNA exonuclease 2	141.424	109.79	34.0059	4.15879	3.12757e-08	3.22855	1.22245e-06
ENSECAT00000006443	FJX1	four jointed box 1 (Drosophila)	4.61353	4.76651	16.2685	0.283586	0.000133637	0.292989	0.000232388
ENSECAT00000006458		Uncharacterized protein	1.6908	2.615	14.3983	0.11743	9.35505e-08	0.181618	2.71931e-07
ENSECAT00000006472	WDR38	WD repeat domain 38	3.22035	1.83035	8.7248	0.369102	0.000938856	0.209786	0.000339427
ENSECAT00000006544	MYBL2	v-myb avian myeloblastosis viral oncogene homolog-like 2	0.608346	0.481449	1.48674	0.409182	0.00190964	0.323829	0.00140962
ENSECAT00000006549	C21orf62	chromosome 21 open reading frame 62	54.0007	30.4293	320.988	0.168233	1.18567e-05	0.0947991	8.45361e-06
ENSECAT00000006607		Uncharacterized protein	5.37386	5.14245	20.073	0.267716	0.000301569	0.256188	0.000434808
ENSECAT00000006636	CNTFR	ciliary neurotrophic factor receptor	1.18059	1.35683	11.5319	0.102376	5.15823e-08	0.117658	8.3533e-08
ENSECAT00000006718	CARS	cysteinyl-tRNA synthetase	33.4753	29.9557	14.3118	2.339	0.000367482	2.09308	0.00211524
ENSECAT00000006723	TMPRSS11F	transmembrane protease, serine 11F	0.0599332	0.087054	0.419332	0.142925	1.91507e-05	0.207602	5.53476e-05
ENSECAT00000006736	PARD6A	par-6 partitioning defective 6 homolog alpha (C. elegans)	0.609155	0.356428	1.88787	0.322667	3.11887e-05	0.188799	1.05443e-05
ENSECAT00000006768	FKBP11	FK506 binding protein 11, 19 kDa	211.12	201.176	90.3346	2.33709	3.79774e-05	2.22701	0.000111689
ENSECAT00000006792	S100A2	S100 calcium binding protein A2	9.01877	7.79204	44.2138	0.203981	6.25159e-08	0.176235	6.36883e-08
ENSECAT00000006844	FAM98B	family with sequence similarity 98, member B	13.3465	10.6199	2.49947	5.33973	0.000647956	4.24887	0.00516849
ENSECAT00000006910	GFRA1	GDNF family receptor alpha 1	0.0499523	0.0524288	0.140214	0.356259	0.000881927	0.373921	0.0016994
ENSECAT00000006923	SPATC1L	spermatogenesis and centriole associated 1-like	0.150356	0.136377	0.348837	0.431021	0.00154835	0.390947	0.00170122
ENSECAT00000007006	TTC1	tetratricopeptide repeat domain 1	10.5981	8.84458	22.8871	0.46306	1.56374e-07	0.386444	6.51199e-08
ENSECAT00000007046	ACHE	acetylcholinesterase	8.76781	8.2777	19.9079	0.440419	0.00138188	0.4158	0.00175694
ENSECAT00000007065		Uncharacterized protein	21.823	23.5396	53.7007	0.406382	6.65562e-06	0.438349	1.49731e-05
ENSECAT00000007072	ACSM3	acyl-CoA synthetase medium-chain family member 3	73.7224	48.5641	9.92423	7.42853	8.07333e-07	4.89349	8.71321e-05
ENSECAT00000007075	SLC25A45	solute carrier family 25, member 45	15.1248	11.5742	3.58922	4.21397	0.000173964	3.22473	0.00287089
ENSECAT00000007078	SFTPD	surfactant protein D	0.0217345	0.032707	0.334267	0.0650215	4.01242e-07	0.0978469	8.29542e-07
ENSECAT00000007092	C14orf28	chromosome 14 open reading frame 28	184.368	148.737	23.7192	7.77295	0.000649422	6.27074	0.00427858
ENSECAT00000007113	LMO2	LIM domain only 2 (rhombotin-like 1)	17.6524	24.9135	62.065	0.284418	5.50055e-06	0.40141	3.47054e-05
ENSECAT00000007114	KIF11	kinesin family member 11	0.189681	0.0875183	0.720463	0.263277	0.000302277	0.121475	0.000131225
ENSECAT00000007126	GCHFR	GTP cyclohydrolase I feedback regulator	268.859	228.675	33.0026	8.14659	5.75454e-05	6.92899	0.000354642
ENSECAT00000007146	CRYBB1	crystallin, beta B1	0.114456	0.106369	0.738382	0.155009	0.00228068	0.144057	0.00328064
ENSECAT00000007166	INPP5J	inositol polyphosphate-5-phosphatase J	0.637958	0.690273	1.60022	0.398669	0.000232829	0.431362	0.00055592
ENSECAT00000007170	ELOVL7	ELOVL fatty acid elongase 7	2.19808	1.45823	4.96244	0.442944	0.000100751	0.293854	2.52114e-05
ENSECAT00000007236	WDR17	WD repeat domain 17	1.35485	1.036	0.299581	4.52247	7.27536e-05	3.45816	0.0014038
ENSECAT00000007269	eca-mir-1905b	eca-mir-1905b	4.38379	8.96915	73.0037	0.0600489	5.32941e-11	0.122859	1.80576e-10
ENSECAT00000007274			6.12785	5.73957	13.5192	0.45327	4.62112e-05	0.42455	4.86441e-05
ENSECAT00000007285	PLA2G5	phospholipase A2, group V	0.441369	0.742082	6.54984	0.0673862	1.86596e-05	0.113298	4.36441e-05
ENSECAT00000007304	SPCS2	signal peptidase complex subunit 2 homolog (S. cerevisiae)	118.227	114.475	56.6473	2.08707	0.000921811	2.02083	0.00214452
ENSECAT00000007318	RASSF4	Ras association (RalGDS/AF-6) domain family member 4	246.036	250.719	66.384	3.70625	8.0391e-05	3.77679	0.000104178
ENSECAT00000007321			31.078	32.7591	77.0801	0.403191	5.8836e-05	0.425001	0.000119563
ENSECAT00000007366	ASPN	asporin	2.69104	2.3224	6.25176	0.430445	0.000281741	0.37148	0.000221077
ENSECAT00000007433		Histone H2B	5.6722	3.37166	13.7865	0.411431	0.00378232	0.244562	0.00151923
ENSECAT00000007440	PIK3IP1	phosphoinositide-3-kinase interacting protein 1	63.1601	51.8979	25.526	2.47435	4.30893e-06	2.03314	0.000109023
ENSECAT00000007464	TC2N	tandem C2 domains, nuclear	33.4781	20.7251	5.77267	5.79942	2.28129e-05	3.5902	0.00253021
ENSECAT00000007467			0.731796	0.648417	1.71281	0.427249	0.00473017	0.378569	0.00468955
ENSECAT00000007497	DDO	D-aspartate oxidase	25.5384	17.0839	7.28191	3.5071	1.0917e-05	2.34608	0.00157099
ENSECAT00000007520	ANO7	anoctamin 7	5.37396	4.51093	14.6481	0.366871	1.14047e-05	0.307954	7.76019e-06
ENSECAT00000007564	GPR113	G protein-coupled receptor 113	0.255582	0.154344	0.64898	0.393821	0.000993881	0.237826	0.000354099
ENSECAT00000007589		Uncharacterized protein	0.220544	0.137067	0.588276	0.374898	0.000936001	0.232997	0.000393737
ENSECAT00000007607	SLC27A6	solute carrier family 27 (fatty acid transporter), member 6	0.600967	0.504032	3.74109	0.160639	0.000137337	0.134729	0.000172254
ENSECAT00000007609	GIMAP2	GTPase, IMAP family member 2	6.95366	8.37091	17.8592	0.38936	0.00225471	0.468717	0.00680622
ENSECAT00000007662			1.92959	1.5182	10.3641	0.18618	5.441e-06	0.146486	4.92976e-06
ENSECAT00000007691	PSD	pleckstrin and Sec7 domain containing	50.4562	77.806	312.026	0.161705	3.27668e-06	0.249357	1.17927e-05
ENSECAT00000007731			0.553682	1.8824	16.9378	0.0326891	7.86979e-06	0.111136	2.37984e-05
ENSECAT00000007736	CARD14	caspase recruitment domain family, member 14	12.2061	10.7965	1.69873	7.18543	0.000664999	6.35559	0.00251286
ENSECAT00000007781	TAS2R40	taste receptor, type 2, member 40	25.8352	18.8273	4.39366	5.88012	0.000232577	4.28512	0.00407301
ENSECAT00000007803	LRAT	lecithin retinol acyltransferase (phosphatidylcholine--retinol O-acyltransferase)	1.55326	0.986311	7.60225	0.204316	0.000250668	0.129739	0.000208181
ENSECAT00000007861	DDX26B	DEAD/H (Asp-Glu-Ala-Asp/His) box polypeptide 26B	63.3818	45.8442	12.0556	5.25748	1.30579e-05	3.80274	0.000480324
ENSECAT00000007893	CCDC167	coiled-coil domain containing 167	65.5644	52.1902	14.7624	4.4413	0.00015661	3.53534	0.001887
ENSECAT00000007919	COL4A3	collagen, type IV, alpha 3 (Goodpasture antigen)	2.17054	2.65749	5.43785	0.399155	0.00173695	0.488703	0.00613555
ENSECAT00000007941	RRM2	ribonucleotide reductase M2	1.29055	0.618449	7.14696	0.180573	9.20685e-05	0.0865331	6.50018e-05
ENSECAT00000007958	HEPACAM	hepatic and glial cell adhesion molecule	0.885486	9.24288	33.5873	0.0263637	0.000293403	0.27519	0.00289054
ENSECAT00000007975	DNAJC1	DnaJ (Hsp40) homolog, subfamily C, member 1	5.43729	4.90818	2.30095	2.36306	0.00085376	2.1331	0.00379884
ENSECAT00000008017	OVOL2	ovo-like 2 (Drosophila)	20.6023	16.1595	6.99896	2.94362	3.29918e-05	2.30885	0.000909523
ENSECAT00000008041	SARDH	sarcosine dehydrogenase	2.41394	2.58009	1.04374	2.31278	0.00572661	2.47196	0.0048808
ENSECAT00000008050	WDR86	WD repeat domain 86	4.22599	4.06762	17.5731	0.240481	0.00264129	0.231469	0.00377898
ENSECAT00000008079	C1QTNF7	C1q and tumor necrosis factor related protein 7	0.774586	0.781777	1.94601	0.398037	7.62204e-05	0.401733	0.000122381
ENSECAT00000008085	LIMD2	LIM domain containing 2	8.16558	8.29362	21.8402	0.373879	7.1175e-06	0.379741	1.10108e-05
ENSECAT00000008089	PPP1R27	protein phosphatase 1, regulatory subunit 27	22.8432	23.8516	3.18196	7.17897	0.000879112	7.49586	0.00105264
ENSECAT00000008136	ERCC6L2	excision repair cross-complementing rodent repair deficiency, complementation group 6-like 2	7.30415	6.90418	2.99303	2.44039	0.000173731	2.30675	0.000557914
ENSECAT00000008144	ADAMTS7	ADAM metallopeptidase with thrombospondin type 1 motif, 7	1.67198	2.71987	12.6464	0.13221	2.32759e-06	0.215071	7.76655e-06
ENSECAT00000008159	AZI1	5-azacytidine induced 1	18.8243	26.8933	56.5393	0.332941	2.49209e-06	0.475657	2.8163e-05
ENSECAT00000008195	MUT	methylmalonyl CoA mutase	85.4288	55.5216	15.5625	5.48941	2.56727e-05	3.56765	0.00201153
ENSECAT00000008213	PPM1J	protein phosphatase, Mg2+/Mn2+ dependent, 1J	10.1065	7.15251	30.9218	0.326839	4.18632e-05	0.231309	2.23705e-05
ENSECAT00000008236	ITGA9	integrin, alpha 9	1.59775	1.16392	0.329305	4.85188	3.14583e-07	3.53446	1.9527e-05
ENSECAT00000008286	GDPD2	glycerophosphodiester phosphodiesterase domain containing 2	33.2802	27.7944	76.0124	0.437826	0.00313397	0.365656	0.00253974
ENSECAT00000008322	PANK1	pantothenate kinase 1	5.26138	5.34862	11.5668	0.454869	1.81467e-05	0.462411	3.13914e-05
ENSECAT00000008337			0.0158176	0.017852	0.0594319	0.266146	0.00251892	0.300378	0.00489121
ENSECAT00000008352	TCF7	transcription factor 7 (T-cell specific, HMG-box)	2.77485	2.79094	10.1681	0.272898	3.2486e-05	0.27448	5.11539e-05
ENSECAT00000008372	PLK4	polo-like kinase 4	1.84692	1.46422	4.19793	0.43996	6.89304e-06	0.348795	2.58094e-06
ENSECAT00000008415	MAGT1	magnesium transporter 1	24.7546	20.6092	10.2667	2.41115	0.000796612	2.00738	0.00745972
ENSECAT00000008467	EFNB3	ephrin-B3	2.07998	3.46773	12.3414	0.168537	5.11263e-09	0.280983	3.79219e-08
ENSECAT00000008481	APOE	apolipoprotein E	150.285	196.951	415.539	0.361663	7.92607e-06	0.473965	5.83158e-05
ENSECAT00000008493	WNT10B	wingless-type MMTV integration site family, member 10B	0.551129	0.573812	2.03551	0.270757	0.00390538	0.2819	0.00619061
ENSECAT00000008494	LRP8	low density lipoprotein receptor-related protein 8, apolipoprotein e receptor	49.2301	46.4891	12.2481	4.01942	0.000146496	3.79563	0.000406133
ENSECAT00000008530		Uncharacterized protein	0.0568795	0.0442933	0.173862	0.327153	0.000957983	0.254761	0.000827367
ENSECAT00000008554	ALS2CR12	amyotrophic lateral sclerosis 2 (juvenile) chromosome region, candidate 12	2.3145	1.84718	5.58718	0.414251	0.000214883	0.330611	0.000124724
ENSECAT00000008562	PNLIPRP2	pancreatic lipase-related protein 2	0.0517582	0.138489	0.835912	0.0619183	8.03054e-08	0.165674	3.34632e-07
ENSECAT00000008594	SLC43A1	solute carrier family 43 (amino acid system L transporter), member 1	72.3663	60.6691	17.3468	4.17174	0.00136979	3.49743	0.0072445
ENSECAT00000008615	PNMA2	paraneoplastic Ma antigen 2	2.3103	2.35731	5.76962	0.400424	4.19597e-05	0.408573	7.2767e-05
ENSECAT00000008638	BIRC5	baculoviral IAP repeat containing 5	0.240326	0.19537	1.18193	0.203332	5.08385e-06	0.165297	4.59625e-06
ENSECAT00000008666	PSEN2	presenilin 2 (Alzheimer disease 4)	155.717	135.487	47.2442	3.29601	0.00102643	2.86781	0.00497577
ENSECAT00000008690	GXYLT2	glucoside xylosyltransferase 2	0.212338	0.149609	0.466412	0.455257	4.61247e-07	0.320766	8.4544e-08
ENSECAT00000008710	OTOA	otoancorin	5.02422	6.29358	54.5354	0.0921276	2.1136e-08	0.115403	4.04702e-08
ENSECAT00000008745	PDK4	pyruvate dehydrogenase kinase, isozyme 4	113.202	80.7656	7.65919	14.7799	0.000443963	10.5449	0.00565821
ENSECAT00000008755	NPNT	nephronectin	0.333799	0.293451	0.855255	0.390291	0.00065638	0.343115	0.000667389
ENSECAT00000008806	DEPDC1	DEP domain containing 1	0.0554592	0.0285986	0.552798	0.100324	0.000117665	0.0517343	0.00012326
ENSECAT00000008869	IQCG	IQ motif containing G	3.84479	3.10278	10.496	0.366309	0.000344079	0.295615	0.000258476
ENSECAT00000008888	C17orf97	chromosome 17 open reading frame 97	3.55035	3.87957	8.23102	0.431338	0.00273119	0.471335	0.0059345
ENSECAT00000008904		Uncharacterized protein	1.58293	1.21021	12.2779	0.128925	2.99571e-05	0.098568	3.52284e-05
ENSECAT00000008929	CLEC5A	C-type lectin domain family 5, member A	0.272211	0.296389	0.983541	0.276766	0.00186391	0.301349	0.00348863
ENSECAT00000008979	DRAM1	DNA-damage regulated autophagy modulator 1	1.52712	1.18715	3.18269	0.47982	6.10032e-05	0.373002	2.17398e-05
ENSECAT00000008982	CNTNAP2	contactin associated protein-like 2	0.38205	0.530186	4.3272	0.0882904	2.60896e-08	0.122524	5.62724e-08
ENSECAT00000008991	RPH3AL	rabphilin 3A-like (without C2 domains)	8.15458	5.69302	1.84595	4.41755	5.79635e-05	3.08406	0.00254123
ENSECAT00000009004	ABHD15	abhydrolase domain containing 15	144.389	104.286	9.39149	15.3744	5.77444e-05	11.1043	0.00111824
ENSECAT00000009010	UNC93A	unc-93 homolog A (C. elegans)	8.09165	6.86336	0.608149	13.3054	0.000106111	11.2857	0.0006136
ENSECAT00000009053	ECM1	extracellular matrix protein 1	28.0622	31.2713	64.8009	0.433052	0.000909326	0.482575	0.00247029
ENSECAT00000009056		Uncharacterized protein	1.01238	0.295324	3.41826	0.296168	0.00650497	0.086396	0.0026518
ENSECAT00000009058	TP53I13	tumor protein p53 inducible protein 13	442.24	424.002	136.302	3.24457	0.000593919	3.11076	0.00142995
ENSECAT00000009074	CCNB3	cyclin B3	0.0508855	0.0314287	0.135099	0.376653	0.000380794	0.232634	0.000134804
ENSECAT00000009149	PLEKHD1	pleckstrin homology domain containing, family D (with coiled-coil domains) member 1	3.95802	4.93692	15.4278	0.25655	2.45656e-07	0.320001	8.26447e-07
ENSECAT00000009158	IER2	immediate early response 2	7.36526	5.88583	20.626	0.357086	9.79277e-06	0.285359	5.65294e-06
ENSECAT00000009171	PPP1R16B	protein phosphatase 1, regulatory subunit 16B	2.69794	2.76031	5.57427	0.484	6.82763e-05	0.495187	0.000123139
ENSECAT00000009185	SYT17	synaptotagmin XVII	0.279264	0.270419	0.710405	0.393105	0.000203155	0.380654	0.000277422
ENSECAT00000009203	C3orf58	chromosome 3 open reading frame 58	5.82015	6.72912	77.3319	0.075262	6.51571e-10	0.0870161	1.23394e-09
ENSECAT00000009206	SEMA5B	sema domain, seven thrombospondin repeats (type 1 and type 1-like), transmembrane domain (TM) and short cytoplasmic domain, (semaphorin) 5B	0.264347	0.168557	0.919377	0.287529	0.000365065	0.183338	0.000222359
ENSECAT00000009227	PORCN	porcupine homolog (Drosophila)	2.36597	3.06889	6.43056	0.367927	1.18276e-06	0.477235	9.2179e-06
ENSECAT00000009258	CKB	creatine kinase, brain	39.7733	78.9874	232.571	0.171016	3.83262e-06	0.339628	3.72735e-05
ENSECAT00000009261	RAD54L	RAD54-like (S. cerevisiae)	0.223223	0.130903	0.825303	0.270474	4.46939e-06	0.158612	1.69362e-06
ENSECAT00000009292	NDC80	NDC80 kinetochore complex component	0.068938	0.0213697	0.29471	0.233918	0.000263236	0.072511	0.000104124
ENSECAT00000009307			34.7426	31.7991	84.2423	0.412413	0.000586224	0.377472	0.000662303
ENSECAT00000009317	C25H9orf100	vav-like protein C9orf100	1.80913	2.31853	11.5391	0.156782	1.01276e-05	0.200928	2.39618e-05
ENSECAT00000009318	IZUMO1	izumo sperm-egg fusion 1	6.00845	5.14587	14.7644	0.406954	5.76648e-05	0.348531	4.42029e-05
ENSECAT00000009322			347.728	391.588	1328.33	0.261778	5.23628e-06	0.294797	1.04902e-05
ENSECAT00000009335	AARS	alanyl-tRNA synthetase	313.395	283.853	91.0452	3.44219	3.20602e-05	3.11772	0.000144382
ENSECAT00000009342		Uncharacterized protein	1.82128	1.2434	10.0261	0.181655	0.000700161	0.124017	0.000744851
ENSECAT00000009367	SOX17	SRY (sex determining region Y)-box 17	72.9141	115.792	438.913	0.166124	6.81493e-08	0.263815	3.09211e-07
ENSECAT00000009368			9.343	6.96818	42.4048	0.220329	1.2071e-07	0.164325	8.56888e-08
ENSECAT00000009369	USP20	ubiquitin specific peptidase 20	60.8075	59.7986	19.4216	3.13092	0.000224758	3.07897	0.000427737
ENSECAT00000009437	TMEM255A	transmembrane protein 255A	2.90279	1.52723	0.572132	5.07363	7.85667e-06	2.66938	0.00526562
ENSECAT00000009443	HCP-1	heterogeneous nuclear ribonucleoprotein A1	179.188	152.437	415.34	0.431426	2.84624e-06	0.367017	1.46884e-06
ENSECAT00000009470	N4BP3	NEDD4 binding protein 3	5.40523	5.84065	12.0594	0.448216	0.00102369	0.484323	0.00242891
ENSECAT00000009485	WNT7A	wingless-type MMTV integration site family, member 7A	0.145077	0.0473053	0.714006	0.203187	0.00135883	0.0662533	0.000842932
ENSECAT00000009512	NCF4	neutrophil cytosolic factor 4, 40kDa	0.561937	0.553904	1.15099	0.48822	0.00345169	0.481242	0.00482261
ENSECAT00000009549	PINK1	PTEN induced putative kinase 1	35.3221	32.1547	15.6463	2.25754	8.45119e-05	2.0551	0.00048409
ENSECAT00000009572	ZMYM4	zinc finger, MYM-type 4	4.91328	4.30371	10.2194	0.480779	9.09714e-07	0.42113	4.93897e-07
ENSECAT00000009612	FOXP1	forkhead box P1	2.80689	2.45236	1.10968	2.52945	0.00016294	2.20996	0.00129085
ENSECAT00000009639	NUF2	NUF2, NDC80 kinetochore complex component	0.373881	0.291394	0.92226	0.405397	0.000104147	0.315956	5.74589e-05
ENSECAT00000009708	CCDC42B	coiled-coil domain containing 42B	15.9395	12.3314	33.6256	0.474028	0.00523395	0.366728	0.00308211
ENSECAT00000009747	CCDC15	coiled-coil domain containing 15	16.777	14.3515	49.4261	0.339435	0.000137353	0.290363	0.000124692
ENSECAT00000009772	DHTKD1	dehydrogenase E1 and transketolase domain containing 1	10.3881	6.86561	1.88283	5.51727	2.79998e-07	3.64642	4.67111e-05
ENSECAT00000009785	OBSL1	obscurin-like 1	14.5462	19.8603	58.4956	0.248671	9.39785e-08	0.339518	4.50037e-07
ENSECAT00000009864	ARRDC4	arrestin domain containing 4	32.2027	28.2609	6.21608	5.18054	5.27375e-05	4.54642	0.000277918
ENSECAT00000009870	ZPLD1	zona pellucida-like domain containing 1	0.0147647	0.0102878	0.0503901	0.293008	0.00232726	0.204162	0.00190129
ENSECAT00000009881	EPSTI1	epithelial stromal interaction 1 (breast)	3.38436	4.38206	13.5358	0.25003	8.9993e-06	0.323738	3.15569e-05
ENSECAT00000009882	WNT8B	wingless-type MMTV integration site family, member 8B	1.09207	0.848152	0.127782	8.54634	0.000853787	6.6375	0.00638841
ENSECAT00000009917	GDF10	growth differentiation factor 10	0.0988291	0.0773482	0.883456	0.111867	1.4697e-05	0.0875519	1.76656e-05
ENSECAT00000009991	GMNN	geminin, DNA replication inhibitor	25.1165	21.7134	53.9706	0.465373	4.31036e-05	0.40232	2.80675e-05
ENSECAT00000010083	NUP210	nucleoporin 210kDa	1.11133	0.9656	2.49621	0.445206	0.00116861	0.386826	0.00104735
ENSECAT00000010136	PRTFDC1	phosphoribosyl transferase domain containing 1	1.1057	1.32786	0.303372	3.64471	0.00264154	4.377	0.00103323
ENSECAT00000010142	CLSPN	claspin	0.119002	0.0516015	0.577686	0.205998	3.45751e-05	0.0893245	1.71998e-05
ENSECAT00000010157	COL14A1	collagen alpha-1(XIV) chain	1.29465	1.36591	4.25283	0.30442	1.08333e-05	0.321178	1.95738e-05
ENSECAT00000010194	CENPI	centromere protein I	0.0675648	0.0422636	0.274576	0.24607	3.58635e-07	0.153923	1.77964e-07
ENSECAT00000010278	NETO2	neuropilin (NRP) and tolloid (TLL)-like 2	15.4694	17.1457	53.1646	0.290972	6.66049e-06	0.322502	1.37604e-05
ENSECAT00000010290	NOS1	nitric oxide synthase 1 (neuronal)	0.0302962	0.0310668	0.247936	0.122194	0.000394602	0.125302	0.000665341
ENSECAT00000010298	GPC3	glypican 3	0.0566575	0.026742	0.115828	0.489151	0.00377143	0.230876	0.000533509
ENSECAT00000010302	SLC3A2	solute carrier family 3 (activators of dibasic and neutral amino acid transport), member 2	0.901937	0.87996	2.56755	0.351283	3.32743e-05	0.342723	4.65995e-05
ENSECAT00000010308	POLD4	polymerase (DNA-directed), delta 4, accessory subunit	148.579	155.978	67.5481	2.19961	0.000957227	2.30914	0.000908354
ENSECAT00000010319	HJURP	Holliday junction recognition protein	0.21306	0.0935874	3.16517	0.0673137	9.08988e-05	0.0295678	0.000105688
ENSECAT00000010322	ANPEP	alanyl (membrane) aminopeptidase	30.8076	35.5419	80.4003	0.383178	5.73352e-05	0.442061	0.000185926
ENSECAT00000010324	NRBP2	nuclear receptor binding protein 2	961.698	945.425	299.236	3.21384	0.000581477	3.15946	0.00112137
ENSECAT00000010327	HTRA1	HtrA serine peptidase 1	28.6018	28.6351	92.8587	0.308014	3.12725e-09	0.308373	5.73567e-09
ENSECAT00000010341	USP7	ubiquitin specific peptidase 7 (herpes virus-associated)	180.235	182.139	65.8663	2.73637	0.000542107	2.76528	0.00079799
ENSECAT00000010342	AJUBA	ajuba LIM protein	8.88473	7.11131	22.2723	0.398914	1.31544e-05	0.31929	6.65651e-06
ENSECAT00000010347	YBX2	Y box binding protein 2	5.43274	2.93607	12.1211	0.448206	0.00365379	0.242228	0.000952362
ENSECAT00000010351	CLCF1	cardiotrophin-like cytokine factor 1	213.86	226.815	67.9491	3.14736	0.00550775	3.33801	0.00540911
ENSECAT00000010368	CYB5R1	cytochrome b5 reductase 1	881.132	810.76	326.68	2.69723	2.35058e-05	2.48181	0.000104088
ENSECAT00000010388	MPP6	membrane protein, palmitoylated 6 (MAGUK p55 subfamily member 6)	3.91109	2.766	0.837108	4.67215	2.36259e-05	3.30423	0.0010991
ENSECAT00000010391	IGSF11	immunoglobulin superfamily, member 11	0.134404	0.0743936	0.278638	0.48236	0.00528834	0.26699	0.00127201
ENSECAT00000010457	NCEH1	neutral cholesterol ester hydrolase 1	0.369264	0.305115	1.4751	0.250332	1.34035e-06	0.206844	1.12876e-06
ENSECAT00000010479	CNPPD1	cyclin Pas1/PHO80 domain containing 1	190.632	177.592	71.7591	2.65656	1.22058e-05	2.47484	4.76608e-05
ENSECAT00000010483	USP44	ubiquitin specific peptidase 44	0.390587	0.290526	1.58287	0.24676	5.01663e-05	0.183544	4.23524e-05
ENSECAT00000010485	SGK2	serum/glucocorticoid regulated kinase 2	0.303273	0.252216	0.623239	0.486607	0.00118525	0.404686	0.000781597
ENSECAT00000010538	CHRM3	cholinergic receptor, muscarinic 3	0.0314037	0.013426	0.204106	0.15386	1.00731e-07	0.0657795	5.72526e-08
ENSECAT00000010563	MTA2	metastasis associated 1 family, member 2	44.2382	53.0302	146.757	0.301438	6.97356e-09	0.361347	2.82419e-08
ENSECAT00000010588	VWA3A	von Willebrand factor A domain containing 3A	7.06889	4.912	14.6163	0.48363	0.0044391	0.336063	0.00179568
ENSECAT00000010653	COL21A1	collagen, type XXI, alpha 1	0.395642	0.212625	0.813905	0.486103	0.000147927	0.261241	1.34228e-05
ENSECAT00000010673	CDH2	cadherin 2, type 1, N-cadherin (neuronal)	0.203028	0.29011	0.705088	0.287947	5.29586e-05	0.411451	0.000339562
ENSECAT00000010680	CFTR	Cystic fibrosis transmembrane conductance regulator	0.169052	0.134249	0.927359	0.182294	8.21295e-05	0.144765	9.25761e-05
ENSECAT00000010693	DTX1	deltex homolog 1 (Drosophila)	3.09048	4.08448	14.6115	0.211509	2.24323e-07	0.279538	7.63239e-07
ENSECAT00000010717	KCNS1	potassium voltage-gated channel, delayed-rectifier, subfamily S, member 1	0.261281	0.553653	2.6948	0.0969573	0.000104204	0.205452	0.000418403
ENSECAT00000010735	LPL	lipoprotein lipase	0.523126	0.514108	1.52154	0.343814	0.000101783	0.337887	0.000146833
ENSECAT00000010751	AVPR1A	arginine vasopressin receptor 1A	0.335709	0.316884	1.21497	0.27631	4.33775e-06	0.260816	5.00051e-06
ENSECAT00000010768	GALNT7	UDP-N-acetyl-alpha-D-galactosamine:polypeptide N-acetylgalactosaminyltransferase 7 (GalNAc-T7)	4.30302	4.03481	11.0043	0.391031	2.30706e-05	0.366658	2.59223e-05
ENSECAT00000010769			0.312768	0.225739	0.66249	0.47211	0.00312448	0.340744	0.00142935
ENSECAT00000010771	RPE65	retinal pigment epithelium-specific protein 65kDa	0.336231	0.233016	1.02255	0.328816	0.00357726	0.227877	0.0026174
ENSECAT00000010801	KCTD15	potassium channel tetramerization domain containing 15	15.0177	15.0217	32.1774	0.466716	7.30867e-06	0.466839	1.04562e-05
ENSECAT00000010805	HAP1	huntingtin-associated protein 1	0.938889	0.842583	7.11109	0.132032	0.00118556	0.118489	0.00177412
ENSECAT00000010808			22.9003	27.5092	65.7666	0.348206	3.06931e-09	0.418285	1.32012e-08
ENSECAT00000010842	EBF4	early B-cell factor 4	1.0291	1.12627	2.9492	0.348943	1.39829e-05	0.38189	3.26578e-05
ENSECAT00000010882	DNAJC12	DnaJ (Hsp40) homolog, subfamily C, member 12	6.51703	6.25734	2.42644	2.68584	0.000638954	2.57882	0.00156957
ENSECAT00000010895	KLF5	Kruppel-like factor 5 (intestinal)	254.671	247.089	60.8617	4.18442	0.0015707	4.05984	0.00307942
ENSECAT00000010903	PTGFR	prostaglandin F2-alpha receptor	0.595378	0.491893	1.70603	0.348985	1.08157e-06	0.288326	6.83109e-07
ENSECAT00000010956	PKNOX1	PBX/knotted 1 homeobox 1	28.0732	28.2398	5.95083	4.71753	0.00376792	4.74552	0.00538827
ENSECAT00000010987	DHH	desert hedgehog	1.66095	6.27673	53.4352	0.0310834	1.56564e-07	0.117464	5.47502e-07
ENSECAT00000010999	FGF21	fibroblast growth factor 21	57.8559	69.5346	22.4056	2.58221	0.000841691	3.10344	0.000189398
ENSECAT00000011008	SCGB1A1	uteroglobin precursor	192.452	1251.85	7609.8	0.02529	8.54769e-08	0.164505	5.10059e-07
ENSECAT00000011009	CHRNA3	cholinergic receptor, nicotinic, alpha 3 (neuronal)	14.152	14.9829	30.4315	0.465045	2.28694e-05	0.492348	5.30399e-05
ENSECAT00000011015	SLC37A2	solute carrier family 37 (glucose-6-phosphate transporter), member 2	156.691	196.506	33.3023	4.70512	0.00341776	5.90068	0.00111824
ENSECAT00000011029	VIL1	villin 1	0.118981	0.0786836	0.295137	0.403137	0.00344353	0.2666	0.00175708
ENSECAT00000011052	C20orf201	chromosome 20 open reading frame 201	4.03084	3.28981	10.6552	0.378298	0.00333369	0.308751	0.00291314
ENSECAT00000011075		Uncharacterized protein	27.1995	24.0703	58.0619	0.468457	0.000137403	0.414563	0.000105788
ENSECAT00000011154	LTK	leukocyte receptor tyrosine kinase	6.14434	3.45196	14.2367	0.431584	0.0029072	0.242469	0.000876112
ENSECAT00000011170	TSHZ2	teashirt zinc finger homeobox 2	3.75043	3.71354	1.11315	3.36921	0.00462339	3.33607	0.00717596
ENSECAT00000011182	ATP6V1C2	ATPase, H+ transporting, lysosomal 42kDa, V1 subunit C2	361.472	324.046	29.8375	12.1147	0.000326895	10.8604	0.00116766
ENSECAT00000011197			182.671	323.903	1065.39	0.171459	3.52218e-09	0.304023	3.45883e-08
ENSECAT00000011218	SERPINB8	serpin peptidase inhibitor, clade B (ovalbumin), member 8	49.4977	41.7936	10.3956	4.76139	0.000103803	4.0203	0.000787562
ENSECAT00000011230	DBN1	drebrin 1	33.4707	47.2766	108.89	0.307382	1.30649e-07	0.43417	1.26388e-06
ENSECAT00000011241	FAM124B	family with sequence similarity 124B	0.151481	0.176742	0.90626	0.16715	7.23372e-06	0.195023	1.38818e-05
ENSECAT00000011252	INHBC	inhibin, beta C	0.0506939	0.327418	1.39733	0.0362792	7.54476e-06	0.234317	7.24724e-05
ENSECAT00000011290	CHD3	chromodomain helicase DNA binding protein 3	49.3262	60.7325	144.443	0.341492	2.86104e-07	0.42046	1.37227e-06
ENSECAT00000011304	TNIP3	TNFAIP3 interacting protein 3	0.0512933	0.0854572	0.185009	0.277248	0.000132875	0.461909	0.001569
ENSECAT00000011327	OPRL1	opiate receptor-like 1	0.772881	0.494134	1.99257	0.387881	0.000718398	0.247988	0.000285334
ENSECAT00000011350	TRAK2	trafficking protein, kinesin binding 2	5.04005	4.20127	15.698	0.321063	1.67717e-09	0.267631	1.4466e-09
ENSECAT00000011468	MTMR7	myotubularin related protein 7	0.49923	0.688065	0.143953	3.46801	0.00518445	4.7798	0.000745479
ENSECAT00000011479	ATG4A	autophagy related 4A, cysteine peptidase	2.28467	1.56299	0.646416	3.53436	1.73732e-05	2.41794	0.0017334
ENSECAT00000011493	MET	Hepatocyte growth factor receptor	16.0549	11.0961	5.332	3.01104	1.09344e-05	2.08104	0.00156059
ENSECAT00000011512	AGR2	anterior gradient 2 homolog (Xenopus laevis)	320.292	342.199	82.3589	3.88898	0.00197568	4.15497	0.00191356
ENSECAT00000011516	GRP94	glucose-regulated protein	635.049	579.417	279.438	2.2726	0.000247824	2.07351	0.00125776
ENSECAT00000011529	RACGAP1	Rac GTPase activating protein 1	0.492776	0.36647	1.48514	0.331805	0.000460513	0.246758	0.000323597
ENSECAT00000011541	ACAD8	acyl-CoA dehydrogenase family, member 8	54.145	37.5272	17.1283	3.16115	6.52429e-07	2.19095	0.000144376
ENSECAT00000011544	SLC1A1	solute carrier family 1 (neuronal/epithelial high affinity glutamate transporter, system Xag), member 1	2.21145	1.24121	0.107029	20.6622	6.70695e-05	11.597	0.00524701
ENSECAT00000011548	INHBE	inhibin, beta E	0.267524	0.884152	2.60455	0.102714	0.000287633	0.339464	0.0030294
ENSECAT00000011558		Uncharacterized protein	12.9867	12.4474	27.9395	0.464815	0.000135221	0.445512	0.00016327
ENSECAT00000011589	TMED3	transmembrane emp24 protein transport domain containing 3	69.8931	51.4394	21.2928	3.28248	1.26952e-05	2.41581	0.000710942
ENSECAT00000011601	TUFT1	tuftelin 1	22.273	19.4228	7.63972	2.91542	0.00042411	2.54234	0.00255041
ENSECAT00000011615		Uncharacterized protein	0.121998	0.108079	0.29731	0.410339	0.00576781	0.363523	0.0058919
ENSECAT00000011618	PPP1R14A	protein phosphatase 1, regulatory (inhibitor) subunit 14A	46.3454	43.9404	13.2941	3.48618	0.0022935	3.30527	0.005142
ENSECAT00000011630	TENC1	tensin like C1 domain containing phosphatase (tensin 2)	619.265	746.549	148.334	4.1748	0.00134638	5.03289	0.000480783
ENSECAT00000011638	HR	hair growth associated	2.36999	2.11681	5.87605	0.40333	0.000909209	0.360244	0.00096397
ENSECAT00000011651	ROBO2	roundabout, axon guidance receptor, homolog 2 (Drosophila)	0.264203	0.366029	1.23548	0.213847	1.72111e-05	0.296265	6.47356e-05
ENSECAT00000011680	SPLA2	secretory phospholipase A2	88.0423	778.73	15422.2	0.00570881	3.0085e-06	0.0504941	6.09121e-06
ENSECAT00000011686	MUC3A	mucin 3A, cell surface associated	0.110238	0.079836	0.363819	0.303003	3.13936e-05	0.219439	1.90649e-05
ENSECAT00000011716	CAPS2	calcyphosine 2	1.24041	0.542325	2.9034	0.427226	0.00376964	0.18679	0.000798766
ENSECAT00000011719	EGF	epidermal growth factor	21.3239	19.6769	0.666222	32.0072	0.00257508	29.5351	0.00590028
ENSECAT00000011745	AK3	adenylate kinase 3	184.457	113.41	45.3293	4.06926	1.27519e-05	2.50191	0.00289329
ENSECAT00000011777	LMNB2	lamin B2	6.89961	8.38382	18.7482	0.368015	3.35652e-06	0.44718	1.476e-05
ENSECAT00000011781	SLC29A2	solute carrier family 29 (equilibrative nucleoside transporter), member 2	5.62136	3.81934	13.261	0.423903	4.69487e-05	0.288014	1.31052e-05
ENSECAT00000011852	ITM2A	integral membrane protein 2A	10.5067	15.2009	36.5869	0.28717	6.27268e-06	0.415474	4.65258e-05
ENSECAT00000011925	METRN	meteorin, glial cell differentiation regulator	38.3751	37.0036	105.503	0.363736	7.94788e-08	0.350736	8.63459e-08
ENSECAT00000011937	C9orf24	chromosome 9 open reading frame 24	1.46558	1.34562	4.38575	0.334168	0.00348106	0.306816	0.00426229
ENSECAT00000011957	ARHGAP21	Rho GTPase activating protein 21	20.6287	19.5958	8.16056	2.52785	0.000202448	2.40128	0.000601431
ENSECAT00000011996	HERPUD1	homocysteine-inducible, endoplasmic reticulum stress-inducible, ubiquitin-like domain member 1	425.798	371.243	150.686	2.82573	0.000630354	2.46369	0.00357811
ENSECAT00000012008	SLC4A3	solute carrier family 4, anion exchanger, member 3	8.20076	12.6054	43.5035	0.188508	4.28915e-08	0.289757	2.15991e-07
ENSECAT00000012013	FBXO5	F-box protein 5	2.39317	2.03025	5.18822	0.461269	0.00011508	0.39132	7.26902e-05
ENSECAT00000012028	NPTX1	neuronal pentraxin I	0.198009	0.282084	0.84657	0.233896	0.000859752	0.333208	0.00303206
ENSECAT00000012034	GPSM1	G-protein signaling modulator 1	5.27261	5.34542	10.8704	0.485042	0.000286188	0.491741	0.000508018
ENSECAT00000012035	SFRP4	secreted frizzled-related protein 4	0.163732	1.10373	3.734	0.0438489	0.000375795	0.295589	0.00368738
ENSECAT00000012044	ERN1	endoplasmic reticulum to nucleus signaling 1	72.1751	59.9315	8.59874	8.39369	1.14264e-05	6.9698	9.52469e-05
ENSECAT00000012127	PTK7	protein tyrosine kinase 7	15.8259	17.562	36.7333	0.430833	1.31308e-06	0.478095	4.22244e-06
ENSECAT00000012138	ZNRF3	zinc and ring finger 3	2.75872	3.1186	9.23602	0.298691	2.33034e-06	0.337656	5.41177e-06
ENSECAT00000012165	BCL7A	B-cell CLL/lymphoma 7A	2.12583	1.70141	5.09886	0.416923	1.33654e-08	0.333684	5.65069e-09
ENSECAT00000012171	FHIT	fragile histidine triad	0.0290515	0.0471052	0.472145	0.0615308	7.85757e-05	0.0997684	0.000165218
ENSECAT00000012202	PTPRZ1	protein tyrosine phosphatase, receptor-type, Z polypeptide 1	0.0652406	0.048547	0.249438	0.26155	8.65362e-05	0.194625	7.1827e-05
ENSECAT00000012265	FBLIM1	filamin binding LIM protein 1	8.73445	9.49233	19.3507	0.451377	3.04035e-05	0.490542	8.37218e-05
ENSECAT00000012266	PGR	progesterone receptor	3.36847	2.61904	11.0969	0.30355	9.67516e-06	0.236015	6.21894e-06
ENSECAT00000012294	ST6GAL2	ST6 beta-galactosamide alpha-2,6-sialyltranferase 2	3.22764	3.46057	7.59189	0.425143	0.000843799	0.455824	0.00189242
ENSECAT00000012319	RHOBTB1	Rho-related BTB domain containing 1	14.5741	13.0751	37.8087	0.385468	4.25199e-06	0.345821	3.45589e-06
ENSECAT00000012330	TRPM8	transient receptor potential cation channel, subfamily M, member 8	0.0475827	0.107007	1.59408	0.0298496	3.08715e-09	0.0671273	6.75567e-09
ENSECAT00000012442	ONECUT1	one cut homeobox 1	0.0193626	0.0105726	0.12468	0.155299	6.25147e-06	0.0847983	4.33546e-06
ENSECAT00000012457	WHSC1	Wolf-Hirschhorn syndrome candidate 1	10.621	9.34474	27.4881	0.386386	2.28361e-05	0.339956	1.91555e-05
ENSECAT00000012463	DTL	denticleless E3 ubiquitin protein ligase homolog (Drosophila)	0.130063	0.0953273	0.396827	0.327758	3.57605e-05	0.240224	2.01951e-05
ENSECAT00000012491	IGFBP2	insulin-like growth factor binding protein 2, 36kDa	21.7216	17.8717	55.668	0.390199	0.000106396	0.321042	7.47687e-05
ENSECAT00000012511		Uncharacterized protein	1.07367	1.18136	2.39847	0.447648	8.81439e-05	0.492548	0.000258091
ENSECAT00000012559	ASNS	asparagine synthetase (glutamine-hydrolyzing)	51.7194	37.3299	15.857	3.26161	5.69275e-05	2.35415	0.00274823
ENSECAT00000012641	ACP5	Acid phosphatase type 5; Uncharacterized protein	7640.75	8175.83	2538.67	3.00975	0.00451053	3.22052	0.0040657
ENSECAT00000012765	LRRC31	leucine rich repeat containing 31	32.901	35.9501	212.616	0.154744	1.08522e-06	0.169085	1.82643e-06
ENSECAT00000012775		Uncharacterized protein	0.407319	0.290668	0.821186	0.496014	0.00266602	0.353961	0.00101916
ENSECAT00000012809		Uncharacterized protein	0.645353	0.818135	9.07535	0.0711105	6.34798e-06	0.0901491	1.04652e-05
ENSECAT00000012813	NXPE4	neurexophilin and PC-esterase domain family, member 4	0.569827	0.469518	1.64223	0.346983	0.00090949	0.285902	0.000846925
ENSECAT00000012858	EPHB2	EPH receptor B2	0.0901718	0.167007	0.360723	0.249975	2.16034e-05	0.462979	0.000409856
ENSECAT00000012871	FTCD	formimidoyltransferase cyclodeaminase	0.116059	0.105375	0.2757	0.420961	0.000795008	0.38221	0.00086334
ENSECAT00000012906	SELS	selenoprotein S	197.057	150.597	66.5571	2.96072	3.67507e-05	2.26267	0.00132328
ENSECAT00000012909	CACNB3	calcium channel, voltage-dependent, beta 3 subunit	13.5342	18.4438	52.5016	0.257786	6.48614e-08	0.351299	3.14687e-07
ENSECAT00000012929	BSPRY	B-box and SPRY domain containing	13.596	11.7518	4.51631	3.01043	0.000703692	2.60208	0.00404143
ENSECAT00000012955	SLC17A9	solute carrier family 17, member 9	7.67406	8.20118	2.68468	2.85847	0.00590068	3.05481	0.00538133
ENSECAT00000012961	SGOL1	shugoshin-like 1 (S. pombe)	0.198282	0.101822	0.448734	0.441871	0.000557648	0.226909	8.73402e-05
ENSECAT00000013006	HOXB5	homeobox B5	100.436	103.613	240.818	0.41706	8.93126e-05	0.430255	0.000163944
ENSECAT00000013048	CD1D	antigen-presenting glycoprotein CD1d	0.27337	0.43318	1.14504	0.238742	0.000514074	0.378309	0.00276904
ENSECAT00000013138	KY	kyphoscoliosis peptidase	0.194761	0.374823	1.85973	0.104725	2.84024e-06	0.201547	1.05296e-05
ENSECAT00000013154	CCDC33	coiled-coil domain containing 33	0.727309	0.595544	1.64487	0.442168	0.00456973	0.362061	0.00347036
ENSECAT00000013163	LONRF1	LON peptidase N-terminal domain and ring finger 1	0.166353	0.316496	0.735218	0.226263	0.000292436	0.430479	0.00306106
ENSECAT00000013193	HEBP2	heme binding protein 2	178.632	234.109	59.7263	2.99083	0.0010464	3.9197	0.000120541
ENSECAT00000013194		Uncharacterized protein	74.6777	68.67	31.1414	2.39802	0.00160315	2.2051	0.00542079
ENSECAT00000013209	HDHD2	haloacid dehalogenase-like hydrolase domain containing 2	4.29717	4.04213	9.0457	0.475052	2.50023e-07	0.446857	2.25515e-07
ENSECAT00000013275	MYO3A	myosin IIIA	2.33826	2.57699	8.10027	0.288664	0.000637971	0.318137	0.001368
ENSECAT00000013283	CXCL6	C-X-C motif chemokine 6 precursor	0.134921	0.0847961	19.4455	0.00693844	8.04389e-10	0.00436071	1.26207e-09
ENSECAT00000013346	ABTB1	ankyrin repeat and BTB (POZ) domain containing 1	191.209	161.847	79.8764	2.39381	3.54705e-05	2.02621	0.000528541
ENSECAT00000013383	SYBU	syntabulin (syntaxin-interacting)	45.889	37.7497	18.3596	2.49945	0.000277417	2.05613	0.00367632
ENSECAT00000013429	RP1L1	retinitis pigmentosa 1-like 1	0.765965	0.585822	1.55778	0.491701	0.00549044	0.376061	0.00294292
ENSECAT00000013445	RASGRP3	RAS guanyl releasing protein 3 (calcium and DAG-regulated)	1.69878	0.995239	0.230621	7.36613	8.04521e-05	4.31548	0.00690989
ENSECAT00000013471	NLGN1	neuroligin 1	2.46147	2.56274	5.6169	0.438226	0.000589668	0.456255	0.00118941
ENSECAT00000013502		Uncharacterized protein	15.459	27.1593	62.3374	0.247989	1.56579e-06	0.435682	2.75415e-05
ENSECAT00000013528	CPZ	carboxypeptidase Z	0.372299	0.269701	1.09104	0.341232	0.0047698	0.247196	0.00363294
ENSECAT00000013529	CBX7	chromobox homolog 7	74.1975	66.0256	19.8903	3.73034	5.22157e-05	3.31949	0.000272689
ENSECAT00000013605	SEMA3A	sema domain, immunoglobulin domain (Ig), short basic domain, secreted, (semaphorin) 3A	0.0263474	0.0276803	0.0602521	0.437285	5.93917e-05	0.459407	0.000123172
ENSECAT00000013607	PI15	peptidase inhibitor 15	0.0241234	0.115584	2.9474	0.00818463	5.74011e-08	0.0392158	9.99832e-08
ENSECAT00000013610	CADM2	cell adhesion molecule 2	0.00860147	0.0293763	0.120383	0.0714506	1.52868e-05	0.244023	0.000115387
ENSECAT00000013675	VILL	villin-like	136.335	125.427	50.6602	2.69116	0.00148024	2.47585	0.00477654
ENSECAT00000013699	SHISA2	shisa homolog 2 (Xenopus laevis)	1.12456	1.18999	6.99721	0.160716	6.86256e-07	0.170066	1.1135e-06
ENSECAT00000013735	CDCA2	cell division cycle associated 2	0.106661	0.0864794	0.215769	0.494328	0.00101605	0.400796	0.000559358
ENSECAT00000013800	FAM83D	family with sequence similarity 83, member D	0.409481	0.251509	2.29122	0.178718	8.23537e-06	0.109771	5.85097e-06
ENSECAT00000013843	SLIT1	slit homolog 1 (Drosophila)	0.273656	1.78524	19.4071	0.0141008	6.95977e-07	0.0919892	2.21116e-06
ENSECAT00000013884	PBK	PDZ binding kinase	0.299493	0.21541	0.645727	0.463807	0.00050935	0.333593	0.000175552
ENSECAT00000013919	GAD1	glutamate decarboxylase 1 (brain, 67kDa)	0.0456987	0.0618315	1.37506	0.033234	0.000103765	0.0449665	0.000176467
ENSECAT00000013939	MFAP4	microfibrillar-associated protein 4	36.4482	34.8412	73.0975	0.498624	0.00176703	0.47664	0.00221254
ENSECAT00000013953	DACT2	dishevelled-binding antagonist of beta-catenin 2	4.67394	7.66305	89.2335	0.0523788	7.48776e-10	0.0858763	1.37671e-09
ENSECAT00000014002	DDX54	DEAD (Asp-Glu-Ala-Asp) box polypeptide 54	8.31215	8.48408	18.425	0.451134	3.25849e-06	0.460465	5.27673e-06
ENSECAT00000014004	WISP3	WNT1 inducible signaling pathway protein 3	14.8934	9.93911	1.61025	9.2491	0.000260622	6.17241	0.00624226
ENSECAT00000014009	B4GALNT2	beta-1,4-N-acetyl-galactosaminyl transferase 2	11.5423	6.69603	25.4039	0.454352	0.00044572	0.263583	8.24283e-05
ENSECAT00000014024	eca-mir-1905a	eca-mir-1905a	2.01286	3.14859	9.61678	0.209307	1.01955e-05	0.327406	5.76935e-05
ENSECAT00000014028	PACSIN1	protein kinase C and casein kinase substrate in neurons 1	0.241	0.478788	1.80192	0.133746	1.44749e-09	0.26571	1.16862e-08
ENSECAT00000014035	FAM155B	family with sequence similarity 155, member B	0.847207	0.928796	2.51506	0.336854	4.66166e-06	0.369294	9.80402e-06
ENSECAT00000014037	KIT	mast/stem cell growth factor receptor	0.135325	0.11205	0.387029	0.34965	0.00628703	0.289512	0.00606404
ENSECAT00000014050	SOX11	SRY (sex determining region Y)-box 11	10.2648	23.4808	57.0799	0.179833	4.36949e-05	0.411368	0.000770958
ENSECAT00000014069		Uncharacterized protein	15.0572	11.0837	3.09818	4.86	0.000168544	3.5775	0.00339063
ENSECAT00000014168	PSD2	pleckstrin and Sec7 domain containing 2	0.510321	0.52386	1.18995	0.42886	0.00118462	0.440238	0.00215016
ENSECAT00000014170	NFASC	neurofascin	0.0312929	0.0326781	0.106847	0.292876	0.00104411	0.30584	0.00189545
ENSECAT00000014190			0.0235455	0.0207618	1.14892	0.0204936	5.0741e-08	0.0180708	6.57545e-08
ENSECAT00000014198	PATL2	protein associated with topoisomerase II homolog 2 (yeast)	2.38887	1.93337	6.49557	0.36777	8.99565e-07	0.297644	4.95594e-07
ENSECAT00000014204	SLC34A2	solute carrier family 34 (type II sodium/phosphate contransporter), member 2	7.35315	6.19248	30.4649	0.241364	0.000303846	0.203266	0.000342287
ENSECAT00000014250	KLHL35	kelch-like family member 35	0.99803	1.46458	77.0622	0.012951	9.49137e-07	0.0190051	1.45365e-06
ENSECAT00000014274			0.50702	0.796676	8.57766	0.0591094	2.21454e-06	0.092878	4.31387e-06
ENSECAT00000014287	ENTPD5	ectonucleoside triphosphate diphosphohydrolase 5	3.32048	3.16248	7.22614	0.459509	1.57353e-07	0.437645	1.60595e-07
ENSECAT00000014288	C4BPA	complement component 4 binding protein, alpha	52.5174	70.6598	4.32935	12.1305	0.0042838	16.3211	0.00114874
ENSECAT00000014297	SLC25A5	solute carrier family 25 (mitochondrial carrier; adenine nucleotide translocator), member 5	102.585	71.3725	237.648	0.431667	1.43737e-05	0.300328	3.66477e-06
ENSECAT00000014304		Uncharacterized protein	9.52028	9.29194	0.524607	18.1474	0.000199437	17.7122	0.000382521
ENSECAT00000014317			10.7831	13.0895	45.5914	0.236515	0.00110854	0.287104	0.0026307
ENSECAT00000014337	HYOU1	hypoxia up-regulated 1	224.499	243.942	95.4928	2.35096	0.000846799	2.55456	0.000554313
ENSECAT00000014354	STX10	syntaxin 10	274.183	222.447	110.222	2.48755	2.77065e-07	2.01817	1.24773e-05
ENSECAT00000014446	USO1	USO1 vesicle transport factor	21.8332	17.697	8.75599	2.49351	0.000419155	2.02112	0.00575354
ENSECAT00000014452	CEP85	centrosomal protein 85kDa	1.35555	1.39133	3.09943	0.437356	9.99957e-06	0.448899	1.75339e-05
ENSECAT00000014464	FAS	Fas cell surface death receptor	2.94881	2.6152	0.883241	3.33862	0.00132984	2.96091	0.00529685
ENSECAT00000014465	STC1	stanniocalcin 1	3081.5	2302.17	96.6667	31.8776	0.00382705	23.8155	0.0206897
ENSECAT00000014481		Uncharacterized protein	3.3119	2.75107	10.6533	0.31088	6.27565e-06	0.258236	4.59858e-06
ENSECAT00000014495	HDAC2	histone deacetylase 2	12.6144	12.589	25.6883	0.491057	2.44247e-05	0.490067	3.74631e-05
ENSECAT00000014517	RHBG	Rh family, B glycoprotein (gene/pseudogene)	1.89583	1.2982	4.80381	0.394651	0.00236412	0.270244	0.00129909
ENSECAT00000014520	SEC61A1	Sec61 alpha 1 subunit (S. cerevisiae)	198.839	213.863	98.861	2.0113	0.000449233	2.16327	0.000270377
ENSECAT00000014539	MUC12	mucin 12, cell surface associated	0.518064	0.526045	2.05821	0.251706	0.00140263	0.255583	0.00230939
ENSECAT00000014545	HHAT	hedgehog acyltransferase	0.564917	0.536141	2.42343	0.233106	1.90976e-06	0.221232	2.30928e-06
ENSECAT00000014563		Uncharacterized protein	190.697	1011.37	7813.17	0.0244072	1.48465e-09	0.129444	6.6258e-09
ENSECAT00000014604	TOP2A	topoisomerase (DNA) II alpha 170kDa	0.427929	0.264244	2.85106	0.150095	6.26022e-05	0.092683	6.02428e-05
ENSECAT00000014633	SAMD7	sterile alpha motif domain containing 7	0.391624	0.272914	1.14445	0.342194	0.00315489	0.238468	0.00221531
ENSECAT00000014683	CHID1	chitinase domain containing 1	166.487	111.985	48.9637	3.40021	4.26522e-06	2.2871	0.000756607
ENSECAT00000014688	UMODL1	uromodulin-like 1	0.0225562	0.0225823	0.0823724	0.273832	8.04956e-05	0.274149	0.000124651
ENSECAT00000014749	RPS6KL1	ribosomal protein S6 kinase-like 1	0.012135	0.00592804	0.333376	0.0364003	7.36238e-05	0.0177818	9.99839e-05
ENSECAT00000014752	CFI	complement factor I	114.714	128.636	41.0603	2.79379	0.00170627	3.13287	0.000991003
ENSECAT00000014753	HSD11B2	corticosteroid 11-beta-dehydrogenase isozyme 2	44.5108	57.0668	177.032	0.251429	0.000632821	0.322354	0.00188613
ENSECAT00000014776	CADM4	cell adhesion molecule 4	12.3873	13.618	36.556	0.338857	4.63948e-07	0.372525	1.11362e-06
ENSECAT00000014789	PROM1	prominin 1	2.34781	2.52609	6.08233	0.386006	3.6501e-05	0.415317	8.22847e-05
ENSECAT00000014904	ADAMTS8	ADAM metallopeptidase with thrombospondin type 1 motif, 8	0.417486	0.349482	1.04464	0.399645	0.00199805	0.334548	0.00178127
ENSECAT00000014933	ROBO3	roundabout, axon guidance receptor, homolog 3 (Drosophila)	8.60425	19.8345	73.9907	0.116288	3.87801e-07	0.268067	3.34591e-06
ENSECAT00000014957	TONSL	tonsoku-like, DNA repair protein	25.0984	27.1386	55.3744	0.453249	2.28329e-05	0.490092	6.11695e-05
ENSECAT00000015015	MCM5	minichromosome maintenance complex component 5	4.01213	4.94073	12.1883	0.329178	4.09083e-06	0.405365	1.57555e-05
ENSECAT00000015033	SLC17A8	solute carrier family 17 (sodium-dependent inorganic phosphate cotransporter), member 8	0.141001	0.057548	0.367114	0.384081	0.00203213	0.156758	0.000469595
ENSECAT00000015129	CDCA3	cell division cycle associated 3	2.69576	2.45473	17.1651	0.157049	5.14663e-05	0.143007	7.18429e-05
ENSECAT00000015149	CLDND2	claudin domain containing 2	6.00256	10.2101	61.2113	0.0980629	3.50893e-05	0.166802	9.99121e-05
ENSECAT00000015172	GABRP	gamma-aminobutyric acid (GABA) A receptor, pi	2.67714	3.77306	59.0719	0.04532	9.35678e-06	0.0638724	1.59487e-05
ENSECAT00000015181	GPAT2	glycerol-3-phosphate acyltransferase 2, mitochondrial	5.31996	4.62552	1.36211	3.90567	0.00132602	3.39584	0.00571769
ENSECAT00000015188	CHAF1A	chromatin assembly factor 1, subunit A (p150)	3.06355	3.12174	6.29999	0.486278	1.63727e-06	0.495515	2.73298e-06
ENSECAT00000015240	AURKB	aurora kinase B	0.408273	0.184622	4.04807	0.100856	0.000230544	0.0456074	0.000237812
ENSECAT00000015252	SRCIN1	SRC kinase signaling inhibitor 1	1.42245	1.07369	3.6592	0.388731	0.00204307	0.293422	0.00142848
ENSECAT00000015314	KIF5C	kinesin family member 5C	1.5922	1.19237	9.51526	0.167332	4.90163e-06	0.125312	4.43706e-06
ENSECAT00000015320	ECHDC3	enoyl CoA hydratase domain containing 3	11.9328	12.4335	33.9424	0.35156	7.42225e-07	0.366313	1.36937e-06
ENSECAT00000015355	TNFRSF11A	tumor necrosis factor receptor superfamily, member 11a, NFKB activator	16.6316	14.944	4.59502	3.61949	0.000394548	3.25222	0.00168247
ENSECAT00000015405	APMAP	adipocyte plasma membrane associated protein	3.44474	3.33574	7.19262	0.478927	6.38213e-05	0.463772	8.07546e-05
ENSECAT00000015414	MMP23B	matrix metallopeptidase 23B	7.04714	8.90564	18.5398	0.38011	0.000432132	0.480353	0.00208514
ENSECAT00000015446		Uncharacterized protein	6.91753	7.06289	21.6491	0.319529	0.000981008	0.326243	0.00170303
ENSECAT00000015457	UBE2C	ubiquitin-conjugating enzyme E2C	1.38183	1.31942	9.94678	0.138922	0.0003203	0.132648	0.000491824
ENSECAT00000015486	CDR2	cerebellar degeneration-related protein 2, 62kDa	6.67646	5.86007	2.64509	2.5241	5.70835e-05	2.21546	0.00047424
ENSECAT00000015498	GPC1	glypican 1	19.9849	24.8882	52.3247	0.381939	2.27945e-06	0.475648	1.3421e-05
ENSECAT00000015502	LOX	lysyl oxidase	2.19233	1.46667	4.56403	0.480349	0.000255159	0.321354	5.70082e-05
ENSECAT00000015503	ADARB2	adenosine deaminase, RNA-specific, B2 (non-functional)	0.0315781	0.0334488	0.133608	0.236349	0.00036783	0.25035	0.000688137
ENSECAT00000015515	TAC4	tachykinin 4 (hemokinin)	26.0993	21.5867	7.49132	3.48394	0.000282591	2.88156	0.00256322
ENSECAT00000015518	HSPG2	heparan sulfate proteoglycan 2	12.9996	18.1791	47.8996	0.271394	9.99445e-06	0.379524	5.54578e-05
ENSECAT00000015525	GABARAPL3	GABA(A) receptors associated protein like 3, pseudogene	153.204	148.228	68.7361	2.22887	8.08836e-05	2.15649	0.000197431
ENSECAT00000015537	SCD5	stearoyl-CoA desaturase 5	0.323198	0.169495	1.1583	0.279029	0.00167821	0.146332	0.000998866
ENSECAT00000015551		Uncharacterized protein	147.716	122.394	300.713	0.49122	1.79735e-05	0.407013	7.29885e-06
ENSECAT00000015557	DBC1	deleted in bladder cancer 1	0.00740002	0.00816712	0.116679	0.0634221	1.94749e-05	0.0699965	3.17366e-05
ENSECAT00000015603	ANXA9	annexin A9	2.18099	1.38242	4.43718	0.491526	0.000632261	0.311555	0.000118256
ENSECAT00000015629	DCDC2B	doublecortin domain containing 2B	28.5843	21.0013	59.7445	0.478442	0.00185454	0.351519	0.000812211
ENSECAT00000015635		Uncharacterized protein	53.9324	68.2824	150.638	0.358026	0.00139002	0.453287	0.00510784
ENSECAT00000015680	KIF23	kinesin family member 23	0.327151	0.181895	1.55764	0.21003	9.49853e-06	0.116776	5.27461e-06
ENSECAT00000015681	TMEM241	transmembrane protein 241	3.68441	2.63106	0.630706	5.84173	0.000156834	4.17161	0.00353197
ENSECAT00000015684	SRPR	signal recognition particle receptor (docking protein)	877.894	901.322	414.949	2.11567	0.000101256	2.17213	0.000108985
ENSECAT00000015699	PLAC8	placenta-specific 8	3.53638	3.67184	13.0239	0.27153	9.07385e-05	0.281931	0.000156675
ENSECAT00000015712	GYLTL1B	glycosyltransferase-like 1B	82.4927	110.689	326.767	0.252451	5.05817e-07	0.33874	2.31103e-06
ENSECAT00000015765	GGH	gamma-glutamyl hydrolase (conjugase, folylpolygammaglutamyl hydrolase)	2.28361	2.24981	5.8914	0.387617	0.00083177	0.38188	0.00128514
ENSECAT00000015792	SFTA2	surfactant associated 2	71.117	53.6838	174.219	0.408205	7.53918e-05	0.30814	3.52159e-05
ENSECAT00000015804	NACC1	nucleus accumbens associated 1, BEN and BTB (POZ) domain containing	36.5099	46.7362	112.392	0.324845	4.78246e-07	0.415833	2.72818e-06
ENSECAT00000015831	GPR137	G protein-coupled receptor 137	29.4011	34.6338	72.8286	0.403703	2.91361e-05	0.475552	0.000118359
ENSECAT00000015847		Uncharacterized protein	0.0437973	0.0790036	0.221912	0.197363	0.000181102	0.356013	0.00129679
ENSECAT00000015851	CCDC19	coiled-coil domain containing 19	9.60029	7.34352	19.9804	0.480487	0.00422635	0.367537	0.00229646
ENSECAT00000015855	C9orf89	chromosome 9 open reading frame 89	141.235	135.174	47.1462	2.99567	4.94729e-05	2.86712	0.000124594
ENSECAT00000015856	FRS3	fibroblast growth factor receptor substrate 3	5.41884	6.45978	13.0244	0.416053	9.21465e-05	0.495975	0.00042697
ENSECAT00000015899	SLC7A10	solute carrier family 7 (neutral amino acid transporter light chain, asc system), member 10	0.051823	0.0363374	0.270493	0.191588	0.00172909	0.134338	0.00188672
ENSECAT00000015923	DBF4B	DBF4 homolog B (S. cerevisiae)	1.13625	1.17276	2.75358	0.412646	1.18562e-05	0.425904	2.15263e-05
ENSECAT00000016012	SCNN1B	sodium channel, non-voltage-gated 1, beta subunit	57.7232	62.6217	1.93812	29.783	0.000867674	32.3105	0.000832703
ENSECAT00000016037	SYNE3	spectrin repeat containing, nuclear envelope family member 3	7.84247	9.3221	2.75666	2.84492	0.00519886	3.38166	0.00210896
ENSECAT00000016054	PHF21B	PHD finger protein 21B	0.29428	0.337533	1.76091	0.167118	1.23056e-07	0.191681	2.43985e-07
ENSECAT00000016060	GUCA2A	guanylate cyclase activator 2A (guanylin)	0.255379	1.38591	29.5001	0.00865689	0.00126289	0.0469798	0.00253245
ENSECAT00000016149	IL18	Interleukin-18	2.08427	2.10695	4.31345	0.483203	0.00076159	0.488462	0.00133518
ENSECAT00000016168	PLEKHS1	pleckstrin homology domain containing, family S member 1	0.434164	0.269794	1.35086	0.321397	0.00101983	0.19972	0.000583073
ENSECAT00000016212	IL8	interleukin-8 precursor	0.138616	0.112042	4.41802	0.0313752	4.30604e-05	0.0253603	6.50532e-05
ENSECAT00000016241	FOXN4	forkhead box N4	0.249132	0.147462	1.78121	0.139867	0.000120734	0.0827873	0.000116342
ENSECAT00000016242	RBBP8NL	RBBP8 N-terminal like	1.25718	4.55745	17.9378	0.0700858	3.96694e-07	0.25407	4.56918e-06
ENSECAT00000016249		Uncharacterized protein	0.469961	0.566539	1.26866	0.370439	8.09651e-10	0.446565	4.22027e-09
ENSECAT00000016296	MBD3	methyl-CpG binding domain protein 3	32.2992	42.5384	87.9308	0.367326	6.46699e-07	0.483771	5.86215e-06
ENSECAT00000016343	GLIPR1L2	GLI pathogenesis-related 1 like 2	2.26202	1.96224	5.20055	0.434957	0.000588916	0.377314	0.00050339
ENSECAT00000016391	C2orf62	chromosome 2 open reading frame 62	9.20388	3.84115	27.6761	0.332557	0.00307168	0.138789	0.00115032
ENSECAT00000016412	SERTAD4	SERTA domain containing 4	27.819	39.9427	84.7504	0.328246	1.45359e-05	0.471298	0.000141462
ENSECAT00000016439		Alkaline phosphatase	0.829342	0.856768	3.28326	0.252597	2.2815e-05	0.26095	3.83499e-05
ENSECAT00000016441			1.7368	4.22821	12.02	0.144493	0.000342337	0.351766	0.00296034
ENSECAT00000016505	PROM2	prominin 2	17.3709	15.6635	41.5215	0.418359	0.000172611	0.377239	0.000163679
ENSECAT00000016548	TNNT1	troponin T type 1 (skeletal, slow)	0.510812	0.501757	1.90833	0.267676	0.000925349	0.262931	0.00145102
ENSECAT00000016670	VASH2	vasohibin 2	0.374858	0.258992	0.993676	0.377244	9.80639e-06	0.260641	3.34039e-06
ENSECAT00000016728	ASF1B	anti-silencing function 1B histone chaperone	0.911308	0.479155	2.90843	0.313333	0.000217334	0.164747	8.09408e-05
ENSECAT00000016738	NOTCH2	notch 2	4.66993	4.44965	11.4133	0.409165	2.57866e-07	0.389865	2.76805e-07
ENSECAT00000016778		Uncharacterized protein	121.914	177.094	489.748	0.248932	0.000363179	0.361602	0.00167413
ENSECAT00000016790	NKD1	naked cuticle homolog 1 (Drosophila)	1.18253	2.43914	16.606	0.0712107	6.82771e-07	0.146882	2.19525e-06
ENSECAT00000016791	CCNO	cyclin O	2.92949	1.49604	16.7297	0.175107	0.000940911	0.0894239	0.00082744
ENSECAT00000016824	GLUL	glutamate-ammonia ligase	501.079	507.274	164.295	3.04988	0.000218957	3.08759	0.00030458
ENSECAT00000016829	KIF1A	kinesin family member 1A	0.865313	1.1307	2.73648	0.316213	0.000339519	0.413194	0.00148418
ENSECAT00000016834	CDCA8	cell division cycle associated 8	0.251747	0.225101	0.923881	0.272488	6.96448e-05	0.243647	8.10994e-05
ENSECAT00000016846	OAF	OAF homolog (Drosophila)	10.068	16.5627	118.014	0.0853117	1.53019e-11	0.140346	4.7347e-11
ENSECAT00000016855	CCNB1	cyclin B1	0.822569	0.37712	3.89235	0.21133	3.7405e-05	0.0968876	1.91116e-05
ENSECAT00000016896	MUC6	mucin 6, oligomeric mucus/gel-forming	0.287003	0.201514	24.6727	0.0116324	2.32216e-05	0.00816751	3.49076e-05
ENSECAT00000016920	MAMDC2	MAM domain containing 2	0.181706	0.275357	0.885139	0.205285	7.04882e-06	0.311089	3.4139e-05
ENSECAT00000016933	LAYN	layilin	1.54247	1.5341	3.43077	0.449598	7.32091e-07	0.447159	1.03558e-06
ENSECAT00000016958	CACNG3	calcium channel, voltage-dependent, gamma subunit 3	0.0269873	0.0301911	0.132981	0.202942	1.65709e-05	0.227033	3.26173e-05
ENSECAT00000017012	FAM171A1	family with sequence similarity 171, member A1	5.97084	6.1078	16.7743	0.355951	3.91325e-05	0.364116	6.77935e-05
ENSECAT00000017026		Uncharacterized protein	11.7058	12.5235	35.9595	0.325527	9.88855e-07	0.348266	1.97115e-06
ENSECAT00000017114	TBKBP1	TBK1 binding protein 1	11.8521	15.6946	39.296	0.30161	0.000559854	0.399393	0.00223511
ENSECAT00000017115	ASB13	ankyrin repeat and SOCS box containing 13	13.4192	11.1916	43.5479	0.308148	6.15608e-06	0.256995	4.57123e-06
ENSECAT00000017137	PLA2G2E	phospholipase A2, group IIE	0.640835	1.12895	4.12936	0.15519	2.08816e-05	0.273395	0.000103356
ENSECAT00000017184	PIGR	polymeric immunoglobulin receptor	60.7214	49.5305	220.74	0.275081	1.92451e-05	0.224383	1.66176e-05
ENSECAT00000017186	SLCO5A1	solute carrier organic anion transporter family, member 5A1	0.0981166	0.0564487	0.36618	0.267946	0.000115819	0.154155	6.24568e-05
ENSECAT00000017219		Uncharacterized protein	73.7997	164.166	531.525	0.138845	0.00104818	0.308859	0.00540965
ENSECAT00000017313	HSPA12A	heat shock 70kDa protein 12A	0.317185	0.388884	0.819402	0.387093	0.000909151	0.474595	0.00343563
ENSECAT00000017333	PTPRO	protein tyrosine phosphatase, receptor type, O	0.962288	0.931153	2.02937	0.474181	0.000371646	0.458839	0.000498425
ENSECAT00000017372	E2F8	E2F transcription factor 8	0.151303	0.136559	1.06926	0.141502	6.28775e-05	0.127713	8.73665e-05
ENSECAT00000017373	CLUH	clustered mitochondria (cluA/CLU1) homolog	102.576	109.329	47.1984	2.1733	0.00605571	2.31637	0.00514553
ENSECAT00000017376	CRABP2	cellular retinoic acid binding protein 2	11.7322	19.4135	77.8629	0.150678	5.6818e-10	0.249329	2.09874e-09
ENSECAT00000017388	NUSAP1	nucleolar and spindle associated protein 1	0.831807	0.657216	2.54905	0.326321	0.000151339	0.257828	0.000115175
ENSECAT00000017407	PSRC1	proline/serine-rich coiled-coil 1	2.8874	1.94476	11.2226	0.257285	1.27427e-05	0.17329	7.49825e-06
ENSECAT00000017410	ANLN	anillin, actin binding protein	0.0761666	0.0702785	0.251889	0.302382	3.7092e-05	0.279006	4.48771e-05
ENSECAT00000017452	ARRDC2	arrestin domain containing 2	343.702	247.823	45.4476	7.5626	0.000248852	5.45293	0.00411555
ENSECAT00000017460	P2RX2	purinergic receptor P2X, ligand-gated ion channel, 2	7.22187	6.71557	51.3322	0.140689	2.50297e-08	0.130826	3.17289e-08
ENSECAT00000017490		Uncharacterized protein	0.356295	0.37588	1.72503	0.206545	0.000269069	0.217898	0.000483224
ENSECAT00000017492	IL6	interleukin-6 precursor	0.400664	0.176791	1.8803	0.213085	0.000308857	0.0940226	0.000176761
ENSECAT00000017498	PROC	protein C (inactivator of coagulation factors Va and VIIIa)	0.125592	0.13116	0.332299	0.377949	0.00100651	0.394705	0.00191607
ENSECAT00000017532	ENC1	ectodermal-neural cortex 1 (with BTB domain)	3.67928	2.72967	10.1184	0.363623	5.14324e-05	0.269773	2.74931e-05
ENSECAT00000017595	UPK3B	uroplakin 3B	0.662524	0.768142	1.81237	0.365556	0.00162323	0.423832	0.00424973
ENSECAT00000017597	NTNG1	netrin G1	0.293391	0.332882	0.780001	0.376142	0.00061206	0.426771	0.0016921
ENSECAT00000017618	NANS	N-acetylneuraminic acid synthase	76.13	57.2564	28.0027	2.71867	1.02936e-06	2.04468	0.000102274
ENSECAT00000017632	NKAIN1	Na+/K+ transporting ATPase interacting 1	0.10698	0.231809	2.06642	0.0517706	0.000934483	0.112179	0.00220181
ENSECAT00000017634	TRAV39	T cell receptor alpha variable 39	0.338767	1.20824	422.601	0.000801624	7.30082e-10	0.00285904	1.1724e-09
ENSECAT00000017664	SLC5A4	solute carrier family 5 (low affinity glucose cotransporter), member 4	0.0586945	0.0377685	0.15387	0.381454	0.000460559	0.245457	0.00017928
ENSECAT00000017677	MCOLN1	mucolipin 1	167.724	181.789	76.913	2.18069	0.000149126	2.36357	8.07955e-05
ENSECAT00000017760	SLCO4A1	solute carrier organic anion transporter family, member 4A1	18.3556	18.0758	3.57164	5.13927	0.00295264	5.06092	0.00490887
ENSECAT00000017775	WNT5B	wingless-type MMTV integration site family, member 5B	0.360965	0.400689	1.32268	0.272904	3.58853e-06	0.302937	7.09558e-06
ENSECAT00000017803	NRCAM	neuronal cell adhesion molecule	1.3387	1.21185	2.71417	0.493226	0.000857743	0.446491	0.000802503
ENSECAT00000017847	APOBR	apolipoprotein B receptor	6.83672	6.19201	20.3994	0.335143	0.000437193	0.303539	0.0005209
ENSECAT00000017848	ZNF630	zinc finger protein 630	10.8801	11.179	23.3599	0.465761	7.15855e-05	0.478556	0.000130628
ENSECAT00000017888	EMC9	ER membrane protein complex subunit 9	101.664	89.4578	40.511	2.50953	0.00146949	2.20823	0.00710057
ENSECAT00000017892	KIRREL2	kin of IRRE like 2 (Drosophila)	0.530082	0.635816	1.35628	0.390837	0.00113617	0.468795	0.00382536
ENSECAT00000017911	WSB1	WD repeat and SOCS box containing 1	1007.23	635.064	186.828	5.39123	0.000123699	3.39919	0.00725605
ENSECAT00000017945	SPON2	spondin 2, extracellular matrix protein	66.9692	84.6835	200.084	0.334705	2.59242e-07	0.423239	1.4324e-06
ENSECAT00000017953	VWA5B1	von Willebrand factor A domain containing 5B1	0.0658035	0.0615475	0.690702	0.0952705	0.00204989	0.0891086	0.00306512
ENSECAT00000017968		Uncharacterized protein	1.18532	1.56716	11.4792	0.103258	6.21219e-07	0.136521	1.2816e-06
ENSECAT00000017972		Uncharacterized protein	0.60303	0.604827	2.24592	0.2685	0.000236572	0.2693	0.000382273
ENSECAT00000017985	ERRFI1	ERBB receptor feedback inhibitor 1	625.086	583.47	142.052	4.40041	0.00330409	4.10745	0.00748441
ENSECAT00000018024	EFR3B	EFR3 homolog B (S. cerevisiae)	0.582495	0.883381	5.83064	0.0999023	1.77637e-09	0.151507	5.98488e-09
ENSECAT00000018052	SEC11C	SEC11 homolog C (S. cerevisiae)	70.4797	65.7901	24.7763	2.84464	0.000238086	2.65536	0.000813165
ENSECAT00000018202	FRZB	frizzled-related protein	2.57062	2.44835	5.38744	0.47715	0.000155778	0.454456	0.000177526
ENSECAT00000018203	BUB1	BUB1 mitotic checkpoint serine/threonine kinase	0.236422	0.147224	0.879015	0.268962	0.00014797	0.167488	8.8627e-05
ENSECAT00000018215			0.0602297	0.0156118	0.846914	0.0711166	0.000716466	0.0184338	0.00082915
ENSECAT00000018217	DNAI1	dynein, axonemal, intermediate chain 1	2.84368	1.94046	6.5322	0.435332	0.00372096	0.29706	0.00177396
ENSECAT00000018237	CCPG1	cell cycle progression 1	16.1726	11.0261	5.34525	3.02561	5.29594e-07	2.06278	0.000177651
ENSECAT00000018255	STAT3	signal transducer and activator of transcription 3 (acute-phase response factor)	72.9114	75.6214	33.0966	2.20299	2.81757e-05	2.28487	2.56798e-05
ENSECAT00000018341	PIK3R6	phosphoinositide-3-kinase, regulatory subunit 6	6.73843	6.66196	16.176	0.416569	4.25339e-06	0.411842	5.3435e-06
ENSECAT00000018383	MS4A7	membrane-spanning 4-domains, subfamily A, member 7	0.657616	2.70774	13.6663	0.0481195	0.000131357	0.198132	0.000714593
ENSECAT00000018423	TNNI3	troponin I, cardiac muscle	9.85751	10.0593	29.0559	0.33926	0.00129645	0.346206	0.00221293
ENSECAT00000018428	MTF1	metal-regulatory transcription factor 1	16.4428	13.5487	5.87141	2.80048	0.000258469	2.30757	0.00299797
ENSECAT00000018467	MXRA5	matrix-remodelling associated 5	3.50562	3.52736	13.2601	0.264374	0.000547128	0.266014	0.000908765
ENSECAT00000018478	GPR62	G protein-coupled receptor 62	3.66654	7.50305	20.8739	0.175652	5.47662e-06	0.359446	6.23578e-05
ENSECAT00000018503	HYAL2	hyaluronoglucosaminidase 2	43.5509	42.6359	101.992	0.427003	1.39973e-05	0.418032	1.85335e-05
ENSECAT00000018507	WDR49	WD repeat domain 49	0.329149	0.173335	1.10529	0.297794	0.000841767	0.156823	0.000406279
ENSECAT00000018522	CYP27C1	cytochrome P450, family 27, subfamily C, polypeptide 1	29.4539	25.0986	60.5173	0.486701	0.00290765	0.414735	0.0022167
ENSECAT00000018523	HYAL1	hyaluronoglucosaminidase 1	136.002	145.66	67.7754	2.00665	0.0036057	2.14915	0.00274882
ENSECAT00000018541	CYB5A	cytochrome b5	51.0329	33.6134	16.4761	3.09738	1.81298e-05	2.04012	0.00341593
ENSECAT00000018551	CCDC159	coiled-coil domain containing 159	48.9658	65.8005	172.235	0.284297	5.29638e-07	0.38204	3.14376e-06
ENSECAT00000018612	COL1A1	collagen, type I, alpha 1	129.519	115.023	477.623	0.271173	0.00180188	0.240823	0.00227076
ENSECAT00000018619	KERA	keratocan	0.418136	0.569196	1.54387	0.270836	0.000593372	0.368681	0.00227016
ENSECAT00000018635	FZD2	frizzled family receptor 2	36.5959	70.8842	216.345	0.169155	3.9241e-06	0.327644	3.2987e-05
ENSECAT00000018637	WFDC2	WAP four-disulfide core domain 2	36.7369	39.1264	147.166	0.249628	0.000421726	0.265865	0.00079715
ENSECAT00000018671	FDX1	ferredoxin 1	1.83777	1.63414	3.6819	0.499137	0.000533298	0.44383	0.000424969
ENSECAT00000018695	DACH1	dachshund homolog 1 (Drosophila)	0.182536	0.188585	0.524024	0.348336	3.12832e-07	0.359878	5.30854e-07
ENSECAT00000018723	FOSL2	FOS-like antigen 2	83.2967	72.4899	21.3568	3.90025	0.00131756	3.39424	0.00565866
ENSECAT00000018762	MMD	monocyte to macrophage differentiation-associated	1.34449	1.34527	5.51103	0.243963	0.000178024	0.244105	0.00028172
ENSECAT00000018791	RNF43	ring finger protein 43	6.82039	7.13556	24.7703	0.275346	6.53706e-08	0.288069	1.01827e-07
ENSECAT00000018813	UPB1	ureidopropionase, beta	0.555721	0.661969	2.98316	0.186286	1.56794e-05	0.221902	3.46401e-05
ENSECAT00000018838	MSI1	musashi RNA-binding protein 1	2.15987	2.24871	8.01221	0.269572	4.51334e-07	0.28066	7.75778e-07
ENSECAT00000018893	GNMT	glycine N-methyltransferase	64.4235	78.6882	30.7351	2.09609	0.00171268	2.56021	0.000282451
ENSECAT00000018895	NGFR	nerve growth factor receptor	0.348366	0.38195	0.977453	0.356401	0.000156711	0.39076	0.000368589
ENSECAT00000018899	NRP2	neuropilin 2	0.804102	0.877436	2.64639	0.303849	9.23232e-05	0.33156	0.000193193
ENSECAT00000018906	ADORA1	adenosine A1 receptor	0.0462607	0.113656	0.406403	0.11383	4.21195e-05	0.279663	0.000305906
ENSECAT00000018951	CYP11A1	cholesterol side-chain cleavage enzyme, mitochondrial precursor	2.09934	1.52963	5.26516	0.398724	0.00242638	0.290519	0.00152399
ENSECAT00000018991	CKAP2	cytoskeleton associated protein 2	0.429884	0.245116	1.29035	0.333153	0.00045566	0.189961	0.000182107
ENSECAT00000018995	CELSR2	cadherin, EGF LAG seven-pass G-type receptor 2	13.6264	13.7817	30.8219	0.442099	2.79391e-05	0.44714	4.66767e-05
ENSECAT00000018996	OGN	osteoglycin	11.3778	11.5071	27.7824	0.409533	0.000330308	0.414186	0.000563503
ENSECAT00000019014	C22orf15	chromosome 22 open reading frame 15	0.971142	0.59636	3.98337	0.243799	1.01923e-05	0.149712	5.41656e-06
ENSECAT00000019017	TROAP	trophinin associated protein	4.57267	2.87628	10.922	0.418665	0.00179464	0.263347	0.000695231
ENSECAT00000019038	ATP1B1	ATPase, Na+/K+ transporting, beta 1 polypeptide	32.3441	36.1139	107.995	0.299496	5.75412e-05	0.334404	0.000128589
ENSECAT00000019040	VPREB3	pre-B lymphocyte 3	1.15697	1.07294	3.2593	0.354976	0.0018852	0.329193	0.00239236
ENSECAT00000019041	METTL9	methyltransferase like 9	73.8215	45.9681	148.849	0.49595	0.000172891	0.308825	2.44073e-05
ENSECAT00000019054		Uncharacterized protein	0.102676	0.170388	0.740635	0.138632	2.58564e-05	0.230057	9.62907e-05
ENSECAT00000019089	PAMR1	peptidase domain containing associated with muscle regeneration 1	0.963557	0.800909	5.01487	0.19214	1.16054e-08	0.159707	1.15179e-08
ENSECAT00000019113	SHANK1	SH3 and multiple ankyrin repeat domains 1	0.266674	0.348118	1.3546	0.196866	4.55082e-05	0.25699	0.000124713
ENSECAT00000019116	PDLIM3	PDZ and LIM domain 3	29.6338	27.7497	1.82118	16.2718	0.000105943	15.2372	0.000276614
ENSECAT00000019140	BIK	BCL2-interacting killer (apoptosis-inducing)	120.303	106.292	20.4371	5.8865	0.00110861	5.20095	0.00402945
ENSECAT00000019171	C16orf45	chromosome 16 open reading frame 45	0.0570784	0.0587857	0.142837	0.399606	0.000869534	0.411559	0.00160061
ENSECAT00000019181	MTFP1	mitochondrial fission process 1	7.57643	7.85983	23.9327	0.316572	2.13345e-06	0.328414	3.56744e-06
ENSECAT00000019250	FAM69C	family with sequence similarity 69, member C	2.84502	2.15004	7.15062	0.39787	0.00167784	0.300679	0.00113055
ENSECAT00000019261	MYL6B	myosin, light chain 6B, alkali, smooth muscle and non-muscle	23.6893	14.2526	68.894	0.343851	0.000463437	0.206877	0.000192755
ENSECAT00000019264	EPDR1	ependymin related protein 1 (zebrafish)	0.323305	0.442624	2.12032	0.15248	3.67389e-06	0.208754	9.02773e-06
ENSECAT00000019291	PRADC1	protease-associated domain containing 1	29.2104	33.6146	14.0277	2.08234	0.000297777	2.39631	7.33626e-05
ENSECAT00000019326	C1orf21	chromosome 1 open reading frame 21	1.71291	2.26424	5.37936	0.318422	6.05343e-07	0.420912	4.06703e-06
ENSECAT00000019349	LUM	lumican	37.3601	15.4141	105.085	0.355522	2.82212e-05	0.146682	4.09402e-06
ENSECAT00000019364	AXIN2	axin 2	13.0713	20.006	74.8726	0.17458	5.75975e-08	0.267201	2.53343e-07
ENSECAT00000019382	TRANK1	tetratricopeptide repeat and ankyrin repeat containing 1	64.3468	53.9769	14.4205	4.46216	0.00133985	3.74306	0.00691252
ENSECAT00000019384	STMN2	stathmin-like 2	0.0940596	0.194882	4.83949	0.0194359	0.000944677	0.0402692	0.00175497
ENSECAT00000019392	TEAD2	TEA domain family member 2	19.4132	19.4064	58.7391	0.330498	1.13422e-07	0.330382	1.5887e-07
ENSECAT00000019400	CA11	carbonic anhydrase XI	16.6466	18.5017	61.6589	0.269979	3.4386e-06	0.300066	6.79902e-06
ENSECAT00000019412	USP43	ubiquitin specific peptidase 43	7.86735	6.29487	1.82987	4.29941	7.8262e-05	3.44007	0.00104791
ENSECAT00000019421	FGFRL1	fibroblast growth factor receptor-like 1	16.1139	26.6858	95.646	0.168474	9.41888e-06	0.279006	4.54712e-05
ENSECAT00000019449	CUEDC2	CUE domain containing 2	41.072	47.3667	99.7059	0.411931	9.35319e-08	0.475065	3.74115e-07
ENSECAT00000019461	EXO1	exonuclease 1	0.0246928	0.0185651	0.230836	0.106972	0.000250885	0.0804257	0.000326612
ENSECAT00000019469	ROBO1	roundabout, axon guidance receptor, homolog 1 (Drosophila)	0.259155	0.252395	1.48274	0.174781	5.41535e-10	0.170222	8.17921e-10
ENSECAT00000019520	FAM181A	family with sequence similarity 181, member A	5.65354	3.5782	16.1091	0.350953	0.000714644	0.222123	0.000340918
ENSECAT00000019529	KIAA1467	KIAA1467	2.23807	2.23045	5.73633	0.390158	3.44431e-06	0.388829	4.64029e-06
ENSECAT00000019569	ARHGEF4	Rho guanine nucleotide exchange factor (GEF) 4	1.227	1.40209	3.69702	0.33189	0.000147396	0.379249	0.000398121
ENSECAT00000019582	TYROBP	TYRO protein tyrosine kinase binding protein	12.0584	22.9005	46.942	0.256879	0.000263245	0.487846	0.00396563
ENSECAT00000019595	CDKN2A	cyclin-dependent kinase inhibitor 2A	0.165453	0.267799	0.73129	0.226248	7.45437e-05	0.366201	0.000503235
ENSECAT00000019596	CEP55	centrosomal protein 55kDa	0.176953	0.0594459	0.495974	0.356779	0.000169505	0.119857	2.43553e-05
ENSECAT00000019598	PRAME	preferentially expressed antigen in melanoma	0.0183562	0.131303	1.19581	0.0153504	1.54629e-05	0.109803	5.36139e-05
ENSECAT00000019702	TRIM3	tripartite motif containing 3	97.2065	95.4346	32.2683	3.01245	0.00199862	2.95753	0.00357108
ENSECAT00000019769	RAPGEF4	Rap guanine nucleotide exchange factor (GEF) 4	0.0626719	0.0675521	0.155315	0.403516	2.06794e-05	0.434937	4.86447e-05
ENSECAT00000019828	MRAS	muscle RAS oncogene homolog	1.30412	1.57731	3.91766	0.332881	1.11786e-05	0.402615	4.22664e-05
ENSECAT00000019850		Uncharacterized protein	4.30646	3.14955	10.6697	0.403615	0.000873036	0.295186	0.000477301
ENSECAT00000019871	CDR2L	cerebellar degeneration-related protein 2-like	44.3741	55.1616	118.009	0.376023	4.46234e-05	0.467434	0.000227632
ENSECAT00000019920	C1orf192	chromosome 1 open reading frame 192	25.8271	23.9843	52.3472	0.49338	0.00329695	0.458177	0.00351561
ENSECAT00000019926	GNGT1	guanine nucleotide binding protein (G protein), gamma transducing activity polypeptide 1	27.4083	23.2492	7.46059	3.67374	0.000431717	3.11627	0.00283718
ENSECAT00000019931	RECQL4	RecQ protein-like 4	1.87944	2.58957	8.41614	0.223314	7.23638e-06	0.307691	2.80556e-05
ENSECAT00000019932	NUDCD2	NudC domain containing 2	71.1523	55.2067	25.019	2.84393	0.000172899	2.20659	0.00380617
ENSECAT00000019943	IYD	iodotyrosine deiodinase	37.619	22.8043	2.19899	17.1074	8.32219e-06	10.3703	0.00077044
ENSECAT00000019957	OGFOD3	2-oxoglutarate and iron-dependent oxygenase domain containing 3	3.52087	4.04718	11.2384	0.313288	5.35228e-08	0.36012	1.4068e-07
ENSECAT00000019968	KIF26A	kinesin family member 26A	4.09936	4.40344	21.3245	0.192237	1.93294e-05	0.206497	3.44057e-05
ENSECAT00000019974	MCL1	myeloid cell leukemia sequence 1 (BCL2-related)	1028.95	676.415	232.643	4.4229	4.54904e-05	2.90753	0.00345271
ENSECAT00000020012	CHTF18	CTF18, chromosome transmission fidelity factor 18 homolog (S. cerevisiae)	1.14503	0.781296	4.33166	0.26434	4.08143e-06	0.180369	2.10942e-06
ENSECAT00000020054	IL25	interleukin 25	1.8429	2.20777	7.49073	0.246025	1.08207e-07	0.294734	2.85522e-07
ENSECAT00000020067	GREB1	growth regulation by estrogen in breast cancer 1	4.97327	5.53093	26.8818	0.185005	3.03595e-09	0.20575	6.57652e-09
ENSECAT00000020073	TPX2	TPX2, microtubule-associated, homolog (Xenopus laevis)	0.361132	0.20131	1.59681	0.226159	0.00025099	0.12607	0.000163635
ENSECAT00000020088	C2CD2L	C2CD2-like	60.778	59.6887	24.9262	2.43832	0.00136282	2.39462	0.00259087
ENSECAT00000020090	STEAP4	STEAP family member 4	0.604597	0.665154	2.0535	0.294422	0.000184548	0.323912	0.000402829
ENSECAT00000020093	CCNG1	cyclin G1	3640.38	2363.5	208	17.5018	0.00020505	11.363	0.00526555
ENSECAT00000020133	FICD	FIC domain containing	110.374	113.841	36.8955	2.99153	0.000841965	3.08549	0.00103312
ENSECAT00000020169	BCAM	basal cell adhesion molecule (Lutheran blood group)	77.4541	91.4647	253.199	0.305903	3.5143e-07	0.361237	1.10702e-06
ENSECAT00000020182	UBXN10	UBX domain protein 10	20.7486	15.865	85.7608	0.241936	1.32504e-09	0.184991	1.16954e-09
ENSECAT00000020226	PLA2G2C	phospholipase A2, group IIC	7.54724	50.7229	625.172	0.0120723	3.88317e-07	0.0811343	1.11473e-06
ENSECAT00000020231	FGF18	fibroblast growth factor 18	0.0949844	0.152517	0.839581	0.113133	0.000179205	0.181658	0.000510449
ENSECAT00000020245	FAM3D	family with sequence similarity 3, member D	4.18384	3.20051	10.8061	0.387173	5.3414e-05	0.296176	2.82281e-05
ENSECAT00000020274	HMGN1	high mobility group nucleosome binding domain 1	149.759	146.486	311.633	0.48056	1.91524e-06	0.470058	2.21116e-06
ENSECAT00000020281	RNF39	ring finger protein 39	109.443	97.6273	17.8794	6.12118	1.32689e-05	5.46033	6.20337e-05
ENSECAT00000020287	FXN	frataxin	2.37389	2.30324	4.76321	0.498381	2.28661e-06	0.483549	2.43909e-06
ENSECAT00000020299	DBNDD1	dysbindin (dystrobrevin binding protein 1) domain containing 1	6.97751	8.25404	18.6339	0.374452	0.000110182	0.442958	0.000406082
ENSECAT00000020309	HPCAL4	hippocalcin like 4	2.49178	2.09836	6.78505	0.367245	0.000367207	0.309262	0.000320013
ENSECAT00000020377		Uncharacterized protein	2.28684	2.7943	5.68885	0.401986	0.000349555	0.491189	0.00160827
ENSECAT00000020384	FOXM1	forkhead box M1	0.843674	0.955033	3.70788	0.227536	0.000337725	0.257569	0.000722907
ENSECAT00000020386	CTSK	cathepsin K	31.3654	27.1671	75.9193	0.413142	1.07919e-06	0.357842	6.8153e-07
ENSECAT00000020388	GPR162	G protein-coupled receptor 162	20.0885	19.1822	41.7027	0.481706	0.00316031	0.459975	0.00385346
ENSECAT00000020416	CAPN8	calpain 8	0.124963	0.119525	0.347972	0.359117	0.00108801	0.343489	0.00155198
ENSECAT00000020455	FANCD2	Fanconi anemia, complementation group D2	0.526403	0.549989	1.29745	0.40572	0.000411736	0.423899	0.000827621
ENSECAT00000020458	SLC35F2	solute carrier family 35, member F2	0.801176	0.890913	2.45941	0.325759	1.46919e-05	0.362247	3.53044e-05
ENSECAT00000020471	TNFRSF25	tumor necrosis factor receptor superfamily, member 25	4.36432	4.6766	9.78113	0.446198	7.04075e-05	0.478125	0.000168445
ENSECAT00000020514	COL11A2	collagen, type XI, alpha 2	0.144518	0.256949	0.540621	0.267319	6.16506e-06	0.475286	0.000124461
ENSECAT00000020628	CARD9	caspase recruitment domain family, member 9	3.4232	3.80583	8.05968	0.424731	2.49191e-05	0.472206	7.5501e-05
ENSECAT00000020642	IL13RA1	interleukin 13 receptor, alpha 1	21.0496	14.5496	5.8264	3.6128	3.64589e-05	2.49719	0.00254004
ENSECAT00000020662	C1orf141	chromosome 1 open reading frame 141	0.846442	0.558199	1.98419	0.426594	0.00575656	0.281324	0.0027827
ENSECAT00000020700	DCST1	DC-STAMP domain containing 1	1.3611	1.32478	6.9775	0.195069	4.48573e-07	0.189865	6.13633e-07
ENSECAT00000020703		Uncharacterized protein	1.16741	1.53406	3.43305	0.340049	0.000710353	0.44685	0.00315249
ENSECAT00000020706	RGN	regucalcin	0.535149	0.487407	1.11693	0.479126	0.00101875	0.436382	0.00103195
ENSECAT00000020740	CDCA5	cell division cycle associated 5	0.160302	0.164875	1.57895	0.101524	0.000305071	0.104421	0.000504853
ENSECAT00000020780	SFTPB	pulmonary surfactant-associated protein B	0.835385	0.619147	4.38658	0.190441	0.000603748	0.141146	0.000677438
ENSECAT00000020800		Uncharacterized protein	4.02992	4.39786	14.6303	0.275449	3.05274e-06	0.300599	5.66699e-06
ENSECAT00000020812	CCNA1	cyclin A1	1.7585	1.1444	4.21781	0.416922	0.0027208	0.271326	0.00122574
ENSECAT00000020834	SLC31A1	solute carrier family 31 (copper transporter), member 1	43.7494	55.0484	237.77	0.183999	2.14287e-09	0.23152	6.69786e-09
ENSECAT00000020856	SOGA1	suppressor of glucose, autophagy associated 1	0.657882	0.818803	1.996	0.3296	8.90314e-05	0.410222	0.000356638
ENSECAT00000020892	APOBEC4	apolipoprotein B mRNA editing enzyme, catalytic polypeptide-like 4 (putative)	5.22698	3.10838	11.0485	0.473094	0.00381766	0.28134	0.00105235
ENSECAT00000020896	KIF2C	kinesin family member 2C	0.218616	0.101487	1.72877	0.126458	1.00327e-05	0.0587045	7.7033e-06
ENSECAT00000020898	CDH24	cadherin 24, type 2	3.22966	3.59879	26.4933	0.121905	3.92918e-09	0.135838	7.07162e-09
ENSECAT00000020976	EDNRA	endothelin-1 receptor	0.484422	0.517144	1.47278	0.328916	0.00118964	0.351134	0.00231885
ENSECAT00000021064	SRM	spermidine synthase	14.472	11.5696	37.1811	0.389231	0.000103666	0.311168	6.64833e-05
ENSECAT00000021083	VCAN	versican	0.217637	0.240392	0.698936	0.311384	0.000109021	0.34394	0.000243239
ENSECAT00000021091	ARID5B	AT rich interactive domain 5B (MRF1-like)	6.33153	6.7062	2.16176	2.92887	0.00229706	3.10219	0.00223229
ENSECAT00000021095	PPP1R32	protein phosphatase 1, regulatory subunit 32	2.75573	1.8046	6.20143	0.444369	0.00516057	0.290997	0.00221771
ENSECAT00000021132	VIPAS39	VPS33B interacting protein, apical-basolateral polarity regulator, spe-39 homolog	56.4467	56.2226	115.283	0.489635	4.26991e-06	0.48769	5.63016e-06
ENSECAT00000021148	DMC1	DNA meiotic recombinase 1	2.05795	1.36817	5.85021	0.351773	0.000345821	0.233866	0.000163998
ENSECAT00000021178	GALK1	galactokinase 1	10.7236	12.392	27.0531	0.396389	5.08144e-05	0.458061	0.000176087
ENSECAT00000021181	DNAJC17	DnaJ (Hsp40) homolog, subfamily C, member 17	56.3964	48.7526	10.554	5.34358	0.00021029	4.61933	0.0011663
ENSECAT00000021190	GPR161	G protein-coupled receptor 161	0.782269	1.13861	2.58266	0.302892	1.27958e-05	0.440866	0.000109056
ENSECAT00000021214	RMND5A	required for meiotic nuclear division 5 homolog A (S. cerevisiae)	10.8761	8.16707	3.86293	2.81549	0.000151068	2.11422	0.00478747
ENSECAT00000021245	CAT	catalase	251.294	233.822	65.8211	3.81783	2.84806e-06	3.55238	9.19702e-06
ENSECAT00000021275	CDK2AP2	cyclin-dependent kinase 2 associated protein 2	589.715	657.548	204.079	2.88965	3.98697e-05	3.22204	1.63341e-05
ENSECAT00000021293	MID1	midline 1 (Opitz/BBB syndrome)	1.99859	1.84021	5.93993	0.336467	7.14362e-06	0.309804	7.24964e-06
ENSECAT00000021298	TMEM205	transmembrane protein 205	142.866	156.276	357.971	0.399099	2.13009e-06	0.43656	5.23613e-06
ENSECAT00000021313	SLC4A4	solute carrier family 4, sodium bicarbonate cotransporter, member 4	0.0758444	0.0999014	0.748951	0.101268	1.2072e-05	0.133389	2.4594e-05
ENSECAT00000021326	FBN1	fibrillin 1	1.23569	1.10504	2.89015	0.427551	0.000709195	0.382347	0.000718628
ENSECAT00000021328	ALDH1A1	aldehyde dehydrogenase 1 family, member A1	16.8051	15.7824	51.9614	0.323415	2.48611e-07	0.303733	2.7811e-07
ENSECAT00000021336	LDLR	low density lipoprotein receptor	28.0703	31.4904	67.5362	0.415633	3.421e-05	0.466274	0.000105184
ENSECAT00000021359	PLEKHG2	pleckstrin homology domain containing, family G (with RhoGef domain) member 2	9.77754	12.2175	31.3284	0.312099	9.02634e-05	0.389982	0.0003421
ENSECAT00000021413	SARS	seryl-tRNA synthetase	76.897	69.5773	31.4778	2.4429	8.93909e-05	2.21036	0.000510155
ENSECAT00000021417	CCDC102A	coiled-coil domain containing 102A	18.8066	21.915	52.8619	0.355768	5.12899e-06	0.41457	1.59264e-05
ENSECAT00000021427	KALRN	kalirin, RhoGEF kinase	0.0599097	0.0712947	0.15504	0.386415	7.91041e-05	0.459848	0.000317163
ENSECAT00000021447	PPP1R1B	protein phosphatase 1, regulatory (inhibitor) subunit 1B	1.06984	2.41631	10.1703	0.105193	0.000742677	0.237585	0.00300523
ENSECAT00000021448	SELL	selectin L	0.408184	0.380135	0.921716	0.442852	0.00108531	0.412421	0.00129643
ENSECAT00000021455	AP3B2	adaptor-related protein complex 3, beta 2 subunit	0.360144	0.518087	1.87089	0.192499	5.48746e-06	0.276921	1.94739e-05
ENSECAT00000021470	NOSTRIN	nitric oxide synthase trafficker	1.38118	1.15377	0.519854	2.65686	0.000115349	2.21941	0.00149554
ENSECAT00000021476	TUBB	tubulin, beta class I	326.98	480.788	975.319	0.335254	3.31356e-07	0.492955	5.66441e-06
ENSECAT00000021571	PIPOX	pipecolic acid oxidase	0.12408	0.0979312	0.436782	0.284077	4.47566e-05	0.224211	3.76051e-05
ENSECAT00000021607		Uncharacterized protein	0.397354	1.67526	5.88703	0.0674966	0.000601266	0.284568	0.00432432
ENSECAT00000021637	KNDC1	kinase non-catalytic C-lobe domain (KIND) containing 1	3.76141	3.82782	9.25624	0.406365	0.000148765	0.41354	0.000255473
ENSECAT00000021667	NOTUM	notum pectinacetylesterase homolog (Drosophila)	81.0624	122.2	448.091	0.180906	2.1287e-06	0.272713	8.3042e-06
ENSECAT00000021671	DCN	Decorin	23.1067	23.8881	59.9434	0.385475	0.000141159	0.398511	0.000259812
ENSECAT00000021675	ISM2	isthmin 2	3.5996	8.71901	46.5656	0.0773018	1.36014e-05	0.187242	5.84167e-05
ENSECAT00000021693	TNNC1	troponin C type 1 (slow)	6.84291	4.32434	25.6273	0.267016	9.87007e-07	0.16874	4.50033e-07
ENSECAT00000021714	AEBP1	AE binding protein 1	106.813	103.625	251.92	0.423998	0.000132436	0.411342	0.000176299
ENSECAT00000021729	SLITRK2	SLIT and NTRK-like family, member 2	3.69086	3.17196	10.3117	0.357929	0.00250021	0.307607	0.00258485
ENSECAT00000021741	RBP1	retinol binding protein 1, cellular	12.9478	17.7626	40.0237	0.323503	4.49058e-07	0.443803	4.09321e-06
ENSECAT00000021751	CTHRC1	collagen triple helix repeat containing 1	3.55552	3.28321	1.58654	2.24106	0.000678161	2.06942	0.00262446
ENSECAT00000021756	SLC39A4	solute carrier family 39 (zinc transporter), member 4	5.45811	5.99249	15.6794	0.348107	3.43143e-07	0.382189	8.21727e-07
ENSECAT00000021785	UBE2T	ubiquitin-conjugating enzyme E2T (putative)	1.47278	1.15212	6.59043	0.223473	4.32236e-05	0.174816	4.23576e-05
ENSECAT00000021808	DDIT3	DNA-damage-inducible transcript 3	219.866	223.868	62.6516	3.50934	0.00311722	3.57323	0.00411959
ENSECAT00000021832	STK33	serine/threonine kinase 33	1.70774	1.08754	3.76575	0.453493	0.00346985	0.288799	0.00126466
ENSECAT00000021900	SLC9A2	sodium/hydrogen exchanger 2	0.663792	0.75047	1.73308	0.383013	0.000302811	0.433027	0.000870145
ENSECAT00000021922	GLIS2	GLIS family zinc finger 2	6.0761	8.38823	18.3315	0.331456	0.000208628	0.457585	0.00136834
ENSECAT00000021944	ZNF311	zinc finger protein 311	1.99646	1.64408	4.15575	0.48041	0.00205795	0.395615	0.00138803
ENSECAT00000021951	HMGB3	high mobility group box 3	14.7677	21.9087	108.74	0.135807	2.43652e-11	0.201477	9.50178e-11
ENSECAT00000021976	TGFBI	transforming growth factor, beta-induced, 68kDa	5.63345	3.79186	12.5374	0.449331	4.44961e-05	0.302443	9.80347e-06
ENSECAT00000021980	FREM2	FRAS1 related extracellular matrix protein 2	0.240225	0.253469	1.97939	0.121363	5.48206e-06	0.128054	7.95283e-06
ENSECAT00000022044	GDF11	growth differentiation factor 11	2.89454	3.58887	10.454	0.276883	2.37293e-07	0.343301	8.35361e-07
ENSECAT00000022073	RPL3L	ribosomal protein L3-like	0.151423	0.176489	1.13434	0.13349	0.000119189	0.155588	0.000227154
ENSECAT00000022125	FGF1	heparin-binding growth factor 1	0.682296	0.742682	1.91859	0.355623	0.000888134	0.387097	0.00193163
ENSECAT00000022130	C3orf18	chromosome 3 open reading frame 18	9.38645	6.46729	20.8521	0.450145	1.50808e-05	0.310151	3.32627e-06
ENSECAT00000022132	FBLN7	fibulin 7	1.44633	1.27181	4.32147	0.334684	3.78998e-06	0.294301	3.21471e-06
ENSECAT00000022147	LMAN1	lectin, mannose-binding, 1	74.3693	76.7156	32.9964	2.25386	0.000653091	2.32497	0.000752096
ENSECAT00000022158	DPYSL3	dihydropyrimidinase-like 3	16.8859	20.2462	123.687	0.136521	1.07965e-10	0.163689	2.18846e-10
ENSECAT00000022168			4.87357	5.14631	13.8358	0.352244	8.68112e-05	0.371957	0.000169389
ENSECAT00000022182	MYBPC2	myosin binding protein C, fast type	1.34274	1.26464	2.98883	0.449251	0.00016621	0.423122	0.000184813
ENSECAT00000022217	MCM3	minichromosome maintenance complex component 3	8.45986	8.82174	17.6622	0.478981	6.27454e-07	0.49947	1.33165e-06
ENSECAT00000022223	C17orf53	chromosome 17 open reading frame 53	0.376123	0.255323	0.997806	0.37695	2.16217e-05	0.255885	7.1849e-06
ENSECAT00000022229	TEKT5	tektin 5	6.50445	6.02869	2.78598	2.33471	0.000460276	2.16394	0.00177357
ENSECAT00000022263	C1QTNF6	C1q and tumor necrosis factor related protein 6	2.39401	1.53729	6.64511	0.360266	0.00223215	0.231342	0.00124376
ENSECAT00000022269	MTMR14	myotubularin related protein 14	37.2854	32.2393	15.4329	2.41596	1.39593e-05	2.08899	0.000162193
ENSECAT00000022277	PSPH	phosphoserine phosphatase	16.4865	14.6021	36.7927	0.448092	6.82133e-05	0.396876	5.45027e-05
ENSECAT00000022304		Uncharacterized protein	0.0103087	0.982649	25.8556	0.000398704	3.71268e-06	0.0380053	7.07851e-06
ENSECAT00000022323	KIAA1324	KIAA1324	128.076	128.582	53.456	2.39592	0.0026435	2.40538	0.00388517
ENSECAT00000022332	OSBPL6	oxysterol binding protein-like 6	3.87026	3.73898	10.0856	0.383741	1.16366e-07	0.370724	1.32416e-07
ENSECAT00000022333	ANKRD29	ankyrin repeat domain 29	4.06881	6.42765	23.3386	0.174338	2.56687e-05	0.275408	0.000107415
ENSECAT00000022355	DAGLA	diacylglycerol lipase, alpha	6.64931	9.05865	34.5948	0.192206	1.49087e-07	0.26185	5.02554e-07
ENSECAT00000022362	LCN2	lipocalin 2	2057.13	1994.94	126.514	16.2602	0.00454859	15.7686	0.0076779
ENSECAT00000022366	GPR114	G protein-coupled receptor 114	0.586074	0.433807	1.44843	0.404626	0.000476376	0.299501	0.0002446
ENSECAT00000022372	RND1	Rho family GTPase 1	55.0946	50.5267	8.85956	6.21866	0.000576339	5.70307	0.00178116
ENSECAT00000022437		Uncharacterized protein	0.42774	0.523903	1.06335	0.402259	0.000331149	0.492692	0.00155233
ENSECAT00000022482	GTF2I	general transcription factor IIi	7.70773	6.99597	17.0091	0.453153	1.21329e-07	0.411308	8.34522e-08
ENSECAT00000022505	EIF2AK3	eukaryotic translation initiation factor 2-alpha kinase 3	72.7933	52.8796	11.5992	6.2757	4.62932e-05	4.55888	0.00120792
ENSECAT00000022506	CDK2	cyclin-dependent kinase 2	8.86438	7.7453	22.0049	0.402837	8.07343e-07	0.351981	5.46476e-07
ENSECAT00000022507	DOCK11	dedicator of cytokinesis 11	1.25785	2.11011	9.01868	0.139471	3.13783e-06	0.233971	1.1767e-05
ENSECAT00000022559	APLP1	amyloid beta (A4) precursor-like protein 1	1.75861	2.15096	4.65918	0.377449	7.5411e-05	0.461661	0.000341861
ENSECAT00000022568	MSANTD3	Myb/SANT-like DNA-binding domain containing 3	9.05436	8.92761	20.6175	0.43916	5.38531e-06	0.433012	6.64602e-06
ENSECAT00000022580	MELK	maternal embryonic leucine zipper kinase	0.183054	0.144155	0.372602	0.491286	9.32745e-06	0.386887	2.62014e-06
ENSECAT00000022628	EBPL	emopamil binding protein-like	5.74243	4.76621	12.6786	0.452925	0.000330084	0.375927	0.000202266
ENSECAT00000022682	GUCY1B3	guanylate cyclase 1, soluble, beta 3	110.482	104.736	43.8179	2.52138	0.000184497	2.39026	0.00056382
ENSECAT00000022685	SPATA32	spermatogenesis associated 32	4.05126	4.96526	10.5752	0.38309	5.78767e-06	0.46952	2.91658e-05
ENSECAT00000022727	EFNA1	ephrin-A1	167.861	167.388	59.9701	2.79908	7.86144e-05	2.79119	0.00012467
ENSECAT00000022745		Uncharacterized protein	1.30805	1.62481	3.92901	0.332922	2.84864e-06	0.413542	1.20459e-05
ENSECAT00000022755	COL26A1	collagen, type XXVI, alpha 1	0.0159265	0.0171062	0.067955	0.234369	0.000174805	0.251728	0.000328445
ENSECAT00000022770	SFRP1	secreted frizzled-related protein 1	0.536058	0.66787	1.96524	0.272769	1.14831e-05	0.339841	3.89532e-05
ENSECAT00000022774	SCN4B	sodium channel, voltage-gated, type IV, beta subunit	0.071	0.0947836	0.265618	0.267301	1.14018e-05	0.356842	4.95354e-05
ENSECAT00000022811	NET1	neuroepithelial cell transforming 1	41.1461	48.7427	158.761	0.25917	4.2644e-09	0.30702	1.30911e-08
ENSECAT00000022853	SH3RF1	SH3 domain containing ring finger 1	5.58398	5.69527	11.7847	0.473834	9.31546e-05	0.483277	0.000165536
ENSECAT00000022859	CHRNA5	cholinergic receptor, nicotinic, alpha 5 (neuronal)	5.15379	5.39674	22.4911	0.229148	3.98679e-07	0.23995	6.79347e-07
ENSECAT00000022862	COL6A3	collagen, type VI, alpha 3	6.99474	6.99509	19.1628	0.365016	6.94855e-06	0.365034	9.8297e-06
ENSECAT00000022887	SCNN1G	sodium channel, non-voltage-gated 1, gamma subunit	34.3388	36.8722	1.6222	21.1681	0.00202955	22.7298	0.00211684
ENSECAT00000022894	COL15A1	collagen, type XV, alpha 1	3.98192	5.69955	12.311	0.323444	1.22097e-05	0.462964	0.0001133
ENSECAT00000022901	MYH6	myosin, heavy chain 6, cardiac muscle, alpha	0.298893	0.42862	2.13117	0.140248	5.47514e-06	0.20112	1.39564e-05
ENSECAT00000022912	CCNE1	cyclin E1	0.483595	0.43526	1.55093	0.31181	0.00101025	0.280645	0.00127083
ENSECAT00000022917	AASS	aminoadipate-semialdehyde synthase	15.1041	10.0877	3.71456	4.06619	2.55644e-05	2.71571	0.00225271
ENSECAT00000022940	RNF165	ring finger protein 165	0.160804	0.0783513	1.00614	0.159822	4.10046e-05	0.0778731	3.05485e-05
ENSECAT00000022943	TICRR	TOPBP1-interacting checkpoint and replication regulator	0.0760283	0.0831596	0.423019	0.179728	3.92477e-05	0.196586	7.19062e-05
ENSECAT00000022952	ATN1	atrophin 1	269.394	388.082	929.957	0.289684	9.66143e-05	0.417312	0.00064031
ENSECAT00000022959	FBP1	fructose-1,6-bisphosphatase 1	35.0736	33.2459	9.81483	3.57354	0.000271213	3.38732	0.000742692
ENSECAT00000022972	PARM1	prostate androgen-regulated mucin-like protein 1	0.640086	0.594284	1.58253	0.404471	0.00122443	0.375528	0.00152394
ENSECAT00000022973	RABEPK	Rab9 effector protein with kelch motifs	2.6567	2.41251	6.2963	0.421946	3.08372e-05	0.383162	2.83645e-05
ENSECAT00000023008	SLC29A4	solute carrier family 29 (equilibrative nucleoside transporter), member 4	32.8825	32.8698	9.13681	3.59891	1.09326e-05	3.59752	1.62694e-05
ENSECAT00000023015	NRXN2	neurexin 2	0.0319668	0.0757861	0.183394	0.174306	0.000220647	0.413241	0.00297182
ENSECAT00000023041	SLC22A2	solute carrier family 22 (organic cation transporter), member 2	0.310384	0.275787	0.930305	0.333637	8.3547e-05	0.296448	8.75941e-05
ENSECAT00000023051	ST8SIA2	ST8 alpha-N-acetyl-neuraminide alpha-2,8-sialyltransferase 2	0.226035	0.129093	0.478551	0.472332	0.000511989	0.269759	7.99919e-05
ENSECAT00000023069	MLXIPL	MLX interacting protein-like	0.887347	0.998392	2.15005	0.412709	0.00075001	0.464357	0.00210204
ENSECAT00000023088	VANGL2	VANGL planar cell polarity protein 2	3.37021	4.56388	12.7135	0.265088	1.05534e-07	0.358978	5.43282e-07
ENSECAT00000023093	FAM26F	family with sequence similarity 26, member F	42.3195	55.4459	129.501	0.32679	0.000348452	0.428152	0.00161776
ENSECAT00000023096	ITM2C	integral membrane protein 2C	9.85736	16.7077	40.9855	0.240509	0.000961384	0.407651	0.00574915
ENSECAT00000023103	ZNF827	zinc finger protein 827	0.919081	0.98906	2.22606	0.412874	9.63229e-06	0.44431	2.26191e-05
ENSECAT00000023110	SPDEF	SAM pointed domain containing ets transcription factor	37.0534	52.4861	195.299	0.189726	1.36057e-05	0.268748	4.77496e-05
ENSECAT00000023128	TMEM2	transmembrane protein 2	4.14103	3.92841	10.1605	0.407561	1.47968e-06	0.386635	1.50967e-06
ENSECAT00000023130	C11orf84	chromosome 11 open reading frame 84	17.5468	15.6803	41.8652	0.419126	8.64027e-05	0.374542	7.79648e-05
ENSECAT00000023132	SLC16A1	monocarboxylate transporter 1	7.65629	7.32579	37.5299	0.204005	6.75188e-08	0.195199	8.33175e-08
ENSECAT00000023163	USP35	ubiquitin specific peptidase 35	0.51166	0.486067	1.48684	0.344127	2.3251e-05	0.326913	2.9216e-05
ENSECAT00000023186	C9orf135	chromosome 9 open reading frame 135	0.14316	0.143488	0.419813	0.341008	0.00192689	0.34179	0.00302847
ENSECAT00000023222	ASPM	asp (abnormal spindle) homolog, microcephaly associated (Drosophila)	0.0900751	0.021188	0.33857	0.266046	0.000154623	0.0625808	3.8462e-05
ENSECAT00000023244	THBS2	thrombospondin-2	4.77725	4.91132	13.0973	0.36475	6.0809e-05	0.374987	0.000106904
ENSECAT00000023252	TRPM4	transient receptor potential cation channel, subfamily M, member 4	6.70689	7.36612	18.0993	0.370561	2.59847e-05	0.406984	6.56131e-05
ENSECAT00000023260	STARD5	StAR-related lipid transfer (START) domain containing 5	93.9188	88.7875	20.2742	4.63243	0.000294043	4.37934	0.000784605
ENSECAT00000023340	BUB1B	BUB1 mitotic checkpoint serine/threonine kinase B	0.151045	0.0856716	0.775088	0.194874	0.000422916	0.110531	0.000339309
ENSECAT00000023346	NOTCH3	notch 3	12.1365	13.0463	29.987	0.404727	5.40395e-05	0.435066	0.000123155
ENSECAT00000023353	NIPSNAP1	nipsnap homolog 1 (C. elegans)	52.0662	51.565	106.83	0.487372	1.12186e-05	0.482681	1.54574e-05
ENSECAT00000023357	MYH7	myosin-7	2.40954	2.19154	15.7357	0.153126	1.4237e-09	0.139272	2.22312e-09
ENSECAT00000023402	SPATA6L	spermatogenesis associated 6-like	28.5977	19.592	3.61321	7.91477	9.34209e-06	5.42233	0.000434067
ENSECAT00000023423	MEST	mesoderm specific transcript	0.185742	0.436218	2.00128	0.0928113	5.91528e-07	0.217969	3.48344e-06
ENSECAT00000023484	TRAPPC3L	trafficking protein particle complex 3-like	1.35784	2.41535	8.92594	0.152123	6.98631e-07	0.270598	4.19661e-06
ENSECAT00000023554	LTF	lactotransferrin	0.495643	0.580037	10.1332	0.0489128	3.60354e-07	0.0572413	5.5842e-07
ENSECAT00000023606	ADAMTS6	ADAM metallopeptidase with thrombospondin type 1 motif, 6	0.0665474	0.0611966	0.168346	0.395302	3.65141e-05	0.363517	3.76449e-05
ENSECAT00000023624	PTPN9	protein tyrosine phosphatase, non-receptor type 9	14.9012	11.0489	36.8057	0.404862	1.11824e-06	0.300197	3.55905e-07
ENSECAT00000023658	UAP1	UDP-N-acteylglucosamine pyrophosphorylase 1	63.2871	42.4595	19.3793	3.2657	2.47244e-05	2.19097	0.00308025
ENSECAT00000023674	RDM1	RAD52 motif 1	0.200323	0.136537	0.534655	0.374678	0.00169847	0.255375	0.000980159
ENSECAT00000023681	FHL2	four and a half LIM domains 2	1.38974	1.60516	3.66902	0.378776	7.63436e-05	0.437489	0.000247686
ENSECAT00000023691		Uncharacterized protein	1.63079	1.93258	6.67123	0.244452	1.30357e-06	0.289688	3.41086e-06
ENSECAT00000023695			15.6919	21.0729	63.5864	0.246781	3.92476e-07	0.331406	1.73235e-06
ENSECAT00000023726	AP4B1	adaptor-related protein complex 4, beta 1 subunit	50.8139	37.0026	17.7349	2.86519	4.86041e-05	2.08642	0.00286095
ENSECAT00000023759	EPHA7	EPH receptor A7	5.19841	3.99916	11.4693	0.453244	3.15126e-05	0.348683	1.1261e-05
ENSECAT00000023764	SMYD2	SET and MYND domain containing 2	10.6209	8.3317	3.83797	2.76732	5.32135e-06	2.17086	0.000195069
ENSECAT00000023808	C19orf45	chromosome 19 open reading frame 45	0.360753	0.561333	2.49244	0.144739	0.00093785	0.225214	0.00264043
ENSECAT00000023837	TRABD	TraB domain containing	224.256	197.432	68.6328	3.26748	2.32241e-06	2.87665	1.70144e-05
ENSECAT00000023852	TLE6	transducin-like enhancer of split 6 (E(sp1) homolog, Drosophila)	7.02208	7.08443	54.0311	0.129964	6.74616e-08	0.131118	8.84253e-08
ENSECAT00000023870	LOXHD1	lipoxygenase homology domains 1	0.00981328	0.0076393	0.0341937	0.286991	0.00128479	0.223412	0.00127084
ENSECAT00000023904	APEX1	APEX nuclease (multifunctional DNA repair enzyme) 1	104.701	116.806	300.387	0.348556	1.16215e-09	0.388851	3.39135e-09
ENSECAT00000023951	SERPINF1	pigment epithelium-derived factor	28.0416	42.0313	95.5394	0.293508	6.95092e-06	0.439937	6.77841e-05
ENSECAT00000024025	CCDC149	coiled-coil domain containing 149	15.6469	11.6845	5.77142	2.71109	4.61323e-05	2.02455	0.00237911
ENSECAT00000024064		Uncharacterized protein	6.84198	7.68537	22.0185	0.310738	1.4278e-06	0.349041	3.52518e-06
ENSECAT00000024067	B4GALNT4	beta-1,4-N-acetyl-galactosaminyl transferase 4	3.77913	4.1302	22.8579	0.165331	1.49379e-07	0.18069	2.66933e-07
ENSECAT00000024068	TMEM154	transmembrane protein 154	12.9346	8.53945	2.10002	6.15929	6.6323e-06	4.06636	0.000534572
ENSECAT00000024106	TMEM136	transmembrane protein 136	3.11144	2.20752	6.34034	0.490738	0.00153418	0.348171	0.000532572
ENSECAT00000024107	PLD4	phospholipase D family, member 4	2.90444	4.5846	11.2529	0.258107	0.000117701	0.407417	0.000910532
ENSECAT00000024121	CLSTN2	calsyntenin 2	0.095207	0.0885784	0.386292	0.246464	0.00019536	0.229304	0.000261412
ENSECAT00000024156			0.167391	0.148557	0.577854	0.289677	0.000348926	0.257084	0.000412525
ENSECAT00000024172	SLIT2	slit homolog 2 (Drosophila)	0.91771	0.458149	2.48557	0.369216	0.000127049	0.184324	2.80766e-05
ENSECAT00000024173	KLC3	kinesin light chain 3	123.045	104.717	42.7633	2.87734	0.000221735	2.44877	0.00191446
ENSECAT00000024198		Uncharacterized protein	0.0965289	0.0734815	0.287569	0.335672	0.000872751	0.255527	0.000692132
ENSECAT00000024204	SDF2L1	stromal cell-derived factor 2-like 1	106.159	100.455	36.1329	2.93802	0.00107128	2.78015	0.00278635
ENSECAT00000024225	VLDLR	very low density lipoprotein receptor	5.64247	5.01062	1.02249	5.51834	0.00104017	4.90039	0.00372049
ENSECAT00000024250	ESR1	estrogen receptor	2.44819	3.12686	15.6719	0.156215	1.06924e-09	0.19952	2.67749e-09
ENSECAT00000024284	PLA1A	phospholipase A1 member A	11.543	23.0825	108.323	0.106561	4.61479e-05	0.213089	0.000184594
ENSECAT00000024305	PIP	prolactin-induced protein	8.57027	9.48747	2.48241	3.4524	0.00609641	3.82188	0.00457479
ENSECAT00000024312	SGPP2	sphingosine-1-phosphate phosphatase 2	0.616991	0.735095	2.33347	0.264409	0.000124988	0.315022	0.000333681
ENSECAT00000024345	RHBDD3	rhomboid domain containing 3	22.4165	18.9946	44.8724	0.49956	0.000224864	0.423301	0.000123592
ENSECAT00000024376	ARHGEF37	Rho guanine nucleotide exchange factor (GEF) 37	12.096	10.9341	3.30375	3.66129	2.62897e-05	3.30961	0.000119121
ENSECAT00000024402	AOC1	amine oxidase, copper containing 1	1.40374	1.50844	12.2464	0.114625	4.54543e-06	0.123174	6.73976e-06
ENSECAT00000024451	MCTP2	multiple C2 domains, transmembrane 2	0.874492	0.78863	0.370199	2.36222	0.000560557	2.13029	0.00272534
ENSECAT00000024452	WIPF3	WAS/WASL interacting protein family, member 3	12.0768	10.619	37.5846	0.321323	0.000182171	0.282537	0.00019007
ENSECAT00000024468	CBX2	chromobox homolog 2	1.93659	2.49281	12.0536	0.160664	1.46086e-09	0.20681	4.25948e-09
ENSECAT00000024473	GSTK1	glutathione S-transferase kappa 1	294.657	271.614	67.1713	4.38666	0.000304795	4.0436	0.0010123
ENSECAT00000024497	CENPM	centromere protein M	0.234683	0.154847	1.25296	0.187302	1.75529e-05	0.123585	1.39186e-05
ENSECAT00000024518	TCTE1	t-complex-associated-testis-expressed 1	4.3771	3.43892	9.31411	0.469943	0.00498213	0.369217	0.00309558
ENSECAT00000024549	PDIA6	protein disulfide isomerase family A, member 6	264.549	232.563	116.11	2.27843	1.14818e-05	2.00296	0.000116362
ENSECAT00000024567		Uncharacterized protein	0.0819729	0.0696761	0.269723	0.303915	1.05018e-05	0.258325	8.92468e-06
ENSECAT00000024603	RTN2	reticulon 2	2.08549	2.33492	7.73535	0.269605	1.34445e-07	0.301851	2.97353e-07
ENSECAT00000024621		Uncharacterized protein	0.290614	0.517107	1.17703	0.246904	0.000321146	0.439331	0.00308112
ENSECAT00000024628	NCS1	neuronal calcium sensor 1	2.1514	2.43612	4.90571	0.438551	0.000145175	0.496589	0.00050638
ENSECAT00000024632	TCF7L1	transcription factor 7-like 1 (T-cell specific, HMG-box)	5.95223	9.14455	18.9743	0.313699	0.000163057	0.481944	0.00170951
ENSECAT00000024641	MAOA	Amine oxidase	2.94543	4.60281	13.8996	0.211907	0.000255229	0.331147	0.0012421
ENSECAT00000024662	KIF18B	kinesin family member 18B	0.185019	0.118445	1.29387	0.142997	0.00102804	0.0915436	0.00118448
ENSECAT00000024667		Uncharacterized protein	84.5014	73.998	10.3408	8.17164	0.00240854	7.15592	0.00763206
ENSECAT00000024674		Uncharacterized protein	0.289783	0.193726	1.24529	0.232702	0.00520197	0.155566	0.00483419
ENSECAT00000024697	NOV	nephroblastoma overexpressed	2.76983	2.87007	9.92968	0.278944	7.37418e-05	0.28904	0.000124534
ENSECAT00000024708	ELL2	elongation factor, RNA polymerase II, 2	7.31755	5.21525	1.40422	5.2111	6.62546e-07	3.71397	4.57043e-05
ENSECAT00000024733		Uncharacterized protein	25.0873	35.7451	4.30932	5.82165	0.0049295	8.29484	0.000751599
ENSECAT00000024781	IGSF10	immunoglobulin superfamily, member 10	7.63008	7.30348	17.8474	0.427518	7.7601e-05	0.409218	9.63812e-05
ENSECAT00000024822	MAN2A1	mannosidase, alpha, class 2A, member 1	2.53229	1.53407	0.535438	4.72939	3.97389e-05	2.86507	0.00536052
ENSECAT00000024831	COL11A1	collagen, type XI, alpha 1	0.0119214	0.00969693	0.0289403	0.411929	0.000663467	0.335067	0.00047944
ENSECAT00000024858		Uncharacterized protein	3.70363	4.06056	12.0785	0.30663	1.79619e-06	0.336181	3.85065e-06
ENSECAT00000024863	GLTPD1	glycolipid transfer protein domain containing 1	512.842	485.662	137.957	3.7174	0.00333142	3.52038	0.00707012
ENSECAT00000024885	SASS6	spindle assembly 6 homolog (C. elegans)	0.433576	0.38623	0.925318	0.46857	0.000116291	0.417402	9.24296e-05
ENSECAT00000024890	SMIM1	small integral membrane protein 1	5.49884	7.15827	16.1041	0.341457	7.8435e-06	0.444501	4.75317e-05
ENSECAT00000024913	GPCPD1	glycerophosphocholine phosphodiesterase GDE1 homolog (S. cerevisiae)	18.5411	10.8478	39.3322	0.471397	9.84134e-06	0.275798	8.55932e-07
ENSECAT00000024954	DDAH2	dimethylarginine dimethylaminohydrolase 2	69.8438	96.7052	245.275	0.284758	1.42131e-09	0.394273	1.03468e-08
ENSECAT00000024979	CCDC27	coiled-coil domain containing 27	0.707474	0.763866	1.78352	0.396673	4.69031e-05	0.428291	0.000109276
ENSECAT00000024981	DHCR7	7-dehydrocholesterol reductase	19.7679	20.2409	45.3654	0.435749	2.08299e-05	0.446175	3.72942e-05
ENSECAT00000025019	SLC25A10	solute carrier family 25 (mitochondrial carrier; dicarboxylate transporter), member 10	105.148	104.349	242.627	0.433375	6.78193e-05	0.430081	0.000101329
ENSECAT00000025034	MSLNL	mesothelin-like	0.8644	0.601945	2.54522	0.339617	0.00125949	0.2365	0.000846447
ENSECAT00000025050		Uncharacterized protein	29.3584	30.3949	70.8616	0.414306	0.000469138	0.428933	0.000908721
ENSECAT00000025074	ITGA11	integrin, alpha 11	0.0342595	0.032219	0.0764259	0.448271	0.00632388	0.421571	0.00734817
ENSECAT00000025116	COL9A3	collagen, type IX, alpha 3	0.219669	0.221024	0.597948	0.367372	0.000326738	0.369637	0.000540593
ENSECAT00000025122	LRRC52	leucine rich repeat containing 52	0.177017	0.122895	1.22768	0.144188	0.00369909	0.100103	0.00429215
ENSECAT00000025128	KLF6	Kruppel-like factor 6	190.831	172.853	28.4569	6.70595	0.000131766	6.07422	0.000490756
ENSECAT00000025190	PROX2	prospero homeobox 2	3.34105	2.85332	7.79721	0.428494	6.40875e-05	0.365942	4.5664e-05
ENSECAT00000025200	SUOX	sulfite oxidase	300.342	300.545	83.0421	3.61674	5.91995e-05	3.61919	9.20098e-05
ENSECAT00000025250	FADS1	fatty acid desaturase 1	11.2023	12.9072	42.8353	0.26152	5.78143e-08	0.301323	1.31705e-07
ENSECAT00000025254	RHPN1	rhophilin, Rho GTPase binding protein 1	4.42048	4.23864	9.85536	0.448536	0.000509955	0.430084	0.000677155
ENSECAT00000025279	TMEM171	transmembrane protein 171	167.674	134.574	43.4265	3.86111	4.30494e-06	3.09888	7.76509e-05
ENSECAT00000025284	GJC1	gap junction protein, gamma 1, 45kDa	1.78179	1.88815	3.91801	0.45477	0.000293259	0.481917	0.000681122
ENSECAT00000025287	PRKCD	protein kinase C, delta	24.4282	25.1702	51.5458	0.473912	3.87849e-05	0.488306	7.43111e-05
ENSECAT00000025289	PTPRM	protein tyrosine phosphatase, receptor type, M	1.51244	1.91762	5.2679	0.287105	2.14404e-08	0.36402	8.8356e-08
ENSECAT00000025290	ENOX1	ecto-NOX disulfide-thiol exchanger 1	0.112231	0.104304	0.441929	0.253958	0.000177939	0.23602	0.000237415
ENSECAT00000025345	EMID1	EMI domain containing 1	5.1889	6.41494	29.506	0.175859	2.5339e-07	0.217411	5.94516e-07
ENSECAT00000025358		Uncharacterized protein	0.179104	0.135786	4.19525	0.0426921	4.37311e-05	0.0323665	6.40358e-05
ENSECAT00000025370	STRIP2	striatin interacting protein 2	0.233261	0.244555	0.603129	0.386751	0.00105424	0.405477	0.00204467
ENSECAT00000025372	SATB1	SATB homeobox 1	7.3626	7.12536	16.8451	0.437077	1.79761e-05	0.422993	2.24267e-05
ENSECAT00000025384	ARID5A	AT rich interactive domain 5A (MRF1-like)	162.367	145.475	26.4653	6.1351	2.46529e-05	5.49681	0.000105764
ENSECAT00000025395	MLLT3	myeloid/lymphoid or mixed-lineage leukemia (trithorax homolog, Drosophila); translocated to, 3	1.34071	1.78137	3.70169	0.362188	4.62053e-06	0.481232	3.7308e-05
ENSECAT00000025403	EPHX2	epoxide hydrolase 2, cytoplasmic	6.77356	8.0259	17.2935	0.391682	2.04884e-06	0.464099	8.54683e-06
ENSECAT00000025417	RASSF2	Ras association (RalGDS/AF-6) domain family member 2	2.00778	3.73988	8.33425	0.240908	5.50986e-06	0.448736	0.000104059
ENSECAT00000025463	MAPK4	mitogen-activated protein kinase 4	1.82825	3.24429	8.81953	0.207296	1.09148e-05	0.367853	0.000100198
ENSECAT00000025464	CD5L	CD5 molecule-like	144.981	146.231	31.511	4.60096	0.00121175	4.64063	0.00185186
ENSECAT00000025483	SHC3	SHC (Src homology 2 domain containing) transforming protein 3	0.0118352	0.0112636	0.116915	0.101229	2.32369e-05	0.0963394	3.44917e-05
ENSECAT00000025484	HOMER2	homer homolog 2 (Drosophila)	10.1729	10.9038	2.50619	4.05913	0.0026989	4.35073	0.00256903
ENSECAT00000025511	ADAMTS19	ADAM metallopeptidase with thrombospondin type 1 motif, 19	0.227987	0.241371	1.16137	0.196309	8.15299e-06	0.207833	1.34336e-05
ENSECAT00000025555	ZNF774	zinc finger protein 774	4.09098	5.56512	14.167	0.288769	5.08418e-05	0.392824	0.000256035
ENSECAT00000025561	IGSF9	immunoglobulin superfamily, member 9	24.9355	29.8946	101.379	0.245964	3.21628e-09	0.294881	9.91378e-09
ENSECAT00000025574	CBLN4	cerebellin 4 precursor	0.300583	0.191668	1.00555	0.298925	8.7492e-05	0.190611	4.65875e-05
ENSECAT00000025589	E2F1	E2F transcription factor 1	0.907299	0.561241	4.04579	0.224257	8.81907e-05	0.138722	6.4042e-05
ENSECAT00000025592	COL2A1	collagen alpha-1(II) chain	0.0524424	0.0656327	0.205288	0.255457	0.000126527	0.31971	0.000388213
ENSECAT00000025641	ROS1	c-ros oncogene 1 , receptor tyrosine kinase	0.0274423	0.00731426	0.224949	0.121993	0.000100377	0.0325152	7.59866e-05
ENSECAT00000025682	OLFML2A	olfactomedin-like 2A	23.3872	19.6353	3.81098	6.13677	0.00161053	5.1523	0.00730934
ENSECAT00000025701	GRK5	G protein-coupled receptor kinase 5	9.7824	9.12414	3.94893	2.47723	0.00195328	2.31053	0.00553844
ENSECAT00000025703	E2F2	E2F transcription factor 2	0.156019	0.0917768	0.738666	0.211217	0.000833369	0.124247	0.000700537
ENSECAT00000025704	WDR6	WD repeat domain 6	173.063	149.447	378.959	0.456682	6.93917e-06	0.394362	3.92847e-06
ENSECAT00000025730	BEND3	BEN domain containing 3	1.42459	1.52657	5.41143	0.263256	1.08471e-06	0.282101	2.02954e-06
ENSECAT00000025743	TTK	TTK protein kinase	0.0617522	0.0353391	0.30164	0.204722	4.01792e-05	0.117157	2.74148e-05
ENSECAT00000025744	DQX1	DEAQ box RNA-dependent ATPase 1	133.28	81.5123	12.8701	10.3558	1.02821e-05	6.33345	0.00104347
ENSECAT00000025819	ARHGEF19	Rho guanine nucleotide exchange factor (GEF) 19	6.26538	6.41357	50.9875	0.122881	1.21886e-07	0.125787	1.78077e-07
ENSECAT00000025823	ARFGAP3	ADP-ribosylation factor GTPase activating protein 3	48.577	45.6761	17.6758	2.74821	3.81799e-05	2.5841	0.000122951
ENSECAT00000025834	CSTA	cystatin A (stefin A)	0.17987	0.0805048	0.626313	0.28719	0.00121767	0.128538	0.000559033
ENSECAT00000025853	IL6R	interleukin 6 receptor	38.953	27.0736	7.97729	4.88299	0.000142872	3.39384	0.00450458
ENSECAT00000025862	ATP2B3	ATPase, Ca++ transporting, plasma membrane 3	0.0866232	0.109208	0.272256	0.318168	0.000355114	0.401122	0.00135213
ENSECAT00000025869	KIAA1462	KIAA1462	17.5152	16.1329	5.82865	3.00501	0.00269799	2.76787	0.00744472
ENSECAT00000025876			5.5384	7.45541	1.63625	3.38481	0.00222375	4.5564	0.000277914
ENSECAT00000025891	PXMP2	peroxisomal membrane protein 2, 22kDa	130.276	103.527	51.2673	2.5411	0.000474636	2.01936	0.00731452
ENSECAT00000025918	CREG1	cellular repressor of E1A-stimulated genes 1	105.175	110.047	33.4356	3.14561	1.03264e-06	3.29131	8.25884e-07
ENSECAT00000025944	FAM169A	family with sequence similarity 169, member A	0.450986	0.428631	1.58526	0.284487	2.27096e-05	0.270385	2.97703e-05
ENSECAT00000025963	GNG11	guanine nucleotide binding protein (G protein), gamma 11	122.688	113.021	41.1381	2.98236	0.000127033	2.74735	0.000505554
ENSECAT00000025966	CENPF	centromere protein F, 350/400kDa	0.118554	0.0740692	0.805551	0.147171	0.000222686	0.0919485	0.000223787
ENSECAT00000025982	TNNT3	troponin T type 3 (skeletal, fast)	6.92955	7.8089	24.8153	0.279246	0.00218391	0.314681	0.00433827
ENSECAT00000025997	XKR8	XK, Kell blood group complex subunit-related family, member 8	30.833	23.5386	8.19262	3.7635	2.73689e-05	2.87315	0.000751495
ENSECAT00000026008	GINS2	GINS complex subunit 2 (Psf2 homolog)	0.341762	0.425403	1.51489	0.225601	3.04152e-05	0.280813	8.36521e-05
ENSECAT00000026013	SH2B2	SH2B adaptor protein 2	5.16009	4.51584	12.5991	0.409559	0.000688324	0.358425	0.000662118
ENSECAT00000026020	KIFC1	kinesin family member C1	4.45767	2.99506	13.5254	0.329576	3.6251e-07	0.221439	1.23462e-07
ENSECAT00000026035	TTC9	tetratricopeptide repeat domain 9	2.34478	2.13461	4.8028	0.488211	5.00545e-05	0.44445	4.1926e-05
ENSECAT00000026053	DKKL1	dickkopf-like 1	3.50304	4.18375	13.1278	0.266841	3.00535e-07	0.318694	8.66445e-07
ENSECAT00000026106	HSPA5	heat shock 70kDa protein 5 (glucose-regulated protein, 78kDa)	2038.18	1724.04	800.776	2.54526	0.000149178	2.15296	0.00169939
ENSECAT00000026151	AMDHD1	amidohydrolase domain containing 1	2.55687	2.23168	0.328081	7.7934	0.00191835	6.80221	0.00650491
ENSECAT00000026158	A2ML1	alpha-2-macroglobulin-like 1	28.1445	29.6416	8.46177	3.32607	0.00655255	3.503	0.00678224
ENSECAT00000026169	PDZD4	PDZ domain containing 4	1.22497	1.70739	3.75093	0.326576	0.000787055	0.45519	0.00408348
ENSECAT00000026175	GRB10	growth factor receptor-bound protein 10	28.0274	19.889	4.69278	5.97245	3.72994e-06	4.23822	0.000165378
ENSECAT00000026188	PCBP4	poly(rC) binding protein 4	69.8117	134.318	511.851	0.136391	8.96933e-09	0.262417	6.58683e-08
ENSECAT00000026248	PIK3CB	phosphatidylinositol-4,5-bisphosphate 3-kinase, catalytic subunit beta	6.663	6.1111	3.0073	2.21561	0.00119479	2.03209	0.0045747
ENSECAT00000026251	BPIFC	BPI fold containing family C	4.91599	5.396	0.638484	7.69948	0.0029628	8.45128	0.00259933
ENSECAT00000026255	CASP1	caspase-1	0.990297	0.862348	2.10926	0.4695	0.00256135	0.408839	0.00221328
ENSECAT00000026274	FAM132B	family with sequence similarity 132, member B	0.725045	0.7799	2.12969	0.340447	0.00377	0.366204	0.00671143
ENSECAT00000026287	COL16A1	collagen, type XVI, alpha 1	16.6944	24.6264	55.9705	0.298271	2.2125e-05	0.439988	0.000186538
ENSECAT00000026301	TLE2	transducin-like enhancer of split 2 (E(sp1) homolog, Drosophila)	23.8408	34.6274	115.934	0.205641	1.19941e-08	0.298682	6.71776e-08
ENSECAT00000026329	DLG4	discs, large homolog 4 (Drosophila)	12.865	15.8118	34.3743	0.374261	5.13247e-05	0.45999	0.000239098
ENSECAT00000026345		Uncharacterized protein	0.0881245	0.0729212	0.41524	0.212225	0.000103823	0.175612	0.000114856
ENSECAT00000026368	MRPL23	mitochondrial ribosomal protein L23	7.85155	8.10005	29.9907	0.261799	0.00243865	0.270085	0.00393656
ENSECAT00000026394	CCDC155	coiled-coil domain containing 155	0.333466	0.455558	1.38287	0.241141	8.35645e-05	0.329429	0.000328079
ENSECAT00000026433	KDELR3	KDEL (Lys-Asp-Glu-Leu) endoplasmic reticulum protein retention receptor 3	90.4178	98.5131	40.3427	2.24124	0.000476537	2.44191	0.000268334
ENSECAT00000026439	KIAA0895L	KIAA0895-like	8.133	9.01181	27.8201	0.292342	7.11225e-09	0.323932	1.64309e-08
ENSECAT00000026456	CREBRF	CREB3 regulatory factor	7.55591	4.47049	1.87182	4.03666	4.25495e-06	2.38831	0.00198459
ENSECAT00000026469	LDB3	LIM domain binding 3	0.424075	0.376933	0.875497	0.484381	0.000321082	0.430535	0.000250527
ENSECAT00000026493	FAM5B	family with sequence similarity 5, member B	0.084464	0.0662916	0.355695	0.237462	5.60893e-06	0.186372	4.42726e-06
ENSECAT00000026521	KIRREL3	kin of IRRE like 3 (Drosophila)	0.0929383	0.0845782	0.247969	0.374798	0.00106395	0.341084	0.00127916
ENSECAT00000026532	ALG5	ALG5, dolichyl-phosphate beta-glucosyltransferase	25.7327	20.3685	8.85931	2.90459	1.8711e-05	2.29911	0.00051546
ENSECAT00000026538	FAM193B	family with sequence similarity 193, member B	177.955	151.773	63.6798	2.79453	0.000377699	2.38339	0.00293678
ENSECAT00000026542	ERBB3	v-erb-b2 avian erythroblastic leukemia viral oncogene homolog 3	393.563	368.208	144.288	2.72762	0.000687959	2.55189	0.00211606
ENSECAT00000026553	ADCY8	adenylate cyclase 8 (brain)	0.259762	0.152337	0.655413	0.396334	0.000266343	0.232429	7.28745e-05
ENSECAT00000026622	WNT2	Protein Wnt-2	0.607655	0.611595	1.44562	0.420341	2.02374e-05	0.423067	3.22144e-05
ENSECAT00000026634	RAB6B	RAB6B, member RAS oncogene family	0.0282996	0.0573255	0.200475	0.141163	0.000310682	0.285949	0.00165848
ENSECAT00000026672	FADS2	fatty acid desaturase 2	3.55438	4.52171	23.3077	0.152498	1.68466e-07	0.194001	4.10342e-07
ENSECAT00000026689	PDGFD	platelet derived growth factor D	0.265254	0.278191	2.59278	0.102305	5.03507e-09	0.107295	8.26742e-09
ENSECAT00000026693	NCALD	neurocalcin delta	0.165413	0.183225	0.584515	0.282992	1.08383e-06	0.313465	2.32562e-06
ENSECAT00000026704	IGDCC3	immunoglobulin superfamily, DCC subclass, member 3	0.404932	1.35882	9.56885	0.0423177	1.29617e-09	0.142005	5.87091e-09
ENSECAT00000026752		Uncharacterized protein	0.355511	0.257626	1.1589	0.306767	0.000233544	0.222302	0.000158555
ENSECAT00000026766	COL3A1	collagen, type III, alpha 1	69.6268	43.3701	194.865	0.357308	0.000600946	0.222565	0.000259832
ENSECAT00000026800	ITIH1	inter-alpha-trypsin inhibitor heavy chain 1	0.753437	0.623622	1.59271	0.473053	0.000203265	0.391547	0.00011067
ENSECAT00000026822	NEO1	neogenin 1	2.69905	3.27141	8.13302	0.331864	1.46391e-06	0.402238	5.62801e-06
ENSECAT00000026826	PRSS53	protease, serine, 53	48.2726	49.0899	16.4529	2.93399	0.000708227	2.98367	0.00099348
ENSECAT00000026829			160.339	166.711	344.223	0.465801	2.75987e-06	0.484312	5.25014e-06
ENSECAT00000026836	EDNRB	endothelin B receptor precursor	12.9324	14.409	93.4185	0.138435	3.41241e-09	0.154241	6.62685e-09
ENSECAT00000026856	PLA2G4A	cytosolic phospholipase A2	0.948716	1.17907	3.63829	0.260759	2.75941e-06	0.324072	8.27258e-06
ENSECAT00000026861	HSDL2	hydroxysteroid dehydrogenase like 2	11.3387	8.0428	3.25711	3.4812	4.24267e-06	2.4693	0.000370361
ENSECAT00000026900	FADS3	fatty acid desaturase 3	1.77732	2.56262	6.49351	0.273708	0.0014777	0.394644	0.00594214
ENSECAT00000026906	C19orf10	chromosome 19 open reading frame 10	96.8361	89.4234	36.9883	2.61802	4.59822e-06	2.41761	1.95975e-05
ENSECAT00000026907	ZNF385A	zinc finger protein 385A	1.6917	2.50223	5.23112	0.32339	0.000118559	0.478334	0.00115137
ENSECAT00000026908	RNF207	ring finger protein 207	8.19903	17.531	53.2993	0.15383	4.63836e-07	0.328916	5.66261e-06
ENSECAT00000026925	FBXL2	F-box and leucine-rich repeat protein 2	20.1957	14.7094	7.24816	2.78633	3.62208e-05	2.0294	0.00243773
ENSECAT00000026937	ANO5	anoctamin 5	0.479874	0.358943	1.37878	0.348043	0.00256595	0.260334	0.00201442
ENSECAT00000026976	COL1A2	collagen, type I, alpha 2	109.801	77.0408	294.217	0.373199	0.00286268	0.26185	0.00184225
ENSECAT00000027023	PATZ1	POZ (BTB) and AT hook containing zinc finger 1	23.2925	23.4121	50.4825	0.461396	3.04651e-06	0.463766	4.42313e-06
ENSECAT00000027056	PLA2G3	phospholipase A2, group III	0.321393	0.0347159	1.3222	0.243074	0.00263893	0.0262562	0.000983693
ENSECAT00000027094	SEC23B	Sec23 homolog B (S. cerevisiae)	58.0005	49.0225	18.9242	3.06489	0.000938845	2.59047	0.00597186
ENSECAT00000027101	DNMT3A	DNA (cytosine-5-)-methyltransferase 3 alpha	2.49205	2.71674	6.92703	0.359757	2.05072e-07	0.392194	4.91943e-07
ENSECAT00000027138	NDRG1	N-myc downstream regulated 1	70.7079	90.6189	15.0726	4.69116	0.00163522	6.01216	0.000378414
ENSECAT00000027165	SLC36A1	solute carrier family 36 (proton/amino acid symporter), member 1	5.30516	4.25838	1.16191	4.56588	8.09595e-05	3.66497	0.00101544
ENSECAT00000027191	TEKT3	tektin 3	0.840585	0.697371	1.88264	0.446494	0.000748528	0.370423	0.000523024
ENSECAT00000027329	eca-mir-29c	eca-mir-29c	931.563	1218	262.688	3.54628	2.57363e-05	4.63671	1.79585e-06
ENSECAT00000027645	eca-mir-27b	eca-mir-27b	217.413	284.458	98.0392	2.21761	0.00621577	2.90148	0.000844305
ENSECAT00000027970	eca-mir-24-2	eca-mir-24-2	431.781	315.991	113.744	3.79608	1.55082e-05	2.77809	0.000715002
ENSECAT00000028109	Telomerase-vert	Vertebrate telomerase RNA	21.518	25.7741	119.791	0.179629	2.22706e-07	0.215159	4.92012e-07
ENSECAT00000028340	eca-mir-142	eca-mir-142	27.5322	27.7241	65.271	0.421814	0.000374826	0.424754	0.000639103
ENSECAT00000028563	eca-mir-29b-2	eca-mir-29b-2	654.605	693.892	139.57	4.69016	7.63474e-05	4.97164	6.94849e-05
ENSECAT00000028679	eca-mir-1905c	eca-mir-1905c	118.554	143.416	342.083	0.346564	1.50486e-05	0.419244	6.00961e-05
ENSECAT00000028831	HES1	hairy and enhancer of split 1, (Drosophila)	0.580423	0.450454	1.97193	0.294343	1.01157e-08	0.228434	6.47318e-09
ENSECAT00000028897	SELK	selenoprotein K	68.2005	71.8326	25.4585	2.67889	0.0002875	2.82155	0.00025555
ENSECAT00000028937		Uncharacterized protein	2.23708	2.1069	1.0201	2.19301	0.000486008	2.06539	0.00161712
ENSECAT00000028986	EFS	embryonal Fyn-associated substrate	35.6596	47.8888	101.981	0.349668	1.89756e-06	0.469583	1.57333e-05
ENSECAT00000028996	ST6GALNAC3	ST6 (alpha-N-acetyl-neuraminyl-2,3-beta-galactosyl-1,3)-N-acetylgalactosaminide alpha-2,6-sialyltransferase 3	1.34232	1.1418	3.55224	0.37788	0.000195306	0.321431	0.000162025
ENSECAT00000029013	CLDN10	claudin 10	1.71433	3.27631	37.4459	0.0457816	5.46694e-05	0.0874945	0.000117791
ENSECAT00000029067	ABHD1	abhydrolase domain containing 1	70.2488	51.4612	22.8983	3.06786	1.46444e-05	2.24738	0.000961704
ENSECAT00000029074	KIAA0101	KIAA0101	0.407327	0.140955	2.06528	0.197226	3.08014e-05	0.0682498	1.38073e-05
ENSECAT00000029075	KLHL21	kelch-like family member 21	48.5302	41.2836	14.6814	3.30555	2.27471e-05	2.81196	0.000218839
ENSECAT00000029131	KLHL11	kelch-like family member 11	18.4495	19.4032	40.8461	0.451682	1.03012e-07	0.475031	2.2618e-07
ENSECAT00000029134	SMAGP	small cell adhesion glycoprotein	2.88576	4.72899	13.2666	0.217521	2.27259e-05	0.356459	0.000154066
ENSECAT00000029136	KCNQ1	potassium voltage-gated channel, KQT-like subfamily, member 1	0.204691	0.202099	0.50503	0.405304	0.000486919	0.400172	0.000756422
