# Supplementary material for: Transcriptional profiling of equine endometrium before, during and after capsule disintegration during normal pregnancy and after oxytocin-induced luteostasis in non-pregnant mares
Source: PLoS One. 2021 Oct 6;16(10):e0257161. doi: 10.1371/journal.pone.0257161 (PMC8494348; doi:10.1371/journal.pone.0257161)
Supplement: S3 Table — (XLSX) [file pone.0257161.s003.xlsx]

## Sheet: Table Publication 
Genes differentially expressed Day 14 - Day 28
name	Associated Gene Name	Description	D14	D28	FC D28	p-Value
ENSECAT00000005618	ABCC3	ATP-binding cassette, sub-family C (CFTR/MRP), member 3	1.72527	10.3421	5.99449	0.00802499
ENSECAT00000021091	ARID5B	AT rich interactive domain 5B (MRF1-like)	4.16196	9.05181	2.17489	7.6981e-05
ENSECAT00000014288	C4BPA	complement component 4 binding protein, alpha	20.2018	110.163	5.45311	0.000558444
ENSECAT00000013254	DDX52	DEAD (Asp-Glu-Ala-Asp) box polypeptide 52	8.54511	27.346	3.20019	0.00115074
ENSECAT00000026836	EDNRB	endothelin B receptor precursor	22.2407	6.50643	0.292546	0.00111188
ENSECAT00000008402	LAMB3	laminin, beta 3	9.31909	18.9855	2.03727	0.00340528
ENSECAT00000026898	MAP3K5	mitogen-activated protein kinase kinase kinase 5	1.69072	3.78185	2.23683	0.00588333
ENSECAT00000011379	SERPING1	serpin peptidase inhibitor, clade G (C1 inhibitor), member 1	48.8782	123.694	2.53065	0.000381491
ENSECAT00000008443	BD1	beta-defensin-1	9.14803	120.594	13.1825	0.00495287
Genes differentially expressed Day 14 - Day 22 and Day 14 - Day 28
name	Gene Name	Description	D14	D22	D28	FC D22	p-value	FC D28	p-value
ENSECAT00000019851	DPP4	dipeptidyl-peptidase 4	87.3205	15.9907	14.4522	0.183126	3.13913e-05	0.165508	4.09142e-05
ENSECAT00000011544	SLC1A1	solute carrier family 1, member 1	4.8838	1.49353	1.73844	0.305813	0.00142923	0.355961	0.00329579
ENSECAT00000018317	SPP1	secreted phosphoprotein 1	923.364	94.9518	77.7522	0.102833	2.86454e-05	0.0842054	3.76174e-05
ENSECAT00000018180	OLFM1	olfactomedin 1	11.5002	3.84596	2.76083	0.334427	0.00126314	0.240069	0.00071874
Genes present but not differentially expressed
name	Associated Gene Name	Description	Avg D14	Avg D22	Avg D28
ENSECAT00000013926	ANXA2	annexin A2	70.6036	67.9449	72.8833
ENSECAT00000022633	AQP3	aquaporin 3	1.175	2.79213	3.18011
ENSECAT00000017770	ARG2	arginase 2	11.7162	11.5182	13.1842
ENSECAT00000013291	ANXA4	annexin A4	31.3762	31.9316	30.9449
ENSECAT00000023547	APOD	apolipoprotein D	176.55	164.439	177.483
ENSECAT00000023112	C1R	complement component 1, r subcomponent	111.686	189.832	193.551
ENSECAT00000017789	CD55	CD55 molecule, decay accelerating factor for complement	15.4405	5.65994	5.87546
ENSECAT00000006451	CLDN4	claudin 4	576.086	874.193	807.258
ENSECAT00000013229	CP	ceruloplasmin (ferroxidase)	12.2802	12.7479	14.9882
ENSECAT00000018851	DKK1	dickkopf WNT signaling pathway inhibitor 1	205.466	286.508	174.048
ENSECAT00000010957	DYNLT3	dynein, light chain, Tctex-type 3	14.2901	15.1557	16.6456
ENSECAT00000022727	EFNA1	ephrin-A1	137.679	150.96	126
ENSECAT00000003375	G0S2	G0/G1switch 2	99.6803	59.0644	73.8331
ENSECAT00000015222	GADD45A	growth arrest and DNA-damage-inducible, alpha	210.316	253.801	261.939
ENSECAT00000020835	GBP2	guanylate binding protein 2, interferon-inducible	5.99474	7.79734	8.34052
ENSECAT00000000713	GPX3	glutathione peroxidase 3 (plasma)	223.995	210.729	197.402
ENSECAT00000013947	ID4	inhibitor of DNA binding 4, dominant negative helix-loop-helix protein	138.985	188.016	175.166
ENSECAT00000023652	IDO1	indoleamine 2,3-dioxygenase 1	3.79796	2.98267	1.70548
ENSECAT00000015626	IGFBP1	insulin-like growth factor binding protein 1	22.7007	2.25635	35.0146
ENSECAT00000015025	IL15	interleukin-15	6.62028	11.1627	10.6458
ENSECAT00000024641	MAOA	Amine oxidase [flavin-containing] A	5.5312	3.37768	2.62489
ENSECAT00000014680	PRUNE2	prune homolog 2 (Drosophila)	0.86478	0.467385	0.58842
ENSECAT00000025766	S100P	S100 calcium binding protein P	3.61083	4.33261	4.06766
ENSECAT00000016326	TCN1	transcobalamin I (vitamin B12 binding protein, R binder family)	0.260331	0.252015	0.216349
ENSECAT00000021522	AOX1	aldehyde oxidase 1	15.367	18.5242	22.1112
ENSECAT00000002550	COMP	cartilage oligomeric matrix protein	0.758458	1.79832	1.27074
ENSECAT00000016649	GNLY	granulysin	18.332	24.7198	185.829
ENSECAT00000027138	NDRG1	N-myc downstream regulated 1	50.3499	55.1014	41.1427
ENSECAT00000006244	EDN3	endothelin 3	0.483614	0.616757	0.671587
ENSECAT00000017376	CRABP2	cellular retinoic acid binding protein 2	25.1724	18.0583	15.8415
