# Supplementary material for: Transcriptional profiling of equine endometrium before, during and after capsule disintegration during normal pregnancy and after oxytocin-induced luteostasis in non-pregnant mares
Source: PLoS One. 2021 Oct 6;16(10):e0257161. doi: 10.1371/journal.pone.0257161 (PMC8494348; doi:10.1371/journal.pone.0257161)
Supplement: S4 Table — (XLSX) [file pone.0257161.s004.xlsx]

## Sheet: Tabelle1
Transcript	Accession Number	Forward Primer (5ʹ - 3ʹ)	Reverse Primer (5ʹ - 3ʹ)	Expected Length (bp)	Annealing Temp (°C)
CXCL3	NM_001143793.3	GTGCAGGGGATTCACCAAAAG	TCAGTTGGTGCTGCCTTTGTT	180	64
CXCL14	XM_023616963.1	TCCAAATGCAAGTGTTCCCG	CTTCTCGTTCCAGGCGTTGT	213	64
CXCL10	NM_001114940.1	GACTCTGAGTGGAACTCAAGGAAT	GTGGCAATGATCTCAACACG	153	60
PLA2G4A	NM_001081843.1	TGGGTCCAAAGAAGAGTGAAGGCT	ACATGTACCAGCTGGAGCCAGAAA	186	64
GABRP	XM_023617260.1	CGCACTTCACTTCCCAACAC	TCCACTTCCTTCGTTGTCCC	164	60
GRIK1	XM_023629995.1	GGAAGGAACTGAAAAGATTGGGA	CTGTCATTGCCGTAGAGGGG	186	60
BMP2	XM_023626137.1	ACGTCCTGAGCGAGTTCGAG	ATCGCCGGGTTGTTTTTCC	252	64
PLA2G2A	NM_001100113.3	GTTATGGCTTCTACGGTTGCCACT	ACACCCACGTTTCTGCAGACGATA	119	60
GAPDH	NM_001163856.1	GAAGGCTGGGGCTCACTT	GTCTTCTGGGTGGCAGTGAT	243	64
